# Supplementary material for: Deltamethrin and transfluthrin select for distinct transcriptomic responses in the malaria vector Anopheles gambiae
Source: Malar J. 2023 Sep 4;22:256. doi: 10.1186/s12936-023-04673-5 (PMC10476409; doi:10.1186/s12936-023-04673-5)
Supplement: Supplementary file 2 — Additional file 2: Transcription data obtained for all genes detected by RNA-seq. [file 12936_2023_4673_MOESM2_ESM.xlsx]

## Sheet: Suppl Table S2
Gene ID	Gene Symbol	Description	Candidate gene family	Chr	Start	End	Strand	corr p value [Delta-R] vs [Tiassale-S]	FC [Delta-R] vs [Tiassale-S]	Log2 FC [Delta-R] vs [Tiassale-S]	corr p value [Transflu-R] vs [Tiassale-S]	FC [Transflu-R] vs [Tiassale-S]	Log2 FC [Transflu-R] vs [Tiassale-S]
AGAP000002	KIBRLG	WW domain-containing protein	-	chrX	582	16387	-	0.162481	-1.12417	-0.168856	0.0594436	-1.15566	-0.208721
AGAP000005	AGAP000005	high mobility group protein B1	-	chrX	32382	38843	-	0.660367	-1.06433	-0.0899468	0.0114521	-1.19372	-0.25547
AGAP000007	IGL1	contactin-like putative cell adhesion molecule	-	chrX	83817	88773	-	0.00177397	1.32169	0.402385	0.00399443	1.28869	0.365902
AGAP000008	AGAP000008	DnaJ (Hsp40) homolog subfamily A member 1	-	chrX	90142	94903	+	0.000525166	-1.33475	-0.416572	0.000155113	-1.48543	-0.570881
AGAP000009	AGAP000009	syntaxin-binding protein	-	chrX	96532	117445	-	0.0001753	1.35309	0.436254	0.000150333	1.45612	0.54213
AGAP000010	AGAP000010	ethanolamine kinase	-	chrX	120548	124129	-	0.000264962	-1.25613	-0.328984	0.00506401	1.17005	0.226568
AGAP000011	AGAP000011	branched-chain-amino-acid aminotransferase 2	-	chrX	127704	134756	-	0.000422401	-1.39586	-0.481155	0.456614	1.10371	0.142361
AGAP000012	TTRNA1	tyrosyl-tRNA synthetase	-	chrX	146181	147832	+	0.969735	-1.02733	-0.0389023	0.00165023	-1.23761	-0.307551
AGAP000013	AGAP000013		-	chrX	148957	163951	+	1	1.0005	0.0007267	0.443951	-1.0478	-0.0673628
AGAP000014	AGAP000014		-	chrX	153943	155876	-	0.311732	-1.09898	-0.13617	0.0304771	-1.17129	-0.228103
AGAP000015	AGAP000015	proto-oncogene tyrosine-protein kinase ROS	-	chrX	170871	202868	+	0.720236	1.07909	0.109811	0.000285903	1.45053	0.536584
AGAP000016	SCRB10	Class B Scavenger Receptor (CD36 domain),	-	chrX	204167	207572	+	0.999568	1.01513	0.0216713	0.00029321	1.55774	0.639453
AGAP000017	AGAP000017		-	chrX	209892	238150	+	0.000230948	1.2662	0.340502	0.000165566	1.30448	0.383474
AGAP000018	AGAP000018	phosphatidylinositol-4,5-bisphosphate 3-kinase	-	chrX	240703	256993	+	0.970249	-1.03596	-0.050972	0.134746	-1.15639	-0.209631
AGAP000019	AGAP000019	chaoptin	-	chrX	259332	289517	+	0.00196432	1.26059	0.334099	0.000164186	1.41745	0.503297
AGAP000021	AGAP000021		-	chrX	314467	315701	+	0.716138	1.06022	0.0843697	0.159606	1.11925	0.162527
AGAP000022	AGAP000022	amino acid transporter protein	-	chrX	309046	313230	-	0.350113	-1.07375	-0.102656	0.000247929	1.26399	0.337984
AGAP000023	AGAP000023		-	chrX	320064	323468	-	0.100728	-1.10925	-0.14959	0.335157	1.07766	0.107901
AGAP000025	AGAP000025		-	chrX	328314	336986	-	0.0059892	-1.38444	-0.469301	0.00040794	-1.56861	-0.64949
AGAP000028	AGAP000028	calcium/calmodulin-dependent protein kinase (CaM kinase) II	-	chrX	357391	364560	+	0.465573	-1.10989	-0.150422	0.000521795	-1.41281	-0.498563
AGAP000029	AGAP000029	E1A/CREB-binding protein	-	chrX	374582	400558	-	0.971422	1.04045	0.0572033	0.960592	-1.04436	-0.0626173
AGAP000032	AGAP000032		-	chrX	405473	427161	+	0.704668	1.10331	0.141838	0.00303696	1.41818	0.50404
AGAP000033	AGAP000033	Protein retinal degeneration B	-	chrX	431841	443061	+	0.00947257	1.18604	0.246155	0.254164	1.09657	0.132992
AGAP000035	AGAP000035		-	chrX	444442	453228	-	0.73255	-1.03316	-0.047061	0.970606	-1.01637	-0.0234213
AGAP000037	AGAP000037		-	chrX	460577	479836	+	0.000169704	1.87718	0.908564	0.000164056	1.90415	0.92915
AGAP000038	AGAP000038	gamma-aminobutyric acid receptor subunit beta	insecticide targets	chrX	480944	485896	-	0.000151441	1.62642	0.701704	0.000149653	1.9205	0.941483
AGAP000039	AGAP000039	gamma-aminobutyric acid receptor subunit alpha	insecticide targets	chrX	493747	496716	+	0.925329	1.0996	0.136981	0.00895289	1.60202	0.679893
AGAP000040	AGAP000040		-	chrX	503319	510089	+	0.422092	-1.14455	-0.194778	0.996873	-1.0261	-0.0371733
AGAP000041	AGAP000041		-	chrX	511724	518940	-	0.878556	1.10966	0.150124	0.0117935	1.53392	0.617222
AGAP000042	AGAP000042	histone-lysine N-methyltransferase	-	chrX	524352	542647	-	0.0510771	-1.15283	-0.205186	0.0437569	-1.15727	-0.210723
AGAP000043	AGAP000043	tousled-like kinase	-	chrX	607779	620396	+	0.221237	1.12412	0.168791	0.999462	1.01155	0.0165634
AGAP000044	AGAP000044	thioredoxin domain-containing protein	-	chrX	626266	628342	+	0.000152302	-1.34257	-0.424997	0.000149657	-1.47455	-0.560277
AGAP000045	GPROAR1	putative octopamine receptor 1	-	chrX	686905	728985	+	0.107891	1.21192	0.277296	0.0301361	1.27419	0.349583
AGAP000046	AGAP000046		-	chrX	739969	744717	-	0.000725924	-1.48074	-0.566316	0.89566	1.06696	0.0935078
AGAP000047	CPR130	cuticular protein RR-2 family 130	cuticle proteins	chrX	752557	754633	-	0.998359	-1.17779	-0.236084	0.136907	4.19144	2.06744
AGAP000048	AGAP000048		-	chrX	779216	788489	-	0.000604813	-1.3484	-0.431252	0.00382672	-1.27158	-0.346624
AGAP000049	AGAP000049		-	chrX	803026	810496	+	0.0140636	1.14547	0.19594	0.0242648	-1.13375	-0.181096
AGAP000051	HPX5	heme peroxidase 5	-	chrX	828269	841821	+	0.669482	1.43311	0.519148	0.15116	1.93512	0.95242
AGAP000053	AGAP000053	Mannose-6-phosphate isomerase	-	chrX	842664	844158	-	0.844138	1.05368	0.0754414	0.953521	-1.03665	-0.0519285
AGAP000056	AGAP000056	neuronal PAS domain-containing protein	-	chrX	900291	904742	-	0.0112827	1.48644	0.571859	0.000400159	1.81438	0.859474
AGAP000057	AGAP000057	paired box protein	-	chrX	921077	922938	-	0.122832	-1.16517	-0.220542	0.00595181	-1.28172	-0.358087
AGAP000058	AGAP000058		-	chrX	931301	947954	-	0.000149651	1.37039	0.454586	0.000150892	1.24352	0.314426
AGAP000061	AGAP000061	One cut domain family member	-	chrX	954969	961877	+	0.000223206	1.3574	0.440846	0.000199249	1.37016	0.45435
AGAP000062	AGAP000062		-	chrX	965551	978390	+	0.000365738	1.30727	0.38656	0.000892697	1.27031	0.345179
AGAP000063	AGAP000063	paired box protein	-	chrX	979189	985184	-	0.0117728	1.31431	0.394305	0.0491435	1.24609	0.317413
AGAP000064	plexA	plexin A	-	chrX	986837	1000922	+	0.553361	-1.06603	-0.0922489	0.605564	-1.06212	-0.0869484
AGAP000065	AGAP000065		-	chrX	1013491	1025167	+	0.000204337	1.31588	0.396023	0.00746278	1.18589	0.245974
AGAP000066	AGAP000066		-	chrX	1026072	1029625	-	0.000168083	1.40405	0.489596	0.0479673	1.16003	0.214161
AGAP000067	AGAP000067		-	chrX	1035518	1037408	+	0.000157127	1.72377	0.785571	0.000150957	1.82681	0.869324
AGAP000068	NFI	nuclear factor I	-	chrX	1039508	1059116	+	0.0235351	1.37522	0.459666	0.00073321	1.63668	0.710771
AGAP000070	AGAP000070	protein kinase	-	chrX	1098557	1107555	-	0.896511	-1.04767	-0.0671778	0.118937	-1.14629	-0.196978
AGAP000073	AGAP000073	gamma-sarcoglycan	-	chrX	1159357	1169099	-	0.011425	1.37618	0.460673	0.00154757	1.50319	0.588029
AGAP000075	AGAP000075	otopetrin	-	chrX	1246535	1252054	+	0.00446366	1.33694	0.418937	0.177944	1.171	0.22774
AGAP000076	AGAP000076	sterol regulatory element-binding transcription factor 1	-	chrX	1254630	1261036	-	0.0235691	-1.17954	-0.238227	0.104294	1.13548	0.1833
AGAP000078	AGAP000078		-	chrX	1263159	1273692	-	0.982372	-1.0178	-0.0254498	0.99796	1.01013	0.0145426
AGAP000079	AGAP000079		-	chrX	1269003	1270895	+	0.000150333	1.61987	0.695879	0.00153291	1.31749	0.397795
AGAP000080	AGAP000080		-	chrX	1283016	1373662	-	0.000332634	1.58194	0.661691	0.999999	-1.00357	-0.0051403
AGAP000081	AGAP000081	glucuronyl/N-acetylglucosaminyl transferase	-	chrX	1418523	1422973	+	0.913895	-1.02164	-0.0308809	0.333012	-1.05106	-0.0718479
AGAP000082	AGAP000082	translation initiation factor eIF-2B subunit epsilon	-	chrX	1423897	1426641	-	0.954042	-1.02681	-0.0381651	0.199095	-1.09111	-0.125802
AGAP000085	CPR129	cuticular protein RR-2 family 129	cuticle proteins	chrX	1433019	1435747	-	0.999946	1.02898	0.0412107	0.481377	-1.47379	-0.559529
AGAP000088	CYP4H19	cytochrome P450	P450s	chrX	1456937	1459201	+	0.18655	1.28895	0.366195	0.23797	1.26751	0.342
AGAP000090	AGAP000090	adenylate cyclase	-	chrX	1512423	1531038	+	0.000152784	1.343	0.425458	0.000451257	1.23679	0.306603
AGAP000091	AGAP000091	methylsterol monooxygenase	-	chrX	1532006	1534788	-	0.000222654	1.34342	0.425907	0.000149697	1.56687	0.647884
AGAP000092	AGAP000092	methylsterol monooxygenase	-	chrX	1537681	1539215	+	0.88555	1.04539	0.0640364	0.00186464	1.2628	0.336624
AGAP000093	AGAP000093		-	chrX	1541104	1543412	-	0.0426407	1.11576	0.158022	0.327987	1.07016	0.0978279
AGAP000094	AGAP000094	4-nitrophenylphosphatase	-	chrX	1548088	1549242	-	0.000724807	1.28205	0.358456	0.000149668	1.59725	0.675589
AGAP000095	AGAP000095	anoctamin 5	-	chrX	1550317	1558031	-	0.118513	1.12432	0.169047	0.33718	-1.09126	-0.125996
AGAP000096	AGAP000096		-	chrX	1565449	1566851	+	0.658139	1.04538	0.0640316	0.0682508	-1.09967	-0.137077
AGAP000097	AGAP000097	solute carrier family 25	-	chrX	1568954	1577105	+	0.452219	1.07358	0.102427	0.000149652	-1.60837	-0.685597
AGAP000098	APG1	autophagy related gene	-	chrX	1578586	1580968	+	0.000183669	-1.41672	-0.502559	0.000158291	-1.46564	-0.55153
AGAP000099	STAT2	JAKSTAT pathway signalling transcription factor	-	chrX	1585191	1621292	+	0.400302	1.06305	0.0882139	0.922684	1.02773	0.0394649
AGAP000100	AGAP000100		-	chrX	1628900	1629785	+	0.23597	-1.30441	-0.383393	0.641635	1.18406	0.243741
AGAP000102	AGAP000102	alpha-1,6-mannosyltransferase	-	chrX	1734441	1738744	+	0.446845	1.05818	0.0815811	0.998623	-1.00906	-0.01301
AGAP000104	AGAP000104		-	chrX	1739264	1746900	-	0.000149651	1.60013	0.678192	0.000149651	1.55574	0.637603
AGAP000105	AGAP000105		-	chrX	1749118	1751758	-	0.00348785	-1.17292	-0.23011	0.0197754	1.13568	0.183551
AGAP000106	AGAP000106	Ubiquinone biosynthesis monooxygenase COQ6, mitochondrial	-	chrX	1752973	1765061	+	0.429898	-1.05035	-0.0708742	0.34978	-1.05499	-0.0772305
AGAP000107	AGAP000107		-	chrX	1754563	1759615	-	0.767028	1.07362	0.102487	0.998283	-1.01785	-0.0255318
AGAP000108	OEH	ovary ecdysteroidogenic hormone	-	chrX	1788029	1789220	-	0.0216262	1.16543	0.220857	0.0140946	1.17675	0.234808
AGAP000109	AGAP000109	cytochrome c oxidase subunit VIIa	-	chrX	1792391	1793512	-	0.898414	1.03202	0.045476	0.47621	1.06157	0.0862007
AGAP000110	mRpL40	39S ribosomal protein L40, mitochondrial	-	chrX	1793891	1794897	+	0.999888	1.00436	0.00626946	0.504882	1.04913	0.0691986
AGAP000112	AGAP000112	NAD+ synthase (glutamine-hydrolysing)	-	chrX	1798381	1835932	+	0.238156	1.09574	0.131907	0.871532	-1.04071	-0.0575743
AGAP000113	AGAP000113		-	chrX	1803101	1819656	-	0.93252	1.35142	0.434479	0.0199924	3.97226	1.98996
AGAP000114	AGAP000114	Ovo	-	chrX	1852650	1884326	-	0.0926596	-1.25588	-0.328703	0.0249153	-1.33177	-0.413342
AGAP000115	GPRNPY4	neuropeptide Y receptor 4	-	chrX	1865162	1866412	+	0.327313	1.61893	0.695037	0.0401557	2.19342	1.13318
AGAP000116	AGAP000116	Rab11 family-interacting protein 1/2/5	-	chrX	1918845	1925946	-	0.0113318	-1.16753	-0.22346	0.0246195	-1.14879	-0.200112
AGAP000117	AGAP000117	Wnt inhibitory factor 1000117]	-	chrX	1928066	1935830	+	0.595249	-1.09397	-0.129567	0.284312	-1.13442	-0.18196
AGAP000118	AGAP000118	ubiquinone biosynthesis monooxygenase Coq7	-	chrX	1937074	1938427	-	0.488621	1.06476	0.0905285	0.00120962	-1.21241	-0.277878
AGAP000119	AGAP000119	golgi to ER traffic protein 4 homolog	-	chrX	1940472	1942726	-	0.00377946	-1.13734	-0.185661	0.0908167	-1.08324	-0.11535
AGAP000120	AGAP000120	tubulin folding cofactor B	-	chrX	1944205	1945422	-	0.000150396	-1.37224	-0.45653	0.00714012	-1.16319	-0.218091
AGAP000121	AGAP000121		-	chrX	1965711	1974139	-	0.000223649	2.33189	1.2215	0.00130708	1.94035	0.956314
AGAP000123	CTLSE2	C-type lectin (CTL)	-	chrX	1992536	2014275	+	0.00166554	1.58771	0.666948	0.649031	1.13928	0.188117
AGAP000124	AGAP000124	inositol polyphosphate-4-phosphatase	-	chrX	2016924	2027411	-	0.963339	1.01768	0.0252838	0.865793	-1.02626	-0.0373983
AGAP000126	AGAP000126		-	chrX	2028124	2037975	+	0.0109466	-1.14453	-0.194754	0.986302	-1.01747	-0.0249929
AGAP000127	AGAP000127	zinc finger protein-like 1 homolog	-	chrX	2039086	2040978	+	0.0592275	-1.16507	-0.220411	0.000365146	-1.35062	-0.433617
AGAP000128	AGAP000128	MFS transporter, VNT family, synaptic vesicle glycoprotein 2	-	chrX	2057361	2061212	-	0.984392	1.0539	0.0757313	0.99924	1.02459	0.0350466
AGAP000129	AGAP000129		-	chrX	2065516	2073304	-	0.000340384	1.36086	0.444516	0.000174313	1.43379	0.519836
AGAP000131	AGAP000131		-	chrX	2077907	2083702	+	0.0802061	1.1463	0.196983	0.692691	1.06495	0.0907803
AGAP000132	AGAP000132		-	chrX	2083769	2084444	-	0.000505936	1.32244	0.403199	0.141466	1.13219	0.179119
AGAP000133	AGAP000133		-	chrX	2090480	2091343	-	0.00213613	-3.22474	-1.68919	0.000461701	-4.08488	-2.03029
AGAP000136	AGAP000136	tetratricopeptide repeat domain 21B	-	chrX	2101325	2106566	+	0.630231	-1.07972	-0.110655	0.32827	-1.11267	-0.154023
AGAP000137	AGAP000137	solute carrier family 45, member 1/2/4	-	chrX	2106805	2112000	-	0.293083	-1.13581	-0.183723	0.000149651	2.4475	1.29131
AGAP000138	alpha4	nicotinic acetylcholine receptor subunit alpha 4	insecticide targets	chrX	2120272	2139554	+	0.000153038	1.87251	0.904976	0.000254555	1.64474	0.717862
AGAP000139	AGAP000139	DNA polymerase gamma	-	chrX	2144202	2149391	+	0.999414	1.01127	0.0161648	0.992095	-1.02182	-0.0311413
AGAP000140	IR100a	ionotropic receptor IR100a	-	chrX	2149467	2153072	+	0.00149092	-1.36776	-0.45181	0.00134795	-1.37283	-0.457156
AGAP000141	AGAP000141		-	chrX	2158301	2169006	-	0.980156	-1.02956	-0.0420265	0.198919	1.12915	0.175242
AGAP000142	AGAP000142		-	chrX	2170384	2179345	+	0.0204213	1.1615	0.215986	0.108048	1.11842	0.16146
AGAP000143	AGAP000143	beta-mannosidase	-	chrX	2179506	2186180	-	0.151932	-1.07151	-0.0996408	0.000153042	1.24843	0.320114
AGAP000144	AGAP000144	progestin and adipoQ receptor family member 3	-	chrX	2190074	2207047	-	0.965168	1.05381	0.0756197	0.162965	-1.21776	-0.28423
AGAP000145	eff	E2 ubiquitin-conjugating enzyme E2D, effete	-	chrX	2213770	2233007	-	0.273625	-1.06981	-0.0973558	0.00652245	-1.14351	-0.193464
AGAP000146	AGAP000146		-	chrX	2307849	2318278	+	0.997527	1.02266	0.0323277	0.477234	-1.12448	-0.169257
AGAP000147	AGAP000147	PDZ-binding kinase	-	chrX	2329924	2334904	-	0.000162091	-1.71927	-0.781793	0.000151041	-1.85436	-0.890918
AGAP000149	AGAP000149	Ras association domain-containing protein 2/4	-	chrX	2337429	2346372	+	0.33077	-1.10246	-0.140727	0.0118899	-1.21092	-0.276098
AGAP000150	SG6	salivary gland protein 6	-	chrX	2405458	2406119	-	0.398174	1.16804	0.224087	0.00620205	1.42868	0.514679
AGAP000151	AGAP000151		-	chrX	2454823	2455534	-	0.0726791	1.47202	0.557793	0.156353	1.38794	0.472944
AGAP000152	AGAP000152		-	chrX	2455825	2456455	-	0.115853	1.59696	0.675327	0.170605	1.5329	0.616266
AGAP000153	AGAP000153		-	chrX	2466316	2477593	+	0.133773	1.38188	0.466636	0.0193206	1.58005	0.65997
AGAP000154	AGAP000154	AMP dependent ligase	-	chrX	2485052	2486869	+	0.108655	-1.12953	-0.175725	0.999997	1.00278	0.00400829
AGAP000155	AGAP000155	alkylated DNA repair protein alkB homolog	-	chrX	2489002	2491230	+	0.000168111	-1.5346	-0.617861	0.00014968	-1.82339	-0.866627
AGAP000156	AGAP000156		-	chrX	2732910	2742579	-	0.000150757	1.57998	0.659909	0.000153462	1.5324	0.615788
AGAP000158	AGAP000158	histone arginine demethylase	-	chrX	2773438	2777901	+	0.0083264	-1.17353	-0.230858	0.636679	-1.0572	-0.0802536
AGAP000159	AGAP000159	Kinesin-like protein	-	chrX	2780430	2816494	+	0.00388345	-1.53748	-0.620571	0.000609972	-1.70835	-0.772607
AGAP000161	AGAP000161	Adaptor-related protein complex 3, delta 1 subunit	-	chrX	2821398	2831075	-	0.998786	1.00727	0.0104542	0.319664	1.05531	0.0776634
AGAP000162	AGAP000162	Cystathionine beta-synthase	-	chrX	2832353	2836376	-	0.207755	-1.14858	-0.199852	0.850687	-1.06299	-0.0881329
AGAP000163	GSTMS2	glutathione transferase microsomal 2	GSTs	chrX	2843996	2846441	-	0.663165	1.14235	0.191999	0.41873	1.19117	0.252381
AGAP000164	AGAP000164		-	chrX	2848251	2849270	+	0.721467	-1.16607	-0.221651	0.142694	-1.35853	-0.442041
AGAP000165	GSTMS1	glutathione transferase microsomal 1	GSTs	chrX	2849321	2851042	-	0.905273	-1.04115	-0.0581827	0.00459436	1.22426	0.291909
AGAP000166	AGAP000166		-	chrX	2852547	2857964	-	0.999998	-1.00654	-0.009408	0.269339	1.27545	0.351008
AGAP000167	AGAP000167	Lipid storage droplets surface-binding protein 2	-	chrX	2865740	2870153	+	0.000155763	-1.68318	-0.751185	0.000151566	-1.74587	-0.803947
AGAP000168	GPRFZ3	Putative frizzled receptor 3	-	chrX	2873393	2895964	+	0.0019417	-1.47073	-0.55653	0.177287	-1.20961	-0.274548
AGAP000169	AGAP000169	fanconi anemia group M protein	-	chrX	2896809	2902991	-	0.636719	-1.1121	-0.153289	0.352207	-1.15624	-0.209446
AGAP000170	AGAP000170	NADH dehydrogenase (ubiquinone) Fe-S protein 7	-	chrX	2904991	2906114	-	0.000152158	1.29775	0.376007	0.000149655	1.41798	0.50384
AGAP000171	AGAP000171	E3 ubiquitin-protein ligase	-	chrX	2911094	2926217	+	0.386722	1.08446	0.116975	0.00231166	1.23012	0.298798
AGAP000173	AGAP000173		-	chrX	2938445	2941344	+	0.0256971	-1.09718	-0.1338	0.155336	-1.06825	-0.095253
AGAP000178	AGAP000178	splicing factor 3B subunit 1	-	chrX	2987079	2991906	+	0.995802	1.01387	0.0198774	0.203797	1.08983	0.124109
AGAP000179	AGAP000179	Amidophosphoribosyltransferase	-	chrX	2992904	2997011	-	0.874219	-1.07431	-0.103412	0.151277	1.20533	0.269434
AGAP000180	AGAP000180	phosphoribosylaminoimidazole carboxylase	-	chrX	3000116	3001857	+	0.000972133	-1.33567	-0.417562	0.000186066	1.4573	0.543295
AGAP000181	AGAP000181	riboflavin transporter 2	-	chrX	3003900	3005901	+	0.342665	-1.18626	-0.246422	0.000149651	3.13168	1.64694
AGAP000182	AGAP000182		-	chrX	3006198	3008379	-	0.000150181	-1.45375	-0.539776	0.0363471	-1.14956	-0.201082
AGAP000183	AGAP000183		-	chrX	3009411	3010662	+	0.000150106	-2.62598	-1.39286	0.00119729	-1.74483	-0.80309
AGAP000184	AGAP000184	malate dehydrogenase (oxaloacetate-decarboxylating)(NADP+)	-	chrX	3012698	3021784	+	0.000149757	-2.10418	-1.07326	0.522975	1.13388	0.181266
AGAP000185	AGAP000185	double stranded RNA-specific editase	-	chrX	3031360	3046362	-	0.677165	-1.11927	-0.162563	0.489811	-1.15005	-0.201696
AGAP000187	AGAP000187		-	chrX	3062107	3068297	+	0.00816732	1.07059	0.0984097	0.000455977	1.10147	0.139424
AGAP000188	AGAP000188	Uridine phosphorylase	-	chrX	3070951	3081974	+	0.553456	1.18327	0.24278	0.0048743	1.60061	0.678623
AGAP000189	AGAP000189	transcription initiation factor TFIID subunit 3	-	chrX	3084792	3090951	+	0.312086	-1.08794	-0.121598	0.000814486	-1.25144	-0.323586
AGAP000190	AGAP000190		-	chrX	3105999	3159626	+	0.0039601	1.41033	0.496032	0.00199831	1.45138	0.537425
AGAP000191	AGAP000191		-	chrX	3166550	3168189	-	0.0336056	1.458	0.543991	0.00335958	1.67343	0.742812
AGAP000192	CYP4C26	cytochrome P450	P450s	chrX	3173838	3179220	+	0.960125	-1.16185	-0.216421	0.22042	1.64956	0.722077
AGAP000194	CYP4C25	cytochrome P450	P450s	chrX	3190383	3200861	+	0.327624	1.19485	0.256832	0.00164912	1.55797	0.639669
AGAP000195	AGAP000195	cytoplasmic FMR1 interacting protein	-	chrX	3201611	3209952	-	0.380342	1.06701	0.0935717	0.00913928	1.14926	0.200707
AGAP000196	AGAP000196		-	chrX	3211660	3214634	+	0.81254	-1.11299	-0.154443	0.00164821	-1.62273	-0.698419
AGAP000198	Cht5-5	Chitinase	-	chrX	3219388	3259374	+	0.61264	1.38694	0.471901	0.00263055	2.86681	1.51945
AGAP000199	AGAP000199	phospholipase D3/4	-	chrX	3259796	3264654	-	0.754854	-1.03036	-0.0431471	0.894388	-1.02268	-0.0323496
AGAP000200	AGAP000200		-	chrX	3266605	3276315	-	0.553705	-1.19344	-0.25513	0.150655	1.32748	0.408694
AGAP000201	AGAP000201	26S proteasome non-ATPase regulatory subunit 9	-	chrX	3279032	3280615	-	0.861485	1.03659	0.0518513	0.967453	-1.02353	-0.0335484
AGAP000202	AGAP000202		-	chrX	3335581	3335905	+	0.403746	-1.13276	-0.179838	0.0519514	-1.23528	-0.304841
AGAP000203	AGAP000203	inositol-1,4,5-trisphosphate 5-phosphatase	-	chrX	3356005	3373136	-	0.000164913	1.27674	0.352466	0.000149704	1.39088	0.475997
AGAP000204	AGAP000204		-	chrX	3375689	3377001	+	0.999907	-1.01796	-0.0256763	0.260558	1.30804	0.387405
AGAP000205	AGAP000205		-	chrX	3379753	3426374	+	0.786033	1.07021	0.097889	0.00102979	1.36245	0.446205
AGAP000206	AGAP000206		-	chrX	3426857	3427908	+	0.00034968	1.4953	0.580439	0.00270608	1.36816	0.452237
AGAP000209	AGAP000209	glutamate receptor binding protein	-	chrX	3462170	3475941	+	0.560715	1.1553	0.208273	0.0250217	1.38579	0.470708
AGAP000210	AGAP000210	triacylglycerol lipase	-	chrX	3476817	3479258	+	0.629297	1.21388	0.279629	0.0226257	1.6182	0.694387
AGAP000211	AGAP000211	triacylglycerol lipase	-	chrX	3480446	3482704	+	0.0418032	1.22045	0.287418	0.00346129	1.32436	0.405291
AGAP000213	AGAP000213	ankyrin repeat and SOCS box protein 17	-	chrX	3485496	3486691	+	0.113617	1.25538	0.328127	0.00349249	1.47307	0.558826
AGAP000214	AGAP000214	guanylate cyclase soluble subunit beta	-	chrX	3483003	3493840	-	0.00015199	1.52764	0.611301	0.000149726	1.65247	0.72462
AGAP000215	AGAP000215	homeobox protein OTX	-	chrX	3553375	3583834	+	0.00015127	1.57155	0.65219	0.000159023	1.50294	0.587787
AGAP000217	AGAP000217		-	chrX	3631076	3639040	-	0.000312149	1.92567	0.945357	0.00465419	1.59954	0.677659
AGAP000218	AGAP000218		-	chrX	4001911	4006662	+	0.00315839	1.32327	0.404106	0.0303068	1.22997	0.298626
AGAP000219	AGAP000219	Tektin-3	-	chrX	4084811	4088452	+	0.0113456	1.56977	0.650556	0.0168156	1.53283	0.616198
AGAP000220	AGAP000220	xylulokinase	-	chrX	4089326	4094219	-	0.0980563	-1.22648	-0.294529	0.370822	1.15124	0.20319
AGAP000222	AGAP000222		-	chrX	4133125	4166559	+	0.126147	1.21801	0.284527	0.00212671	1.4396	0.525667
AGAP000223	AGAP000223		-	chrX	4169109	4176611	-	0.999833	1.00866	0.0124435	0.999999	1.0026	0.00374699
AGAP000225	AGAP000225	netrin 1	-	chrX	4180964	4238447	-	0.000311792	1.51139	0.595875	0.000881524	1.43353	0.519574
AGAP000228	AGAP000228	netrin 1	-	chrX	4267721	4327267	-	0.000156427	1.56085	0.642329	0.00015071	1.64082	0.714419
AGAP000230	Or52	odorant receptor 52	-	chrX	4332624	4333934	+	0.0419481	1.36498	0.44888	0.000298231	1.81404	0.859203
AGAP000232	AGAP000232	regulator of G-protein signaling	-	chrX	4337428	4376054	-	0.00014966	1.85452	0.891047	0.000149657	1.87161	0.904278
AGAP000233	AGAP000233		-	chrX	4379120	4386304	-	0.000151686	1.4878	0.573185	0.000150279	1.52647	0.610201
AGAP000234	AGAP000234		-	chrX	4388904	4408998	-	0.350475	1.07758	0.107797	0.639729	1.05589	0.0784578
AGAP000235	AGAP000235	Thymosin	-	chrX	4414895	4430015	+	0.940824	-1.03221	-0.0457392	0.858785	-1.04241	-0.0599279
AGAP000236	AGAP000236	3',5'-cyclic-nucleotide phosphodiesterase	-	chrX	4437207	4463288	+	0.000543615	1.37026	0.454448	0.000169424	1.49034	0.575643
AGAP000237	AGAP000237	cAMP response element-binding protein (CREB)	-	chrX	4464198	4487101	-	0.00489796	1.22164	0.288814	0.00354539	1.23147	0.300381
AGAP000238	AGAP000238		-	chrX	4494266	4496105	-	0.000663306	1.29068	0.368134	0.00380344	1.23083	0.299633
AGAP000239	AGAP000239	allantoinase	-	chrX	4504112	4505751	-	0.0511673	-2.18247	-1.12596	0.997851	1.08157	0.113121
AGAP000240	AGAP000240	HtrA serine peptidase 2	-	chrX	4507891	4509554	+	0.000151594	-1.51869	-0.602829	0.000163883	-1.44797	-0.534036
AGAP000241	AGAP000241	N-acetylglucosamine kinase	-	chrX	4510139	4520051	-	0.0010463	-1.40505	-0.490618	0.114897	1.1889	0.249621
AGAP000242	AGAP000242	vesicle transport protein SEC20	-	chrX	4521866	4523624	+	0.0319315	-1.25019	-0.322149	0.000834591	-1.42781	-0.513803
AGAP000243	AGAP000243	Rhophilin-2	-	chrX	4524427	4557428	-	0.71887	1.05699	0.079957	0.390233	1.08422	0.116656
AGAP000245	AGAP000245		-	chrX	4559969	4565956	-	0.000384706	1.21356	0.279246	0.000312393	1.22135	0.288474
AGAP000246	AGAP000246		-	chrX	4567469	4570158	+	0.23156	-1.14546	-0.195928	0.0213755	1.24392	0.314888
AGAP000247	AGAP000247		-	chrX	4570338	4586224	-	0.689385	1.17473	0.232324	0.000524665	1.99372	0.995464
AGAP000248	AGAP000248	protein phosphatase 1H	-	chrX	4572161	4575744	+	0.0906025	-1.13383	-0.181208	0.271155	-1.10005	-0.137574
AGAP000249	AGAP000249	mannosyl-glycoprotein endo-beta-N-acetylglucosaminidase	-	chrX	4593069	4596332	-	0.999947	-1.00872	-0.0125189	0.0524759	1.24362	0.314548
AGAP000250	AGAP000250	STAGA complex 65 subunit gamma	-	chrX	4598047	4600227	+	0.999469	-1.00759	-0.0109043	0.999985	1.00309	0.00445557
AGAP000251	AGAP000251		-	chrX	4600403	4604672	-	0.0238176	-1.18778	-0.248267	0.000763287	-1.30373	-0.382647
AGAP000252	AGAP000252	oligopeptidase A	-	chrX	4606870	4609898	+	0.000151289	1.21432	0.280145	0.0676081	1.0713	0.0993567
AGAP000253	AGAP000253	solute carrier family 25	-	chrX	4610008	4611922	-	0.238233	1.1493	0.200757	0.934683	1.05048	0.071043
AGAP000254	AGAP000254	potassium voltage-gated channel Shaker-related subfamily A	-	chrX	4750295	4800681	+	0.000176345	1.61231	0.68913	0.000269112	1.53395	0.617252
AGAP000255	AGAP000255	disks large protein 1	-	chrX	4818589	4894449	-	0.168433	1.0721	0.100444	0.99933	1.00673	0.00968361
AGAP000256	IR93a	ionotropic receptor IR93a	-	chrX	4900441	4905540	-	0.00555062	1.74945	0.806905	0.037645	1.53329	0.616632
AGAP000258	AGAP000258	Hexosyltransferase	-	chrX	4908750	4914403	-	0.646154	-1.05218	-0.0733843	0.0132687	-1.14927	-0.200714
AGAP000260	ATPsynepsilon	mitochondrial ATP synthase epsilon chain	-	chrX	4916103	4917787	+	0.000150153	1.52943	0.612995	0.000158476	1.43565	0.521701
AGAP000261	AGAP000261	DnaJ-like protein subfamily C	-	chrX	4919509	4921713	+	0.000280863	-1.23361	-0.302891	0.000156955	-1.2938	-0.371614
AGAP000264	AGAP000264		-	chrX	4937232	4952623	+	0.00015098	-1.39898	-0.48438	0.000149681	-1.49339	-0.578588
AGAP000266	AGAP000266		-	chrX	4953414	4954737	-	0.999189	1.03827	0.0541811	0.987165	1.07868	0.109272
AGAP000267	AGAP000267		-	chrX	4953448	4957565	+	0.000151573	1.52903	0.612616	0.000150006	1.58964	0.668702
AGAP000268	AGAP000268		-	chrX	4961558	4963460	-	0.184197	-1.29651	-0.374633	0.99759	-1.03578	-0.0507183
AGAP000269	AGAP000269	ubiquitin carboxyl-terminal hydrolase 30	-	chrX	4976872	4981700	-	0.0185796	-1.09801	-0.134894	0.000187595	-1.19122	-0.252439
AGAP000270	AGAP000270	nucleolar protein 53	-	chrX	4983467	4985283	+	0.107748	1.17716	0.235312	0.00456346	-1.3046	-0.383604
AGAP000271	AGAP000271		-	chrX	4986597	4992703	+	0.480194	-1.08629	-0.119404	0.000413886	-1.33334	-0.415044
AGAP000272	AGAP000272	transcription initiation factor TFIID subunit 9 / adenylate kinase	-	chrX	4994393	4996244	+	0.0895369	-1.15318	-0.205621	0.000873035	-1.31214	-0.391924
AGAP000273	AGAP000273		-	chrX	4997112	5005972	+	0.999968	-1.00374	-0.00538826	0.00482769	1.16144	0.215916
AGAP000274	AGAP000274		-	chrX	5005958	5006816	-	0.0365475	1.14674	0.197536	0.000149698	-1.5085	-0.593112
AGAP000275	AGAP000275	epidermal retinal dehydrogenase	-	chrX	5008876	5020582	-	0.982835	-1.02376	-0.0338812	0.000168924	-1.36921	-0.453345
AGAP000277	AGAP000277	EF-hand calcium-binding domain-containing protein 1	-	chrX	5028370	5034922	-	0.645139	1.41088	0.496594	0.02883	2.31586	1.21155
AGAP000278	OBP9	odorant-binding protein 9	-	chrX	5035248	5036100	-	0.981678	1.09412	0.129768	0.00962983	1.93351	0.951221
AGAP000280	AGAP000280	guanylate cyclase soluble subunit alpha	-	chrX	5040238	5043715	-	0.000307482	1.34794	0.430756	0.000149652	1.74834	0.805988
AGAP000281	AGAP000281		-	chrX	5044431	5098284	-	0.000560236	1.25698	0.329967	0.000192864	1.31661	0.396832
AGAP000283	AGAP000283		-	chrX	5109537	5111961	+	0.000150496	1.45249	0.538531	0.000149659	1.58125	0.661065
AGAP000284	CYP315A1	cytochrome P450	P450s	chrX	5112021	5114815	-	0.669818	-1.09117	-0.125876	0.26564	1.1469	0.197739
AGAP000285	AGAP000285		-	chrX	5115298	5119032	-	0.00076168	-1.09771	-0.134496	0.239998	1.03856	0.0545855
AGAP000286	AGAP000286		-	chrX	5120170	5122415	+	0.287756	1.23531	0.304875	0.0151828	1.46501	0.550914
AGAP000287	AGAP000287	prostaglandin reductase 1, gene	-	chrX	5121994	5123598	-	0.00120774	-1.26587	-0.340132	0.712243	1.06076	0.0850964
AGAP000288	AGAP000288	prostaglandin reductase 1	-	chrX	5124882	5126231	-	0.000346549	-1.3633	-0.447099	0.000427875	-1.35122	-0.434262
AGAP000289	AGAP000289	prostaglandin reductase 1, gene 2	-	chrX	5127054	5128808	-	0.000270563	-1.24977	-0.321661	0.000149659	-1.45867	-0.544653
AGAP000290	CLIPA27	CLIP-domain serine protease	-	chrX	5130353	5139642	-	0.0202554	1.19442	0.25631	0.21763	1.11813	0.161091
AGAP000291	AGAP000291	Translocase of inner mitochondrial membrane 44 homolog (yeast)	-	chrX	5133995	5136022	+	1	-1.00032	-0.000454903	0.888533	1.02487	0.0354424
AGAP000292	AGAP000292		-	chrX	5147890	5185545	-	0.990136	1.0257	0.0366097	0.997612	-1.01778	-0.0254192
AGAP000293	IR100h	ionotropic receptor IR100h	-	chrX	5199638	5204600	+	0.991428	1.05744	0.0805769	0.0418067	-1.4977	-0.58275
AGAP000294	AGAP000294		-	chrX	5273955	5280360	-	0.0237524	1.24743	0.318963	0.0311484	1.23621	0.305924
AGAP000295	AGAP000295		-	chrX	5299117	5309094	+	0.265822	1.18735	0.247747	0.000873486	1.53634	0.619494
AGAP000296	AGAP000296		-	chrX	5311763	5312670	+	0.998907	-1.0146	-0.0209084	0.999988	1.00464	0.00667763
AGAP000297	AGAP000297		-	chrX	5315567	5320730	+	0.990221	-1.04374	-0.0617647	0.00383302	1.51685	0.601074
AGAP000298	AGAP000298		-	chrX	5324597	5325464	+	0.713813	1.33952	0.421721	0.696488	1.34893	0.431813
AGAP000299	AGAP000299		-	chrX	5326140	5337482	+	0.423055	1.07949	0.110356	0.0736997	-1.13215	-0.179067
AGAP000300	AGAP000300	Bifunctional pyrimidine biosynthesis protein (PyrABCN)	-	chrX	5337591	5363793	-	0.927489	1.03876	0.0548677	0.513586	-1.07984	-0.110822
AGAP000301	AGAP000301		-	chrX	5346135	5352888	+	0.10575	1.1128	0.1542	0.000163015	1.33692	0.418909
AGAP000303	AGAP000303		-	chrX	5365314	5371281	-	0.989973	1.06527	0.0912194	0.439298	1.27142	0.346439
AGAP000304	AGAP000304	Protein twisted gastrulation	-	chrX	5401645	5405666	+	0.000149653	1.27824	0.354163	0.000149655	1.26645	0.340786
AGAP000305	AGAP000305	SPARC	-	chrX	5410287	5411262	+	0.490317	1.12602	0.171237	0.331592	1.1511	0.203009
AGAP000306	AGAP000306	Histone H2A	-	chrX	5406871	5423585	+	0.498774	-1.09155	-0.12638	0.00609163	-1.25161	-0.323789
AGAP000307	AGAP000307	Integrin alpha-PS1	-	chrX	5431839	5445451	-	0.978988	-1.01696	-0.0242577	0.317847	-1.0615	-0.0861025
AGAP000308	AGAP000308	proteasome activator subunit 3 (PA28 gamma)	-	chrX	5447851	5449889	+	0.699048	-1.08468	-0.11727	0.0038931	-1.32088	-0.401496
AGAP000309	AGAP000309		-	chrX	5452491	5458462	-	0.59663	1.22675	0.294837	0.00848837	1.74978	0.807176
AGAP000310	AGAP000310	mitogen-activated protein kinase kinase 3	-	chrX	5468098	5470361	+	0.936983	-1.0472	-0.0665369	0.0747996	-1.189	-0.249751
AGAP000311	AGAP000311	UNC93-like protein MFSD11	-	chrX	5474327	5479640	+	0.00016398	-1.71151	-0.775269	0.999995	1.00502	0.00722504
AGAP000312	AGAP000312		-	chrX	5487707	5491415	+	0.996274	1.01169	0.0167608	0.851742	-1.03328	-0.0472345
AGAP000313	AGAP000313	alanine-glyoxylate aminotransferase 2-like	-	chrX	5495763	5503866	-	0.00537561	-1.29012	-0.36751	0.000149651	-2.32899	-1.2197
AGAP000314	AGAP000314		-	chrX	5511709	5522791	-	0.100537	1.24974	0.32163	1	-1.00076	-0.00110054
AGAP000315	CLIPC6	CLIP-domain serine protease	-	chrX	10090324	10093280	+	0.483587	-1.05447	-0.0765209	0.000369466	-1.20653	-0.270866
AGAP000316	AGAP000316		-	chrX	5542940	5544636	+	0.0100344	-1.23472	-0.304187	0.00091966	-1.32479	-0.405759
AGAP000317	AGAP000317		-	chrX	5607453	5617571	-	0.000157095	1.49348	0.578679	0.000153773	1.51564	0.599932
AGAP000319	AGAP000319	katanin p80 WD40 repeat-containing subunit	-	chrX	5661004	5676527	-	0.939147	-1.03352	-0.0475607	0.00983389	-1.18744	-0.247849
AGAP000320	AGAP000320	dynein intermediate chain, cytosolic	-	chrX	5679568	5695844	+	0.0664497	1.07197	0.100268	0.00680298	1.10285	0.141238
AGAP000321	AGAP000321		-	chrX	5698848	5711854	+	0.977885	1.04693	0.0661669	0.00132505	1.50032	0.585268
AGAP000322	AGAP000322	Adaptin ear-binding coat-associated protein 1	-	chrX	5719130	5721298	+	0.00241225	-1.15792	-0.211537	0.000321948	-1.2071	-0.27155
AGAP000323	AGAP000323		-	chrX	5723668	5732265	-	0.270141	-1.14854	-0.199803	0.000149891	-1.8214	-0.865047
AGAP000324	AGAP000324	tRNA (guanine9-N1)-methyltransferase	-	chrX	5732642	5734589	+	0.000312588	-1.67524	-0.744371	0.000155094	-1.92879	-0.947697
AGAP000325	AGAP000325	lysyl-tRNA synthetase, class II	-	chrX	5743590	5746202	+	0.00348779	-1.30664	-0.385859	0.000160382	-1.55194	-0.634074
AGAP000326	AGAP000326		-	chrX	5748305	5750174	+	0.0104414	-1.20481	-0.268805	0.000168938	-1.40181	-0.487293
AGAP000327	AGAP000327	tyrosine aminotransferase	-	chrX	5751978	5755535	-	0.000334212	-1.20559	-0.269739	0.000150599	1.30424	0.383206
AGAP000328	AGAP000328	AMME syndrome candidate gene 1 protein	-	chrX	5757367	5767336	-	0.999259	-1.01458	-0.0208836	0.042259	1.21379	0.279522
AGAP000329	alpha3	nicotinic acetylcholine receptor subunit alpha 3	insecticide targets	chrX	5771583	5783307	+	0.000536564	1.37482	0.459246	0.000219684	1.44339	0.52946
AGAP000330	AGAP000330		-	chrX	5783883	5786645	-	0.304241	-1.16357	-0.21856	0.0299231	-1.28705	-0.364067
AGAP000331	AGAP000331	low density lipoprotein-related protein 2]	-	chrX	5788372	5841117	-	0.00188777	1.39242	0.477598	0.000196852	1.57896	0.658977
AGAP000332	Vir	protein virilizer	-	chrX	5846884	5855601	-	0.980838	-1.0276	-0.039279	0.980053	1.02791	0.039712
AGAP000334	AGAP000334		-	chrX	5858074	5864723	-	0.937639	-1.04109	-0.0580959	1	1.00174	0.00250339
AGAP000336	AGAP000336	transcription initiation factor TFIID TATA-box-binding protein	-	chrX	5866613	5875559	-	0.000626075	-1.25216	-0.324413	0.000470356	-1.26248	-0.336256
AGAP000337	AGAP000337	regulator of nonsense transcripts 2	-	chrX	5877411	5882209	+	0.741796	-1.05288	-0.074338	0.675125	-1.05811	-0.0814934
AGAP000338	AGAP000338	phosphomevalonate kinase	-	chrX	5884575	5885561	+	0.996641	-1.02012	-0.0287356	0.216667	-1.1383	-0.186876
AGAP000339	AGAP000339	E3 ubiquitin-protein ligase Hakai	-	chrX	5885819	5887823	-	0.362569	-1.04926	-0.0693655	0.000149657	-1.30936	-0.388857
AGAP000340	AGAP000340		-	chrX	5890104	5892370	-	0.979717	1.03721	0.0527067	0.000171587	1.58882	0.667954
AGAP000341	GALE2	galectin 2	-	chrX	5898219	5899477	-	0.0988507	1.15493	0.207805	0.000149661	1.73784	0.797296
AGAP000342	AGAP000342	inhibin, beta	-	chrX	5899591	5902185	+	0.00107743	1.37853	0.463129	0.0705425	1.19841	0.261116
AGAP000343	Vps50	vacuolar protein sorting 50	-	chrX	5905558	5911115	+	0.057302	-1.0979	-0.134753	0.0380482	-1.1054	-0.144573
AGAP000344	CPR127	cuticular protein RR-1 family 127	cuticle proteins	chrX	5961988	5967875	+	0.998924	1.12562	0.170725	0.0389019	4.34807	2.12037
AGAP000345	CPR126	cuticular protein RR-2 family 126	cuticle proteins	chrX	5983741	5996498	+	0.999785	1.10417	0.142963	0.0137016	8.60578	3.10531
AGAP000346	SPZ1	spaetzle-like cytokine 1	-	chrX	6123699	6131481	+	0.960081	-1.03681	-0.0521565	0.0650618	1.1724	0.22947
AGAP000347	CAPA	pyrokinin capa-like	-	chrX	6135743	6139283	-	0.000252079	1.6076	0.684905	0.000161238	1.73946	0.798642
AGAP000348	AGAP000348		-	chrX	6140641	6154004	-	0.183649	-1.18101	-0.240016	0.000149652	2.27503	1.18589
AGAP000349	AGAP000349	transient receptor potential cation channel subfamily C, invertebrate	-	chrX	6166032	6178804	+	0.130157	1.08747	0.120979	0.95283	-1.02332	-0.0332537
AGAP000351	GPRNPY1	neuropeptide Y receptor 1	-	chrX	6187880	6277170	-	0.841335	1.08142	0.112931	0.0208857	1.31243	0.392235
AGAP000352	TWDL1	cuticular protein TWDL family (TWDL1)	cuticle proteins	chrX	6220473	6223199	-	0.0578672	1.42941	0.515423	0.598593	-1.18991	-0.25085
AGAP000354	AGAP000354		-	chrX	6307404	6318998	+	0.455654	1.06634	0.0926714	0.867969	1.03672	0.0520201
AGAP000355	AGAP000355		-	chrX	6326317	6338708	-	0.254465	-1.13119	-0.177841	0.231128	-1.1353	-0.183072
AGAP000356	AGAP000356		-	chrX	6348420	6350337	+	0.999593	1.03373	0.0478659	0.988526	1.08041	0.111583
AGAP000357	AGAP000357	E3 ubiquitin-protein ligase ZNRF1/2	-	chrX	6350261	6351219	-	0.998578	-1.0216	-0.0308247	0.384588	-1.15255	-0.204823
AGAP000358	AGAP000358		-	chrX	6354576	6355649	+	0.0202421	1.12546	0.17051	0.978657	1.01881	0.0268812
AGAP000359	AGAP000359	venom allergen	-	chrX	6357999	6381091	-	0.914107	1.26046	0.333948	0.0228286	2.62845	1.39421
AGAP000360	AGAP000360		-	chrX	6486342	6504908	+	0.0001498	1.41445	0.500242	0.000149843	1.40888	0.494551
AGAP000361	AGAP000361		-	chrX	6545061	6548897	+	0.000149681	1.55878	0.640417	0.000190556	1.34955	0.432477
AGAP000363	AGAP000363		-	chrX	6747236	6756993	-	0.000149999	1.72703	0.788295	0.000149748	1.78515	0.836044
AGAP000364	AGAP000364	protein stoned-A	-	chrX	6756989	6762508	-	0.000826073	1.66666	0.73696	0.000248822	1.83394	0.874946
AGAP000365	AGAP000365	alpha-1,3-fucosyltransferase	-	chrX	6766362	6768435	-	0.00479297	-1.19055	-0.251623	0.00160434	-1.21947	-0.286254
AGAP000366	AGAP000366		-	chrX	6771323	6772153	-	0.909333	1.18145	0.24056	0.000390079	3.12958	1.64597
AGAP000367	AGAP000367	glyoxalase domain-containing protein 4	-	chrX	6773087	6774793	-	0.0125569	1.25211	0.324367	0.0131422	-1.25036	-0.322348
AGAP000368	AGAP000368	PI-3-kinase-related kinase SMG-1	-	chrX	6776805	6803638	+	0.14786	1.103	0.141438	0.628	-1.05754	-0.0807123
AGAP000369	GPRNNA10	putative GPCR class a orphan receptor 10	-	chrX	6790963	6793687	-	0.640936	-1.20196	-0.265385	0.998174	-1.03992	-0.0564666
AGAP000372	AGAP000372		-	chrX	6805083	6813682	-	0.0791271	-1.18715	-0.247506	0.000678944	-1.38935	-0.474411
AGAP000374	AGAP000374	anaphase-promoting complex subunit 1	-	chrX	6846913	6860990	-	0.24205	-1.19152	-0.252809	0.00270664	-1.45199	-0.538034
AGAP000375	AGAP000375		-	chrX	6864349	6866041	+	0.00350912	1.18993	0.250878	0.00809638	1.16975	0.226197
AGAP000376	Tsf1	Transferrin	-	chrX	6869814	6872985	+	0.0598481	2.95493	1.56313	0.222269	2.24106	1.16418
AGAP000377	AGAP000377	E3 ubiquitin-protein ligase	-	chrX	6873729	6875848	-	0.0422349	-1.56913	-0.649963	0.0148673	1.69595	0.762092
AGAP000378	AGAP000378	programmed cell death protein 4	-	chrX	6879686	6894564	+	0.383032	1.07186	0.100113	0.992279	1.01619	0.0231743
AGAP000379	PBD3	piggyBac-derived 3	-	chrX	6897856	6899358	+	0.99996	1.02002	0.0285926	0.998758	-1.0479	-0.067502
AGAP000380	AGAP000380	5'-nucleotidase	-	chrX	6903246	6929187	-	0.000746455	1.14575	0.196296	0.00211801	1.12781	0.17352
AGAP000383	AGAP000383	putative G-protein coupled receptor GPCR	-	chrX	6974259	7037977	-	0.000401193	2.07832	1.05542	0.255736	1.30836	0.387757
AGAP000385	AGAP000385		-	chrX	7074832	7083087	+	0.676796	1.13785	0.186308	0.00845406	1.47684	0.562514
AGAP000387	AGAP000387	UDP-N-acetylglucosamine transporter	UDPGTs	chrX	7113179	7115877	-	0.323702	-1.1091	-0.149384	0.899675	-1.04727	-0.0666323
AGAP000388	TRAF6	TOLL pathway signalling TNF Receptor-Associated Factor (TRAF),	-	chrX	7118379	7121756	+	0.89609	1.10294	0.141349	0.000915394	1.78141	0.83302
AGAP000389	AGAP000389		-	chrX	7121889	7152466	-	0.000149652	1.81727	0.861776	0.000149701	1.67677	0.745687
AGAP000390	AGAP000390	phospholipid-transporting ATPase	-	chrX	7155941	7181349	-	0.804324	-1.05414	-0.0760727	0.0032532	1.24236	0.313088
AGAP000391	AGAP000391	negative elongation factor C/D	-	chrX	7184147	7188438	-	0.118868	1.08277	0.114728	1	1.00012	0.000178337
AGAP000392	Ykt6	synaptobrevin homolog YKT6	-	chrX	7190193	7192563	+	0.13721	-1.05232	-0.0735798	0.143309	-1.05178	-0.0728292
AGAP000393	AGAP000393	Trimeric intracellular cation channel type B	-	chrX	7193219	7197077	+	0.00310534	1.45448	0.540504	0.00026086	1.67272	0.742192
AGAP000394	AGAP000394	facilitated glucose transporter (solute carrier family 2)	-	chrX	7199445	7202297	+	0.950514	-1.0317	-0.0450277	0.075378	-1.13379	-0.181157
AGAP000395	AGAP000395	endoplasmic reticulum protein	-	chrX	7231460	7232678	-	0.00506089	-1.21993	-0.286802	0.692259	-1.06236	-0.0872765
AGAP000396	TPX1	thioredoxin peroxidase 1	-	chrX	7239849	7241015	+	0.521871	-1.04903	-0.0690565	0.0128642	-1.12082	-0.16455
AGAP000397	AGAP000397	nucleolar protein 14	-	chrX	7242574	7245753	-	0.0684655	-1.27631	-0.351979	0.000202548	-1.73546	-0.795321
AGAP000398	AGAP000398	methionyl-tRNA formyltransferase	-	chrX	7247090	7248549	+	0.0336437	-1.22453	-0.292227	0.00284855	-1.32595	-0.407031
AGAP000399	AGAP000399	squid	-	chrX	7249711	7270283	-	0.685337	-1.06864	-0.0957727	0.0487304	-1.16925	-0.225586
AGAP000400	AGAP000400		-	chrX	7272597	7275902	+	0.448986	-1.06492	-0.0907478	0.978558	-1.02074	-0.0296164
AGAP000401	AGAP000401	carbonic anhydrase 2	-	chrX	7276546	7277421	-	0.0814845	1.39334	0.478548	0.00307163	1.70827	0.772536
AGAP000402	AGAP000402	Nogo-B receptor precursor	-	chrX	7278599	7280164	-	0.929889	-1.09733	-0.133991	0.995592	1.04455	0.0628834
AGAP000403	AGAP000403		-	chrX	7286093	7296604	-	0.0209035	-1.26195	-0.335657	0.0319622	-1.24365	-0.314581
AGAP000405	AGAP000405	sphingomyelin phosphodiesterase 4	-	chrX	7299085	7303866	-	0.0259981	-1.24074	-0.311197	0.00106574	-1.382	-0.466761
AGAP000406	AGAP000406	Rho-associated protein kinase	-	chrX	7308688	7319601	+	0.0647793	-1.20603	-0.270265	0.00263026	-1.34289	-0.425339
AGAP000407	AGAP000407		-	chrX	7325613	7331429	-	0.999999	1.00126	0.00182247	0.00338463	-1.12937	-0.175521
AGAP000410	AGAP000410	histone deacetylase 4/5	-	chrX	7338083	7369332	+	0.0023003	1.18562	0.245641	0.783922	-1.04203	-0.0593986
AGAP000412	AGAP000412		-	chrX	7385776	7392182	+	0.940054	1.0249	0.0354853	1	1.00009	0.000123978
AGAP000413	AGAP000413		-	chrX	7395054	7400773	-	0.0396243	1.81461	0.859656	0.0958139	1.65938	0.73064
AGAP000414	AGAP000414	prostaglandin reductase 1	-	chrX	7403005	7404376	+	0.000149651	-1.84364	-0.882553	0.000149658	-1.66199	-0.732908
AGAP000415	AGAP000415	5-hydroxyisourate hydrolase	-	chrX	7404352	7405250	-	0.661896	1.12255	0.16678	0.948544	-1.06326	-0.0884905
AGAP000416	AGAP000416	hydroxyacylglutathione hydrolase	-	chrX	7437022	7438341	-	0.00793007	-1.21161	-0.27693	0.00231919	-1.24964	-0.321518
AGAP000420	AGAP000420		-	chrX	7545011	7550460	+	0.976375	1.04086	0.0577784	0.919326	1.05869	0.0822744
AGAP000422	AGAP000422	(heparan sulfate)-glucosamine 3-sulfotransferase 3	-	chrX	7593777	7598788	+	0.387513	1.1875	0.247927	0.00880445	-1.4525	-0.538536
AGAP000424	AGAP000424		-	chrX	7602148	7602788	-	0.0505348	1.63149	0.706188	0.10816	-1.52607	-0.609819
AGAP000425	AGAP000425		-	chrX	7613848	7616028	-	0.000789344	1.16241	0.217118	0.999003	-1.00722	-0.0103722
AGAP000426	AGAP000426	benzodiazapine receptor	-	chrX	7617893	7619360	-	0.415668	-1.07457	-0.103755	0.378065	1.07773	0.108
AGAP000427	AGAP000427	vitellogenin receptor	-	chrX	7623631	7631249	-	0.00332271	-1.92792	-0.947047	0.000193387	-2.6455	-1.40354
AGAP000428	AGAP000428		-	chrX	7633418	7637519	-	0.0889482	-1.09196	-0.126924	0.0357116	-1.10927	-0.149609
AGAP000429	AGAP000429	Protein FAN	-	chrX	7638218	7644733	+	0.0145903	-1.16788	-0.223886	0.000401407	-1.27308	-0.348327
AGAP000430	AGAP000430		-	chrX	7646486	7650454	-	0.000149793	1.81495	0.859932	0.000149652	2.06676	1.04737
AGAP000431	AGAP000431		-	chrX	7658182	7671258	+	0.827458	1.14356	0.193527	0.901211	1.11825	0.16124
AGAP000432	AGAP000432		-	chrX	7690859	7691632	+	0.0372383	-1.23071	-0.299497	0.0269932	-1.24414	-0.315152
AGAP000433	AGAP000433	Ras-related protein Rab-39B	-	chrX	7694969	7699060	-	0.926458	-1.03349	-0.0475206	0.743335	-1.05126	-0.072113
AGAP000434	AGAP000434	dolichyl-diphosphooligosaccharide--protein glycosyltransferase	-	chrX	7701644	7706535	-	0.000485898	-1.34405	-0.426582	0.000390309	-1.35577	-0.439113
AGAP000436	Cht11	chitinase	-	chrX	7710414	7717638	+	0.996964	1.01549	0.0221787	0.970789	-1.02843	-0.0404501
AGAP000438	AGAP000438		-	chrX	7764447	7766035	+	0.00264422	-1.31923	-0.399693	0.000871493	-1.37082	-0.455038
AGAP000439	AGAP000439	4a-hydroxytetrahydrobiopterin dehydratase	-	chrX	7768368	7769746	+	0.00015153	-1.53576	-0.61895	0.000197571	-1.41649	-0.502319
AGAP000440	ABCD2	ATP-binding cassette transporter (ABC transporter) family D member 2	ABC transporters	chrX	7772090	7780456	+	0.013288	-1.09012	-0.124484	0.0346461	1.07774	0.108008
AGAP000441	AGAP000441	nuclear transcription factor Y, gamma	-	chrX	7782461	7788459	-	0.984697	-1.02331	-0.0332375	0.0982695	-1.12956	-0.175756
AGAP000444	Ciao1	cytosolic iron-sulfur protein assembly protein	-	chrX	7822257	7824134	-	0.00217931	-1.20912	-0.273959	0.000818755	-1.23748	-0.307405
AGAP000445	GPRADS	putative adenosine receptor	-	chrX	7833802	7835573	-	0.0249171	1.63694	0.711	0.00067058	2.1739	1.12029
AGAP000446	AGAP000446		-	chrX	7837403	7847110	+	0.000150902	1.61454	0.691125	0.000183655	1.47696	0.562634
AGAP000447	AGAP000447		-	chrX	7850066	7854150	+	0.999504	1.01011	0.014513	0.628499	-1.06857	-0.0956783
AGAP000448	AGAP000448	solute carrier family 25 (mitochondrial ornithine transporter) member 2/15	-	chrX	7854021	7855721	-	0.16122	-1.16209	-0.216722	0.000150513	-1.69571	-0.761888
AGAP000449	AGAP000449		-	chrX	7877837	7887279	-	0.000150555	1.73233	0.79271	0.000152301	1.67887	0.747488
AGAP000452	AGAP000452		-	chrX	7892602	7901380	+	0.533915	-1.05536	-0.0777349	0.0277786	-1.12339	-0.167862
AGAP000453	AGAP000453		-	chrX	7902210	7915815	-	0.960124	1.03717	0.0526581	0.986737	1.02733	0.0388966
AGAP000454	AGAP000454		-	chrX	7935980	7938935	+	0.99968	1.00754	0.0108395	0.900612	-1.03497	-0.049592
AGAP000456	AGAP000456		-	chrX	7918700	7926877	+	0.974609	1.03252	0.0461645	0.224524	1.12809	0.17388
AGAP000457	AGAP000457	protein-L-isoaspartate(D-aspartate) O-methyltransferase	-	chrX	7930828	7935051	-	0.165053	1.09398	0.129586	0.045351	1.12401	0.168651
AGAP000458	AGAP000458		-	chrX	7941956	7948123	+	0.00018339	1.51498	0.5993	0.00014994	1.73192	0.792373
AGAP000460	AGAP000460		-	chrX	7953325	7968364	+	0.000149651	1.97051	0.978572	0.000149652	1.77539	0.828139
AGAP000461	AGAP000461	Odz, odd Oz/ten-m homolog 2 (Drosophila)	-	chrX	7971847	8011061	-	0.000149753	1.60333	0.681071	0.000149699	1.62851	0.703557
AGAP000462	AGAP000462	peptidyl-prolyl isomerase F (cyclophilin D)	-	chrX	8016703	8021041	-	0.259184	-1.10481	-0.143798	0.0130572	-1.19454	-0.256461
AGAP000463	AGAP000463		-	chrX	8024194	8035855	+	0.573709	-1.07522	-0.104632	0.925262	1.03947	0.0558538
AGAP000466	ACE2	acetylcholinesterase	insecticide targets	chrX	8044454	8067081	+	0.00305416	1.39894	0.484335	0.210023	1.18146	0.240569
AGAP000467	AGAP000467	lysophospholipid hydrolase	-	chrX	8072620	8088217	+	0.0305553	1.1153	0.157437	0.0389123	1.11067	0.151427
AGAP000468	AGAP000468		-	chrX	8090847	8094293	+	0.998877	1.03674	0.0520515	0.0124763	1.69056	0.7575
AGAP000469	AGAP000469		-	chrX	8094597	8102973	-	0.176042	1.06703	0.0935974	0.00293937	1.1333	0.180524
AGAP000470	AGAP000470	methylthioribulose-1-phosphate dehydratase	-	chrX	8105206	8110152	+	0.999402	1.008	0.0114956	0.708335	1.04628	0.0652733
AGAP000471	AGAP000471	F-box and leucine-rich repeat protein 4	-	chrX	8111769	8116713	+	0.641156	-1.09678	-0.133277	0.0772397	1.20821	0.272866
AGAP000472	AGAP000472	chordin	-	chrX	8119179	8151441	-	0.000258578	1.39156	0.476699	0.000150064	1.59632	0.674752
AGAP000473	AGAP000473	proton-coupled amino acid transporter	-	chrX	8188246	8190883	-	0.00152352	-1.50981	-0.594365	0.000234977	-1.69852	-0.764277
AGAP000474	AGAP000474	origin recognition complex subunit 2	-	chrX	8221802	8225633	+	0.000156579	-1.77204	-0.825415	0.000591703	-1.51872	-0.602855
AGAP000475	AGAP000475		-	chrX	8264241	8269053	+	0.00128355	-1.25213	-0.324379	0.355024	-1.08879	-0.122732
AGAP000476	AGAP000476	Xaa-Pro aminopeptidase	-	chrX	8271710	8275858	-	0.413321	1.16672	0.222457	0.0235009	1.35015	0.433124
AGAP000477	AGAP000477	serine/threonine kinase 32	-	chrX	8286592	8360886	+	0.000159035	1.61591	0.692344	0.000149983	1.78192	0.833432
AGAP000478	AGAP000478	BTB/POZ domain-containing protein KCTD9	-	chrX	8423140	8424387	-	0.25138	-1.16021	-0.214386	0.603894	-1.10597	-0.145309
AGAP000479	AGAP000479	pre-rRNA-processing protein IPI3	-	chrX	8426333	8427705	+	0.0137466	-1.38454	-0.469406	0.000655386	-1.60301	-0.680781
AGAP000480	AGAP000480	nuclear pore complex protein Nup43	-	chrX	8427833	8429319	-	0.00384972	-1.32359	-0.404451	0.00133137	-1.37349	-0.457851
AGAP000481	AGAP000481	cyanogenic beta-glucosidase	-	chrX	8432913	8436736	+	0.00176375	1.29367	0.371465	0.809062	1.05946	0.0833292
AGAP000482	AGAP000482		-	chrX	8438347	8439461	-	0.0800138	-1.12557	-0.17066	0.000174309	-1.33798	-0.420057
AGAP000483	AGAP000483	Inositol polyphosphate-5-phosphatase F	-	chrX	8441826	8453124	+	0.999982	-1.00287	-0.00413227	0.989966	1.01415	0.0202703
AGAP000484	AGAP000484	homeobox protein Nkx-1	-	chrX	8487286	8509533	-	0.0229805	1.32083	0.401448	0.00839617	1.37709	0.461621
AGAP000488	AGAP000488	homeobox protein Nkx-5	-	chrX	8578925	8603356	-	0.00132188	1.65978	0.730992	0.000269984	1.86967	0.902786
AGAP000489	AGAP000489	Eph receptor B1	-	chrX	8626681	8673482	-	0.00191844	1.18671	0.246966	0.770009	1.04235	0.0598383
AGAP000491	AGAP000491	HIG1 domain family member 2A	-	chrX	8681589	8682217	-	0.128786	-1.11676	-0.159313	0.194139	-1.1049	-0.143909
AGAP000493	AGAP000493		-	chrX	8703277	8704125	-	0.00067048	1.82049	0.864325	0.00341751	1.63974	0.713468
AGAP000494	AGAP000494		-	chrX	8715250	8717867	+	0.00343083	1.51143	0.595911	0.00406757	1.49889	0.583893
AGAP000495	AGAP000495	SUMO-conjugating enzyme UBC9	-	chrX	8753114	8754386	-	0.000278325	-2.24832	-1.16885	0.000167111	-2.55367	-1.35257
AGAP000496	AGAP000496	geminin	-	chrX	8755020	8755868	+	0.000190233	-1.71478	-0.778024	0.000157655	-1.82653	-0.869103
AGAP000497	AGAP000497		-	chrX	8756833	8758494	-	0.694048	1.15185	0.203949	0.0606064	-1.38268	-0.467472
AGAP000498	AGAP000498	nuclear transport factor 2	-	chrX	8762002	8764579	+	0.774417	1.04131	0.0584049	0.851486	1.03559	0.0504522
AGAP000499	AGAP000499		-	chrX	8770669	8778176	-	0.000467013	-1.30811	-0.387485	0.000480235	-1.30677	-0.386007
AGAP000500	Cpr	NADPH cytochrome P450 reductase	P450s	chrX	8780077	8799840	+	0.00015739	1.25091	0.322976	0.00131299	1.16127	0.215706
AGAP000504	AGAP000504		-	chrX	8856703	8905975	-	0.1656	1.10331	0.141838	0.308357	1.08534	0.11815
AGAP000506	ABCG2	ATP-binding cassette transporter (ABC transporter) family G member 2	ABC transporters	chrX	8952821	8957458	+	0.987757	1.04649	0.0655613	0.000149828	2.37706	1.24918
AGAP000507	AGAP000507		-	chrX	8960239	8962232	+	0.176371	-1.23017	-0.298859	0.00683442	-1.4342	-0.520246
AGAP000508	mRpL22	39S ribosomal protein L22, mitochondrial	-	chrX	8964568	8965528	-	0.0321539	-1.16697	-0.222774	0.25179	-1.10488	-0.143886
AGAP000509	AGAP000509	Post-GPI attachment to proteins factor 2-like	-	chrX	8968586	8975615	+	0.000149968	1.62645	0.701728	0.000150008	1.62192	0.6977
AGAP000512	AGAP000512	Transcriptional enhancer factor	-	chrX	9046720	9093362	+	0.000157813	1.34023	0.422477	0.0058297	1.17879	0.237305
AGAP000513	AGAP000513	dipeptidase E	-	chrX	9095144	9096804	+	0.000172915	-1.47522	-0.56093	0.00104207	-1.33247	-0.414104
AGAP000514	AGAP000514	Protein MAK16 homolog	-	chrX	9099308	9108706	+	0.959487	-1.046	-0.0648804	0.0100547	-1.3007	-0.379285
AGAP000515	AGAP000515	enhancer of rudimentary protein	-	chrX	9111112	9111880	-	0.00102371	-1.44038	-0.526451	0.000281779	-1.54304	-0.625776
AGAP000516	AGAP000516	enhancer of rudimentary protein	-	chrX	9114570	9115737	-	0.00734498	-1.22508	-0.292877	0.0117405	-1.21039	-0.275466
AGAP000519	AGAP000519	diacylglycerol kinase (ATP dependent)	-	chrX	9215207	9282218	+	0.00014966	1.70979	0.773819	0.00179997	1.28275	0.359243
AGAP000520	AGAP000520		-	chrX	9290786	9297176	+	0.255	1.21437	0.280213	0.00124001	1.58368	0.663278
AGAP000521	AGAP000521		-	chrX	9297187	9311691	-	0.926936	1.09779	0.134602	0.000199383	2.16739	1.11596
AGAP000522	AGAP000522		-	chrX	9399879	9434938	-	0.000149651	1.65372	0.725713	0.000149651	1.68031	0.748732
AGAP000523	ATPsynC	F-type H+-transporting ATPase subunit c	-	chrX	9454190	9457700	+	0.000154809	1.42898	0.514982	0.000326962	1.31969	0.4002
AGAP000526	AGAP000526	translation initiation factor 4B	-	chrX	9460831	9469965	+	0.0723855	1.07146	0.0995779	0.00885939	-1.10026	-0.13785
AGAP000528	AGAP000528		-	chrX	9473978	9480310	+	0.455301	-1.09368	-0.129186	0.267327	1.11638	0.158832
AGAP000529	Vps16A	vacuolar protein sorting 16A	-	chrX	9483283	9488015	-	0.00126421	-1.18732	-0.247704	0.000168656	-1.27289	-0.348107
AGAP000530	AGAP000530	Werner Syndrome-like exonuclease	-	chrX	9489777	9491495	+	0.000838394	-1.34805	-0.430875	0.00279809	-1.29609	-0.374166
AGAP000531	AGAP000531	lipoyl(octanoyl) transferase	-	chrX	9491177	9492029	+	0.0552003	-1.19954	-0.26248	0.0127667	-1.25627	-0.329146
AGAP000532	AGAP000532	histone deacetylase 6/10	-	chrX	9493597	9506017	+	0.547073	1.04671	0.0658607	0.823584	1.03166	0.0449743
AGAP000533	AGAP000533		-	chrX	9540755	9549101	-	0.000152429	1.38028	0.464966	0.00185695	1.21457	0.280441
AGAP000534	AGAP000534	glutathione synthase	GSTs	chrX	9555155	9565371	+	0.00433015	-1.12316	-0.167569	0.306721	-1.05493	-0.0771446
AGAP000535	AGAP000535		-	chrX	9590751	9594805	-	0.00738282	1.8906	0.918847	0.000149836	4.19081	2.06723
AGAP000536	PGRPS1	peptidoglycan recognition protein (short)	-	chrX	9622535	9623830	-	0.000393415	1.39563	0.480916	0.0498168	-1.19323	-0.254877
AGAP000539	AGAP000539		-	chrX	9649892	9653790	-	0.815894	1.23556	0.305168	0.38449	-1.438	-0.524059
AGAP000540	AGAP000540	proton-coupled amino acid transporter	-	chrX	9661948	9670896	+	0.857634	1.11635	0.158783	0.578727	-1.18212	-0.241373
AGAP000541	RpS15a-1	40S ribosomal protein S15a	-	chrX	9680497	9683814	+	0.61137	-1.05255	-0.0738926	0.0482575	-1.11661	-0.159122
AGAP000543	AGAP000543	vitamin-K-epoxide reductase (warfarin-sensitive)	-	chrX	9799626	9802439	+	0.274536	-1.10988	-0.150397	0.0019291	-1.27116	-0.346142
AGAP000544	AGAP000544	solute carrier family 35, member E1	-	chrX	9804234	9811092	+	0.893091	-1.02293	-0.0327129	0.000149764	-1.26811	-0.342679
AGAP000545	AGAP000545		-	chrX	9814122	9820580	-	0.145	1.14484	0.195143	0.0312595	1.19874	0.261518
AGAP000546	AGAP000546	acyl-CoA-binding protein	-	chrX	9828179	9829456	+	0.000489562	-1.41002	-0.495712	0.000169878	-1.53504	-0.61828
AGAP000547	AGAP000547	rabenosyn-5	-	chrX	9831472	9834114	-	0.624304	1.06358	0.088932	0.999996	-1.00275	-0.0039587
AGAP000548	SG1b	salivary gland protein 1-like 2	-	chrX	9838280	9839504	+	0.915783	-1.09273	-0.127932	0.863056	1.10899	0.149242
AGAP000549	AGAP000549	2-oxoisovalerate dehydrogenase E2 component (dihydrolipoyl transacylase)	-	chrX	9839687	9843870	-	0.000156851	-1.43577	-0.521823	0.958075	1.03301	0.046854
AGAP000550	AGAP000550		-	chrX	9846923	9855407	+	0.999846	1.01134	0.0162706	0.28142	1.15771	0.211271
AGAP000551	AGAP000551	2-oxoglutarate dehydrogenase E1 component DHKTD1	-	chrX	9857331	9862712	+	0.0028104	-1.18251	-0.241849	0.000149651	1.72867	0.78966
AGAP000552	AGAP000552	TBC domain-containing protein kinase-like protein	-	chrX	9865086	9870584	-	0.377863	-1.07977	-0.110724	0.999994	-1.00296	-0.00426388
AGAP000553	white	protein white	-	chrX	9874701	9885361	+	0.0070712	-1.43964	-0.525711	0.000374196	-1.68279	-0.750856
AGAP000554	AGAP000554		-	chrX	9885451	9889019	-	0.445395	-1.10833	-0.148392	0.706169	-1.07905	-0.109766
AGAP000555	mal	Molybdenum cofactor sulfurase	-	chrX	9890461	9893670	+	0.480018	1.09442	0.130173	0.148738	1.14323	0.193115
AGAP000556	AGAP000556	selenoprotein W-related protein	-	chrX	9893688	9894269	-	0.999777	1.01219	0.0174828	0.000416813	-1.49272	-0.57794
AGAP000558	AGAP000558	mannosyl-oligosaccharide alpha-1,2-mannosidase	-	chrX	9897299	9929107	+	0.871506	1.03507	0.0497313	0.354183	1.07149	0.0996189
AGAP000559	AGAP000559		-	chrX	9929394	9933876	-	0.0115608	-1.49118	-0.576456	0.000765228	-1.74296	-0.801542
AGAP000560	AGAP000560	spastic paraplegia 7	-	chrX	9935268	9938418	+	0.0285089	1.09502	0.130962	0.0164029	-1.10354	-0.142141
AGAP000561	AGAP000561	kinesin family member 5	-	chrX	9941407	9963302	+	0.819698	1.04092	0.0578651	0.920063	1.03131	0.0444784
AGAP000562	Moe	Moesin/ezrin/radixin homolog 1	-	chrX	9966795	10002836	+	0.121074	-1.10243	-0.140684	0.0312195	-1.13358	-0.180882
AGAP000563	AGAP000563	Arf-GAP with coiled-coil, ANK repeat and PH domain-containing protein	-	chrX	10011299	10018360	-	0.933548	-1.03562	-0.0504961	0.313852	-1.09415	-0.129811
AGAP000564	AGAP000564	C-factor	-	chrX	10019750	10022892	-	0.000149659	-1.44954	-0.535597	1	1.00014	0.000207901
AGAP000565	TRXR	thioredoxin reductase	-	chrX	10021943	10032881	+	0.0044481	-1.08385	-0.116161	0.726085	-1.02329	-0.0332127
AGAP000566	AGAP000566		-	chrX	10035804	10040139	-	0.00505432	-1.30041	-0.378963	0.000323104	-1.44489	-0.530957
AGAP000567	AGAP000567	palmitoyltransferase ZDHHC9	-	chrX	10043203	10071070	+	0.304416	1.1229	0.167234	0.588146	1.0889	0.122868
AGAP000569	AGAP000569	forkhead box protein P	-	chrX	10074944	10081330	+	0.000150776	1.74853	0.806147	0.000150076	1.79907	0.847253
AGAP000570	AGAP000570		-	chrX	10081696	10082373	+	0.000168726	-2.43963	-1.28666	0.954174	-1.0915	-0.126307
AGAP000571	CLIPC5	CLIP-domain serine protease	-	chrX	10086467	10088342	+	0.959102	1.09517	0.131154	0.00929481	-1.70839	-0.772641
AGAP000572	CLIPC10	CLIP-domain serine protease	-	chrX	10094627	10096744	+	0.999243	1.01366	0.019578	0.995074	1.0219	0.0312538
AGAP000573	CLIPC4	CLIP-domain serine protease	-	chrX	10098582	10104455	+	0.0977755	-1.05241	-0.0736942	0.0001542	1.15731	0.21077
AGAP000574	AGAP000574	PDGF- and VEGF-related factor 1	-	chrX	10097910	10121860	-	0.051194	1.18293	0.242366	0.175669	1.13853	0.187173
AGAP000575	AGAP000575	kinesin family member 4/7/21/27	-	chrX	10126901	10132605	-	0.247358	-1.19928	-0.26217	0.0321176	-1.32297	-0.403776
AGAP000576	AGAP000576		-	chrX	10134874	10147215	+	0.600143	-1.05077	-0.0714474	0.0231519	-1.12572	-0.170849
AGAP000577	AGAP000577	AMP deaminase	-	chrX	10149405	10156525	-	0.0448152	1.13805	0.186563	0.0021534	1.21538	0.281403
AGAP000578	AGAP000578		-	chrX	10167830	10174585	-	0.0651819	1.14521	0.195609	0.000375612	1.31038	0.389989
AGAP000579	AGAP000579	Niemann-Pick C1 protein	insecticide binding	chrX	10177677	10183088	+	0.027099	-1.38988	-0.474961	0.0504986	1.34628	0.428983
AGAP000585	AGAP000585		-	chrX	10385554	10492995	+	0.000301058	1.46293	0.548857	0.047751	1.215	0.280954
AGAP000586	AGAP000586		-	chr2R	28522098	28524387	+	0.984638	1.03383	0.0479927	0.0258469	-1.24911	-0.320897
AGAP000587	AGAP000587		-	chrX	10498796	10500896	+	0.00249277	2.09716	1.06843	0.00374991	2.0257	1.01842
AGAP000588	AGAP000588		-	chrX	10517536	10527174	+	0.0279169	-1.21891	-0.285594	0.000420702	-1.40089	-0.486345
AGAP000589	AGAP000589	poly(ADP-ribose) glycohydrolase	-	chrX	10529328	10531473	-	0.0189302	-1.15748	-0.210992	0.0170186	-1.1601	-0.214249
AGAP000591	AGAP000591	decaprenyl-diphosphate synthase subunit 1	-	chrX	10537380	10589810	+	0.957024	-1.02399	-0.0341969	0.722807	-1.04434	-0.0625906
AGAP000592	AGAP000592		-	chrX	10596157	10605795	+	0.0122207	1.68967	0.756738	0.0056697	1.78486	0.835815
AGAP000594	AGAP000594		-	chrX	10643530	10645160	+	0.0264702	1.24194	0.312592	0.116307	-1.18025	-0.239087
AGAP000595	AGAP000595	lysophosphatidylcholine acyltransferase 2B	-	chrX	10645005	10653152	-	0.00888722	1.23215	0.301184	0.0155772	-1.2135	-0.279171
AGAP000596	AGAP000596	lysophosphatidylcholine acyltransferase / lyso-PAF acetyltransferase	-	chrX	10653670	10671973	-	0.948973	-1.04211	-0.0595093	0.999984	-1.00519	-0.00747299
AGAP000597	AGAP000597	DNA cross-link repair 1C protein	-	chrX	10674507	10675769	+	0.25386	-1.17971	-0.23843	0.569382	-1.12397	-0.168607
AGAP000598	AGAP000598	scaffold protein Nfu/NifU	-	chrX	10676545	10677731	-	0.00206346	-1.16934	-0.2257	0.000829257	-1.19029	-0.25131
AGAP000599	AGAP000599	XK-related protein	-	chrX	10680100	10681876	-	0.993636	1.04199	0.0593443	0.415259	1.1978	0.260383
AGAP000601	AGAP000601	protein halfway	-	chrX	10691120	10696691	+	0.0016908	-1.24454	-0.315616	0.506572	-1.07541	-0.104882
AGAP000602	Vps15	vacuolar protein sorting 15	-	chrX	10709494	10717506	-	0.988478	-1.01934	-0.0276423	0.945959	-1.02984	-0.0424147
AGAP000603	AGAP000603		-	chrX	10719350	10720140	-	0.99451	1.08105	0.112436	0.000156414	4.52053	2.17649
AGAP000604	AGAP000604		-	chrX	10721571	10722556	+	0.0279789	1.39014	0.475225	0.000149651	4.05961	2.02134
AGAP000605	AGAP000605		-	chrX	10822501	10823703	+	0.000150094	-2.61768	-1.38829	0.000587829	-1.82956	-0.871499
AGAP000606	GPRNNA19	putative GPCR class a orphan receptor 19	-	chrX	10901697	11119628	+	0.000155563	1.68034	0.748752	0.00258347	1.37059	0.454794
AGAP000607	SG1c	salivary gland protein 1-like 3	-	chrX	11074196	11075470	-	1	-1.00465	-0.00669479	0.997731	-1.03951	-0.0558987
AGAP000609	SG1e	salivary gland protein 1-like 5	-	chrX	11075755	11077052	+	0.990532	-1.07693	-0.106921	0.8935	-1.15852	-0.212287
AGAP000610	SG1f	salivary gland protein 1-like 6	-	chrX	11077270	11078705	+	0.997791	1.01925	0.0275116	0.539584	-1.10064	-0.138338
AGAP000611	SG1d	salivary gland protein 1-like 4	-	chrX	11078946	11080334	+	0.997902	-1.0262	-0.0373163	0.990035	1.03933	0.0556593
AGAP000612	SG1	salivary gland protein 1	-	chrX	11082821	11084194	+	0.0364452	1.25812	0.331273	0.0259123	1.27416	0.349549
AGAP000614	AGAP000614		-	chrX	11189391	11197861	-	0.80371	1.04086	0.0577698	0.858666	-1.03643	-0.0516205
AGAP000615	AGAP000615		-	chrX	11201946	11207166	+	0.979726	1.02326	0.0331726	0.184767	1.10211	0.140265
AGAP000616	Rpt5	26S proteasome regulatory subunit T5	-	chrX	11207345	11209451	-	0.00032908	-1.19926	-0.262145	0.001313	-1.16469	-0.219948
AGAP000617	AGAP000617	dual specificity phosphatase	-	chrX	11211422	11214690	+	0.99747	1.01334	0.0191126	0.923227	-1.03397	-0.048192
AGAP000618	AGAP000618	succinate dehydrogenase (ubiquinone) membrane anchor subunit	-	chrX	11214673	11215716	-	0.000158198	1.22597	0.29392	0.000149654	1.34306	0.425522
AGAP000619	AGAP000619	inhibitor of growth protein 3	-	chrX	11219567	11226294	+	0.555623	-1.07593	-0.105591	0.000415118	-1.31781	-0.398145
AGAP000620	AGAP000620		-	chrX	11226418	11237469	-	0.997881	-1.01402	-0.0200872	0.0241447	-1.17011	-0.22664
AGAP000622	AGAP000622		-	chrX	11240599	11252784	+	0.66465	1.04855	0.0683966	0.000623525	-1.21255	-0.278049
AGAP000623	AGAP000623	DNA ligase 4	-	chrX	11254493	11258406	-	0.0438788	1.17974	0.238464	0.020075	1.20546	0.269589
AGAP000624	AGAP000624		-	chrX	11260581	11262080	+	0.000256806	1.16168	0.216215	0.223462	-1.05464	-0.0767479
AGAP000625	Vps4	vacuolar protein sorting 4	-	chrX	11263541	11267788	+	0.000332612	1.11936	0.162675	0.000292412	1.12213	0.166244
AGAP000626	AGAP000626	Vesicle-associated membrane protein-associated protein B	-	chrX	11272254	11279562	-	0.807556	-1.04463	-0.0629988	0.313223	-1.0831	-0.11517
AGAP000627	AGAP000627	casein kinase 1, alpha	-	chrX	11283576	11289116	+	0.924667	-1.03138	-0.0445747	0.0209291	-1.14568	-0.196201
AGAP000629	AGAP000629		-	chrX	11320011	11330701	-	0.999835	1.02086	0.0297852	0.777461	1.15752	0.211032
AGAP000630	AGAP000630		-	chrX	11333852	11356450	-	0.00014981	1.37192	0.456199	0.000150235	1.3459	0.428576
AGAP000631	AGAP000631	integrator complex subunit 6	-	chrX	11356530	11363878	-	0.938791	1.03509	0.0497599	0.0888272	1.13454	0.182112
AGAP000633	AGAP000633		-	chrX	11369793	11372923	+	0.924898	1.06706	0.0936356	0.000398463	1.59833	0.676569
AGAP000634	AGAP000634	Regulator of telomere elongation helicase 1 homolog	-	chrX	11376080	11379532	-	0.468522	-1.09149	-0.126304	0.00197924	-1.28191	-0.358294
AGAP000635	AGAP000635		-	chrX	11387007	11398007	+	0.000163095	1.49202	0.577268	0.000149656	1.79772	0.846168
AGAP000636	AGAP000636		-	chrX	11399850	11401696	+	0.55012	1.10033	0.137933	0.627664	-1.09142	-0.126209
AGAP000637	AGAP000637	solute carrier family 6 (neurotransmitter transporter, amino acid/orphan)	-	chrX	11405508	11412854	+	0.000151331	1.45494	0.540956	0.000149651	1.74856	0.806166
AGAP000639	AGAP000639	tRNA dimethylallyltransferase	-	chrX	11415445	11488785	-	0.19103	-1.1508	-0.202641	0.250108	1.13887	0.187599
AGAP000646	AGAP000646	Myc proto-oncogene protein	-	chrX	11508185	11526881	-	0.0391034	1.29081	0.368277	0.000373149	-1.59341	-0.672119
AGAP000648	AGAP000648		-	chrX	11593690	11595622	+	0.0074582	-1.27968	-0.355786	0.000730776	-1.385	-0.469888
AGAP000649	AGAP000649	epimerase	-	chrX	11597718	11599288	-	0.758061	1.10301	0.141443	0.216312	1.20361	0.267365
AGAP000650	AGAP000650	ribonucleases P/MRP protein subunit RPP40	-	chrX	11651485	11653404	-	0.000906927	-1.68503	-0.75277	0.000149897	-2.46424	-1.30114
AGAP000651	Actin5C	Actin-5C	-	chrX	11655373	11664337	-	0.999806	-1.00833	-0.0119724	0.323166	1.10181	0.139874
AGAP000652	mRpL38	39S ribosomal protein L38, mitochondrial	-	chrX	11675679	11680429	-	0.842851	-1.09808	-0.13499	0.940321	1.07152	0.0996561
AGAP000653	AGAP000653	xenotropic and polytropic retrovirus receptor 1	-	chrX	11681941	11688861	-	0.0118569	-1.17777	-0.236059	0.122139	-1.11663	-0.159156
AGAP000654	RpS30	40S ribosomal protein S30	-	chrX	11692557	11695719	+	0.15925	-1.10553	-0.144732	0.0976279	-1.11859	-0.161681
AGAP000655	RpS14-1	40S ribosomal protein S14a	-	chrX	11703114	11704270	-	0.889128	-1.04225	-0.0597019	0.653809	-1.06442	-0.0900679
AGAP000656	AGAP000656	Polypeptide N-acetylgalactosaminyltransferase	-	chrX	11705823	11708634	+	0.000194748	-1.23094	-0.299758	0.000186221	-1.23492	-0.304421
AGAP000657	AGAP000657	amiloride-sensitive sodium channel	-	chrX	11718049	11720785	+	0.380459	1.4033	0.488824	0.826183	1.21235	0.277811
AGAP000658	GPRGHP3	putative growth hormone releasing hormone receptor 3	-	chrX	11721416	11728048	-	0.502489	1.2318	0.300768	1	1.00101	0.00146294
AGAP000659	AGAP000659	Sidekick homolog 2	-	chrX	11732235	11748297	-	0.999994	1.00363	0.00522995	0.442686	1.09486	0.130743
AGAP000660	AGAP000660		-	chrX	11750672	11754643	+	0.00688595	1.16134	0.215787	0.360662	1.07112	0.0991221
AGAP000662	AGAP000662	forkhead box protein K	-	chrX	11758081	11772470	+	0.0956068	-1.16138	-0.215839	0.00756115	-1.25022	-0.322183
AGAP000663	AGAP000663	solute carrier family 41	-	chrX	11783528	11803269	-	0.290512	-1.10141	-0.139348	0.996819	-1.01616	-0.0231276
AGAP000666	AGAP000666	ubiquitin carboxyl-terminal hydrolase 16/45	-	chrX	11804663	11808611	+	0.0105684	-1.3531	-0.436267	0.000155334	-1.81174	-0.857372
AGAP000667	GPRDOP2	GPCR Dopamine Family 2	-	chrX	11817072	11825026	+	0.0677737	1.50474	0.589519	0.330099	1.31522	0.395301
AGAP000668	AGAP000668	bromodomain adjacent to zinc finger domain protein 1A	-	chrX	11831653	11839157	+	1	1.00098	0.0014143	0.999754	-1.01077	-0.0154514
AGAP000669	AGAP000669		-	chrX	11840406	11841085	-	0.00221913	1.22394	0.291534	0.000557944	1.26855	0.343185
AGAP000670	AGAP000670	periplasmic divalent cation tolerance protein	-	chrX	11842902	11843636	+	0.0195683	-1.20961	-0.274537	0.000159189	-1.48351	-0.569016
AGAP000671	AGAP000671	Ras-related protein Rab-10	-	chrX	11847817	11854831	-	0.995039	-1.01779	-0.0254421	0.992857	-1.01958	-0.0279713
AGAP000672	AGAP000672	Obg-like ATPase 1	-	chrX	11856358	11875562	-	0.998674	-1.00921	-0.0132256	0.036499	-1.11554	-0.157739
AGAP000673	AGAP000673		-	chrX	11915871	11944615	-	0.000188583	1.6653	0.735779	0.000347984	1.56687	0.647882
AGAP000674	AGAP000674	transcription factor Sp, invertebrate	-	chrX	12009181	12017097	-	0.203432	-1.2715	-0.346529	0.000213595	-1.98048	-0.985851
AGAP000675	AGAP000675	uncharacterized protein FAM107B	-	chrX	12037003	12060602	-	0.0413408	-1.15214	-0.204318	0.00204382	-1.23611	-0.305802
AGAP000676	AGAP000676		-	chrX	12064337	12071459	+	0.00748325	-1.31502	-0.395084	0.000161431	-1.63467	-0.709003
AGAP000678	AGAP000678	WD repeat-containing protein 68	-	chrX	12106376	12113232	+	0.00453476	1.18678	0.247054	0.000186277	1.30595	0.385099
AGAP000679	AGAP000679	Aminoacylase	-	chrX	12117415	12119423	+	0.00360719	1.22801	0.296327	0.952492	-1.03287	-0.0466633
AGAP000680	AGAP000680		-	chrX	12119404	12120175	-	0.000383011	-1.86244	-0.897192	0.000153016	-2.31886	-1.21342
AGAP000681	AGAP000681	tRNA:m4X modification enzyme	-	chrX	12124481	12125898	+	0.127205	-1.1349	-0.18257	0.0157827	-1.19977	-0.262753
AGAP000682	AGAP000682	MAX-like protein X	-	chrX	12128805	12130244	-	0.838412	1.03445	0.0488682	0.832336	1.0349	0.0494881
AGAP000684	AGAP000684		-	chrX	12134321	12149887	+	0.162647	1.11633	0.158761	0.965751	-1.02955	-0.042017
AGAP000685	AGAP000685		-	chrX	12160745	12170945	-	0.9074	1.15517	0.208099	0.970648	1.10861	0.148756
AGAP000686	AGAP000686		-	chrX	12173926	12183007	+	0.111764	1.28235	0.358791	0.0011502	1.61678	0.693121
AGAP000688	AGAP000688	carbonic anhydrase-related protein 10	-	chrX	12317276	12409855	+	0.00932752	1.78288	0.834212	0.0260317	1.64919	0.72176
AGAP000689	AGAP000689		-	chrX	12426459	12428308	-	0.874211	-1.04964	-0.0699005	0.576653	1.07992	0.110919
AGAP000690	AGAP000690		-	chrX	12430903	12431759	-	0.000191575	1.49905	0.584044	0.00176619	1.34056	0.422837
AGAP000691	AGAP000691		-	chrX	12435496	12436530	-	0.0525268	1.21253	0.278022	0.000149682	1.86962	0.902744
AGAP000692	CEC2	cecropin anti-microbial peptide	-	chrX	12437473	12438077	-	0.00164279	-1.25033	-0.322305	0.999996	-1.00289	-0.00416946
AGAP000693	CEC1	cecropin anti-microbial peptide	-	chrX	12440533	12441132	-	0.000151469	3.99514	1.99825	0.00173525	2.27537	1.1861
AGAP000694	CEC3	cecropin anti-microbial peptide	-	chrX	12442174	12442986	+	0.717088	1.07674	0.106665	0.996868	-1.02006	-0.0286522
AGAP000695	AGAP000695		-	chrX	12443121	12459642	-	0.948247	1.08785	0.121484	0.00078148	1.8673	0.900955
AGAP000696	AGAP000696		-	chrX	12474719	12486013	-	0.997658	-1.11593	-0.158248	0.0158783	3.60894	1.85157
AGAP000697	AGAP000697		-	chrX	12519279	12536726	+	0.328561	1.32318	0.404012	0.0624696	1.52694	0.610646
AGAP000698	AGAP000698		-	chrX	12541162	12542852	+	0.728045	1.06246	0.0874138	0.4299	-1.08966	-0.123875
AGAP000699	AGAP000699		-	chrX	12542784	12546434	-	0.931309	-1.03523	-0.0499516	0.0524487	1.14479	0.195077
AGAP000700	Vamp7	Vesicle-associated membrane protein 7	-	chrX	12548888	12556851	+	0.0463549	1.10842	0.148506	0.00215118	1.16904	0.225322
AGAP000702	AGAP000702		-	chrX	12561091	12573050	+	0.000150628	1.59896	0.677136	0.000149743	1.69157	0.758367
AGAP000703	AGAP000703		-	chrX	12575442	12617811	+	0.000150195	1.87204	0.904611	0.000149743	1.97668	0.983082
AGAP000704	AGAP000704	cell cycle control protein 50A	-	chrX	12620865	12623732	-	0.794701	1.02109	0.0301104	0.160951	1.04637	0.0653973
AGAP000705	AGAP000705	protein DJ-1	-	chrX	12629143	12630245	-	0.076862	-1.10849	-0.14859	0.676941	-1.04923	-0.0693264
AGAP000707	AGAP000707		-	chrX	12652574	12674376	+	0.000259138	1.18431	0.244042	0.000152346	1.2422	0.312894
AGAP000708	AGAP000708	phosphorylase kinase alpha/beta subunit	-	chrX	12681512	12699139	+	0.00770853	1.12619	0.171453	0.252616	1.06465	0.0903769
AGAP000711	AGAP000711		-	chrX	12699879	12706943	-	0.000544113	-1.34733	-0.430101	0.0247104	-1.20291	-0.266527
AGAP000713	AGAP000713		-	chrX	12726946	12743043	+	0.0529215	-1.20585	-0.270046	0.00416347	-1.30846	-0.387872
AGAP000715	AGAP000715	carbonic anhydrase-related protein 10	-	chrX	12855444	12924344	-	0.0317592	1.15691	0.210279	0.945384	1.03259	0.0462732
AGAP000717	AGAP000717		-	chrX	13042228	13064106	-	0.931339	1.04374	0.061758	0.0001498	-1.66077	-0.731851
AGAP000718	AGAP000718		-	chrX	13057051	13066994	+	0.918745	1.14187	0.191394	0.000149849	-4.37058	-2.12782
AGAP000719	Ahcy13	Adenosylhomocysteinase	-	chrX	13067590	13073526	-	0.413863	-1.15654	-0.20981	0.459363	-1.14862	-0.199907
AGAP000720	AGAP000720	neuronal cell adhesion molecule	-	chrX	13079473	13126404	+	0.00243062	1.37164	0.4559	0.00136052	1.4022	0.48769
AGAP000721	AGAP000721	V-type H+-transporting ATPase subunit AC39	-	chrX	13133749	13137233	+	0.0924838	1.14199	0.191555	0.551491	-1.07741	-0.107567
AGAP000723	AGAP000723	cytoplasmic dynein 1 light intermediate chain 2	-	chrX	13140985	13153284	+	0.991878	1.01405	0.0201244	0.922517	1.02648	0.0377007
AGAP000724	AGAP000724		-	chrX	13154795	13157598	-	0.00377928	-1.19672	-0.25908	0.000264335	1.28629	0.363212
AGAP000725	AGAP000725	aryl hydrocarbon receptor interacting protein	-	chrX	13158747	13161245	-	0.193011	1.10812	0.148112	0.0299712	-1.16056	-0.214819
AGAP000726	AGAP000726		-	chrX	13162864	13170313	-	0.000456923	1.23122	0.300093	0.000149651	1.6526	0.724735
AGAP000727	AGAP000727	adenylate cyclase 1	-	chrX	13211897	13232153	+	0.153389	1.11257	0.153891	0.999743	1.00792	0.0113745
AGAP000728	AGAP000728	wengen	-	chrX	13239846	13252845	+	0.010013	1.22712	0.295273	0.316556	1.10912	0.149421
AGAP000731	AGAP000731		-	chrX	13369960	13398525	-	0.000982388	1.24346	0.314355	0.00105768	1.24108	0.311597
AGAP000732	AGAP000732	Synaptic vesicle protein	-	chrX	13402163	13404976	-	0.156295	-1.25373	-0.326225	0.000149651	-6.58139	-2.71839
AGAP000733	AGAP000733	UV excision repair protein RAD23	-	chrX	13411574	13414380	+	0.0333171	-1.10592	-0.145245	0.004723	-1.14083	-0.190081
AGAP000734	AGAP000734		-	chrX	13417984	13420227	+	0.0106389	1.37325	0.457599	0.000638399	1.56165	0.64307
AGAP000735	AGAP000735	histidyl-tRNA synthetase	-	chrX	13423329	13428590	-	0.00398316	-1.17865	-0.237131	0.0136864	-1.15064	-0.202439
AGAP000736	AGAP000736		-	chrX	13431825	13433419	+	0.000223795	1.26589	0.340152	0.00665744	1.16429	0.219444
AGAP000737	AGAP000737	protein SPT2	-	chrX	13433513	13440589	-	0.0269454	1.16894	0.225202	0.0996949	1.13172	0.178515
AGAP000738	AGAP000738	Suppressor of defective silencing 3 homolog	-	chrX	13456591	13458906	-	0.536724	-1.12104	-0.16484	0.90128	-1.06584	-0.0919952
AGAP000739	RpS10	40S ribosomal protein S10	-	chrX	13489256	13490740	-	0.923743	-1.027	-0.0384293	0.791565	-1.0377	-0.0533886
AGAP000740	AGAP000740	GDP-D-glucose phosphorylase C15orf58 homolog	-	chrX	13495147	13516168	+	0.0471828	-1.34211	-0.424501	0.0380345	-1.35675	-0.44016
AGAP000741	AGAP000741		-	chrX	13494764	13501617	-	0.000151272	1.59498	0.673542	0.000149651	2.22589	1.15438
AGAP000743	AGAP000743		-	chrX	13593848	13594674	+	0.000223921	1.24061	0.311052	0.925628	1.02733	0.0388947
AGAP000745	AGAP000745		-	chrX	13655961	13668060	-	0.973007	1.24037	0.310776	0.0345814	3.2535	1.70199
AGAP000747	AGAP000747	mitogen-activated protein kinase kinase kinase 5	-	chrX	13679709	13699672	+	0.694864	1.05678	0.0796776	0.0368833	1.14803	0.199166
AGAP000748	AGAP000748	Muscular protein 20	-	chrX	13700537	13729423	-	0.504564	1.13526	0.183025	0.00021659	1.65751	0.729017
AGAP000749	AGAP000749	Muscular protein 20	-	chrX	13712077	13714950	+	0.0317954	1.1544	0.207145	0.0104071	1.18379	0.243417
AGAP000750	AGAP000750		-	chrX	13719123	13721789	+	0.20862	-1.14355	-0.193524	0.00015331	1.5935	0.672202
AGAP000751	AGAP000751	mitotic spindle assembly checkpoint protein MAD2	-	chrX	13733034	13734170	+	0.000823438	-1.87587	-0.907563	0.000915853	-1.86074	-0.895875
AGAP000752	AGAP000752	acyl-CoA-binding domain-containing protein 6	-	chrX	13735945	13736706	-	0.997767	-1.00924	-0.0132723	0.00131875	-1.15964	-0.213674
AGAP000754	AGAP000754		-	chrX	13740179	13748423	+	0.13402	-1.16576	-0.221272	0.0406287	-1.21334	-0.278983
AGAP000755	AGAP000755		-	chrX	13749445	13753936	+	0.00817672	1.19346	0.255147	0.999705	1.00827	0.0118866
AGAP000756	AGAP000756	carboxypeptidase M	-	chrX	13752966	13764965	-	0.0835356	-1.12582	-0.170974	0.149336	-1.11005	-0.150629
AGAP000757	AGAP000757	peptide-O-fucosyltransferase	-	chrX	13765206	13766963	+	0.191488	-1.09014	-0.124513	0.00235336	-1.19079	-0.251917
AGAP000758	AGAP000758		-	chrX	13767197	13769847	-	0.00361756	-1.19004	-0.25101	0.000448769	-1.25021	-0.322166
AGAP000759	mRpL32	39S ribosomal protein L32, mitochondrial	-	chrX	13771893	13772921	+	0.994167	1.01616	0.0231333	0.0151842	-1.16132	-0.21577
AGAP000760	AGAP000760	alkylated DNA repair protein alkB homolog 7	-	chrX	13773040	13774708	+	0.256474	1.12334	0.167801	0.837928	1.05771	0.0809383
AGAP000761	GSTT1	glutathione S-transferase theta class 1	GSTs	chrX	13784275	13785443	-	0.998634	1.01057	0.0151758	0.992226	1.01654	0.0236673
AGAP000762	AGAP000762		-	chrX	13786741	13788725	-	0.000194407	-1.47243	-0.558203	0.000152876	-1.58406	-0.663631
AGAP000763	AGAP000763	activin receptor type-2, invertebrate	-	chrX	13790899	13798582	+	0.10994	1.06085	0.0852194	0.0194744	1.08314	0.115219
AGAP000765	AGAP000765		-	chrX	13806369	13813289	-	0.230514	1.09413	0.129778	0.0140865	1.16561	0.22109
AGAP000767	AGAP000767	membrane-associated progesterone receptor component 2	-	chrX	13816800	13825967	-	0.00536485	1.12055	0.164206	0.000164368	1.21289	0.278454
AGAP000768	AGAP000768	Septin 4	-	chrX	13831596	13843473	+	0.00340418	1.28243	0.358883	0.000150067	1.63149	0.706187
AGAP000769	AGAP000769		-	chrX	13845732	13852853	-	0.998625	-1.00611	-0.00878334	0.556651	-1.03451	-0.0489435
AGAP000770	AGAP000770	vacuole morphology and inheritance protein 14	-	chrX	13856378	13859453	-	0.27165	-1.07396	-0.102934	0.31315	-1.07037	-0.0981159
AGAP000771	AGAP000771	Vacuolar-sorting protein SNF8	-	chrX	13860400	13861778	-	0.999153	-1.0051	-0.00733948	0.0219099	-1.07599	-0.105665
AGAP000772	AGAP000772		-	chrX	13870127	13871264	+	0.0114121	-1.79415	-0.843298	0.000607064	-2.30394	-1.2041
AGAP000773	AGAP000773	single-minded	-	chrX	13876218	13890911	+	0.140955	1.22248	0.289813	0.999997	-1.00486	-0.00699043
AGAP000774	AGAP000774	PH and SEC7 domain-containing protein	-	chrX	13891135	13913937	-	0.945588	1.03676	0.0520782	0.972595	-1.03015	-0.0428553
AGAP000776	AGAP000776	myosin VI	-	chrX	13916245	13947138	-	0.883348	1.03116	0.0442648	0.000149651	1.50607	0.590785
AGAP000777	AGAP000777		-	chrX	13948458	13949563	+	0.0114922	1.41967	0.505555	0.666011	1.13039	0.176818
AGAP000778	AGAP000778		-	chrX	13955834	13960990	-	0.000870094	1.20503	0.269066	0.000200424	1.26315	0.337025
AGAP000779	AGAP000779	zinc finger homeobox protein 1/2	-	chrX	13962712	13988433	-	0.00115412	1.35332	0.436498	0.95694	1.04139	0.058507
AGAP000780	AGAP000780	Yippee-like 5	-	chrX	14238573	14239414	+	0.0121818	-1.09139	-0.126165	0.967228	-1.01456	-0.0208559
AGAP000781	AGAP000781	mitochondrial import inner membrane translocase subunit Tim9	-	chrX	14239442	14240165	-	0.999798	1.00627	0.00901222	0.0489339	-1.11996	-0.163441
AGAP000782	AGAP000782		-	chrX	14242083	14243062	+	0.997315	1.02684	0.0382104	0.00231779	-1.46542	-0.551316
AGAP000783	AGAP000783		-	chrX	14245921	14266679	-	0.882167	-1.03701	-0.0524263	0.991213	1.01753	0.0250731
AGAP000784	AGAP000784	abhydrolase domain containing 4	-	chrX	14272803	14275118	+	0.903563	-1.06935	-0.0967407	0.993842	1.03164	0.0449333
AGAP000785	AGAP000785	Synaptic vesicle protein	-	chrX	14279661	14289825	-	0.0394302	1.19537	0.25746	0.000285064	1.4061	0.491695
AGAP000786	AGAP000786		-	chrX	14307483	14318789	+	0.548732	1.68841	0.755664	0.234136	2.09965	1.07015
AGAP000787	AGAP000787	E3 ubiquitin-protein ligase NEDD4	-	chrX	14325021	14343038	+	0.997742	1.01406	0.0201397	0.925293	-1.03656	-0.0518036
AGAP000789	AGAP000789		-	chrX	14362710	14366014	+	0.903127	1.1628	0.217597	0.466828	1.34057	0.422843
AGAP000790	AGAP000790		-	chrX	14390947	14393982	-	0.999772	-1.01219	-0.0174828	0.087734	-1.21063	-0.275761
AGAP000791	AGAP000791	Tango10	-	chrX	14411709	14416243	-	0.135957	-1.07781	-0.108107	0.389336	-1.05596	-0.0785561
AGAP000792	AGAP000792	Adenosylhomocysteinase	-	chrX	14419729	14437787	+	0.000150313	1.37378	0.458151	0.00218097	-1.19007	-0.25105
AGAP000793	AGAP000793		-	chrX	14439438	14439960	-	0.999765	1.01512	0.0216517	0.996357	-1.03024	-0.0429845
AGAP000794	AGAP000794	NADH dehydrogenase (ubiquinone) Fe-S protein 2	-	chrX	14441808	14444177	-	0.0138604	1.22955	0.298134	0.0791032	1.16865	0.224845
AGAP000795	AGAP000795		-	chrX	14461512	14527163	-	0.416195	1.22361	0.291146	0.0286988	1.46563	0.551521
AGAP000797	AGAP000797	E3 ubiquitin-protein ligase HECW2	-	chrX	14560430	14577309	+	0.999581	-1.01247	-0.0178738	0.891425	-1.05596	-0.0785503
AGAP000798	GLURIIc	ionotropic receptor GLURIIc	-	chrX	14600558	14612683	-	0.000150282	1.67205	0.74162	0.00015288	1.60072	0.67872
AGAP000801	GLURIIb	ionotropic receptor GLURIIb	-	chrX	14618213	14733582	-	0.000414232	1.49415	0.579324	0.000157928	1.68036	0.748773
AGAP000803	GLURIIa	ionotropic receptor GLURIIa	-	chrX	14738910	14744472	+	0.000880474	1.40258	0.48808	0.184821	1.16232	0.217005
AGAP000804	GPXH2	glutathione peroxidase 2	-	chrX	14745061	14754065	-	0.999983	1.00562	0.00807857	0.135508	1.16815	0.22423
AGAP000805	AGAP000805	BTB/POZ domain-containing protein KCTD16	-	chrX	14756835	14766034	+	0.000154719	1.77322	0.826371	0.000153479	1.79048	0.840348
AGAP000806	AGAP000806	Angiopoietin-like 1	-	chrX	14770308	14771754	+	0.290174	1.089	0.122998	0.607531	1.06211	0.086935
AGAP000807	AGAP000807	helix-loop-helix transcription factor	-	chrX	14803452	14825980	-	0.00140878	1.32623	0.407329	0.996721	-1.01961	-0.0280142
AGAP000808	AGAP000808	DNA damage-regulated autophagy modulator protein 2	-	chrX	14827719	14830362	-	1	1.00086	0.00123405	0.714445	1.08825	0.122004
AGAP000809	AGAP000809	Proteasome 26S non-ATPase subunit 10	-	chrX	14838271	14840285	+	0.0100383	-1.18066	-0.239596	0.0194424	-1.16363	-0.218633
AGAP000810	AGAP000810		-	chrX	14841167	14872596	-	0.0593533	1.14885	0.200191	0.626401	-1.06787	-0.0947361
AGAP000812	AGAP000812	calcium binding protein	-	chrX	14874419	14903324	+	0.00189888	1.28371	0.360322	0.000355685	1.3593	0.442865
AGAP000813	AGAP000813	Frataxin homolog, mitochondrial	-	chrX	14912127	14913229	-	0.00578189	-1.1937	-0.25544	0.0124458	-1.17386	-0.231262
AGAP000814	AGAP000814		-	chrX	14915415	14919733	+	0.0251262	-1.15279	-0.205125	0.000726336	-1.24895	-0.32071
AGAP000815	INTB	integrin beta subunit	-	chrX	14924009	14950975	+	0.0130104	1.28999	0.367358	0.0106712	1.29896	0.377362
AGAP000818	CYP9K1	cytochrome P450	P450s	chrX	15240572	15242864	-	0.403926	1.1638	0.218846	0.000149843	2.15983	1.11092
AGAP000820	CPR125	cuticular protein RR-2 family 125	cuticle proteins	chrX	15281336	15283387	-	0.989287	-1.32033	-0.400897	0.0393944	6.77877	2.76102
AGAP000821	AGAP000821		-	chrX	15304985	15319139	+	0.905456	-1.35631	-0.439684	0.0556647	2.91082	1.54142
AGAP000822	AGAP000822		-	chrX	15319510	15321497	+	0.000425769	1.6349	0.709204	0.000153127	1.95909	0.970184
AGAP000823	AGAP000823	CD81 antigen	-	chrX	15327411	15333680	+	0.915885	1.039	0.0552006	0.303904	1.09707	0.133651
AGAP000824	AGAP000824	bone morphogenetic protein 5	-	chrX	15335808	15339736	-	0.000149651	1.40144	0.486909	0.000149652	1.33889	0.421032
AGAP000825	AGAP000825		-	chrX	15341869	15345874	-	0.184604	-1.11652	-0.159013	0.000151587	-1.46825	-0.554099
AGAP000826	AGAP000826	cap-specific mRNA (nucleoside-2'-O-)-methyltransferase 1	-	chrX	15348090	15353483	+	0.0172548	-1.23924	-0.309451	0.000178709	-1.49913	-0.584123
AGAP000829	AGAP000829	calpain-15	-	chrX	15355731	15364742	+	0.502367	-1.04713	-0.0664349	0.746573	1.03475	0.049283
AGAP000830	CASPS7	short caspase 7	-	chrX	15365554	15371384	-	0.0313257	-1.12841	-0.174296	0.847609	1.03717	0.052659
AGAP000831	AGAP000831	DnaJ homolog subfamily C member 25	-	chrX	15375386	15376767	+	0.361908	-1.09846	-0.135482	0.0307975	-1.18058	-0.239492
AGAP000832	AGAP000832	Derlin-2/3	-	chrX	15378924	15383302	+	0.999998	-1.00203	-0.00292301	0.770844	-1.04425	-0.0624685
AGAP000833	MIP	myoinhibitory-like peptide	-	chrX	15383617	15388601	-	0.000174173	1.50514	0.5899	0.00258111	1.31349	0.393407
AGAP000834	AGAP000834		-	chrX	15414172	15423553	+	0.988688	1.0389	0.0550566	0.000151232	-1.94554	-0.960169
AGAP000835	AGAP000835		-	chrX	15430356	15434984	+	0.0192548	-1.52112	-0.605138	0.000163606	-2.3304	-1.22058
AGAP000840	AGAP000840	amiloride-sensitive sodium channel, other	-	chrX	15534977	15539716	+	0.880957	-1.13762	-0.18602	0.945299	-1.10702	-0.146686
AGAP000841	AGAP000841	Ras-related protein Rab-40	-	chrX	15540274	15549953	-	0.560842	-1.04418	-0.0623655	0.00713171	-1.12319	-0.167605
AGAP000842	AGAP000842	NADH dehydrogenase (ubiquinone) 1 alpha subcomplex, assembly factor 1	-	chrX	15559097	15560436	+	0.143884	1.11205	0.15322	0.403431	1.08009	0.111148
AGAP000843	AGAP000843	cardiolipin synthase	-	chrX	15562826	15564556	-	0.0191651	1.1103	0.150952	0.448645	1.05151	0.0724602
AGAP000844	AGAP000844	Progestin and adipoQ receptor family member 4	-	chrX	15566918	15582017	-	0.000153245	1.54665	0.62915	0.778457	1.06563	0.0917006
AGAP000847	AGAP000847	CDC-like kinase	-	chrX	15608998	15692650	+	0.0111067	1.19919	0.262064	0.000269014	1.33745	0.41949
AGAP000848	AGAP000848		-	chrX	15692870	15708412	-	0.000150822	1.5931	0.671837	0.000149729	1.69979	0.765355
AGAP000849	AGAP000849	NADH dehydrogenase (ubiquinone) 1 beta subcomplex 1	-	chrX	15717094	15717709	-	0.0121165	1.22135	0.288476	0.00369924	1.26164	0.335297
AGAP000850	Syx16	syntaxin 16	-	chrX	15720737	15722771	+	0.874774	1.04996	0.0703411	0.902858	-1.046	-0.0648861
AGAP000851	AGAP000851	cytochrome c oxidase subunit 6a, mitochrondrial	-	chrX	15724065	15725189	-	0.200893	1.11021	0.150826	0.0474672	1.15274	0.205073
AGAP000852	AGAP000852	Small ubiquitin-related modifier	-	chrX	15728709	15731359	-	0.00038281	-1.30515	-0.384216	0.00161506	-1.25012	-0.322072
AGAP000853	AGAP000853	gamma-glutamyltranspeptidase	-	chrX	15745790	15750215	-	0.000154063	1.5396	0.622555	0.000149658	1.79174	0.841364
AGAP000854	AGAP000854		-	chrX	15754261	15781429	-	0.000162541	1.55901	0.640631	0.000462488	1.41633	0.502153
AGAP000855	AGAP000855		-	chrX	15783193	15784645	-	0.00319096	1.16511	0.220463	0.842066	1.03499	0.0496197
AGAP000856	AGAP000856	tRNA-dihydrouridine synthase 2	-	chrX	15786439	15788887	+	0.00261908	-1.38317	-0.467979	0.000177668	-1.6204	-0.696352
AGAP000857	mRpL3	39S ribosomal protein L3, mitochondrial	-	chrX	15790708	15792393	-	0.0163699	-1.10975	-0.150232	0.000687179	-1.16626	-0.221893
AGAP000858	AGAP000858		-	chrX	15833389	15836389	-	0.309652	1.151	0.202885	0.000155118	1.71479	0.778029
AGAP000859	AGAP000859		-	chrX	15837887	15839184	+	0.135641	1.27877	0.354762	0.00162848	1.61028	0.687308
AGAP000861	AGAP000861		-	chrX	15859667	15868268	-	0.00729492	-1.14373	-0.193748	0.0338224	-1.11414	-0.155928
AGAP000862	AGAP000862	alpha 1,3-glucosidase	-	chrX	15870646	15874557	+	0.00849839	-1.14379	-0.19382	0.119238	-1.09103	-0.125696
AGAP000863	AGAP000863	lachesin	-	chrX	16012523	16035449	+	0.000149657	2.03659	1.02615	0.000150039	1.81086	0.856676
AGAP000864	AGAP000864		-	chrX	16089539	16095030	+	0.000186747	1.24514	0.316304	0.38684	1.06151	0.086113
AGAP000865	AGAP000865		-	chrX	16101018	16147394	-	0.454404	1.06432	0.0899372	0.00152796	1.19666	0.259009
AGAP000868	AGAP000868	beta-1,4-mannosyltransferase egghead protein	-	chrX	16163503	16183701	+	0.0339936	1.16408	0.219196	0.000165571	1.39275	0.477932
AGAP000869	AGAP000869	partitioning defective protein 3	-	chrX	16215480	16239194	+	0.756173	-1.05797	-0.0812941	0.000202276	-1.36613	-0.450092
AGAP000870	AGAP000870		-	chrX	16242409	16266235	-	0.140963	1.11104	0.151908	0.999918	1.00573	0.00824738
AGAP000874	AGAP000874		-	chrX	16426296	16437413	+	0.000150549	1.74443	0.802756	0.000163611	1.60552	0.683037
AGAP000875	AGAP000875		-	chrX	16519153	16537331	+	0.28228	-1.23078	-0.299573	0.0327027	-1.3945	-0.479746
AGAP000877	CYP4G17	cytochrome P450	P450s	chrX	16618800	16621269	-	0.362948	1.17657	0.234591	0.746367	-1.10958	-0.150016
AGAP000879	AGAP000879	yellow protein	-	chrX	16665773	16671544	-	0.000981509	-1.88406	-0.913848	0.000151096	-2.74758	-1.45816
AGAP000880	AGAP000880	suppressor of cytokine signaling, invertebrate	-	chrX	16694425	16698877	-	0.916336	-1.02937	-0.0417557	0.348715	-1.06905	-0.0963306
AGAP000881	AGAP000881	aldehyde dehydrogenase family 7 member A1	-	chrX	16705324	16707385	-	0.651341	-1.07216	-0.100524	0.000149651	2.22003	1.15058
AGAP000882	AGAP000882	17-beta-hydroxysteroid dehydrogenase type 6 precursor	-	chrX	16708579	16711009	-	0.000751553	-1.46823	-0.554081	0.00282065	-1.38918	-0.474236
AGAP000883	AGAP000883	elongation factor 1-gamma	-	chrX	16712626	16715100	-	1	-1.00089	-0.00128746	0.210089	-1.10872	-0.148899
AGAP000884	AGAP000884	ubiquitin carboxyl-terminal hydrolase 1	-	chrX	16719925	16727252	+	0.0219582	-1.24668	-0.318086	0.000350287	-1.44951	-0.535569
AGAP000885	AGAP000885	aminopeptidase N	-	chrX	16729033	16734077	-	0.993406	1.15635	0.209581	0.975805	1.22818	0.296523
AGAP000886	AGAP000886	Palmitoyltransferase	-	chrX	16737314	16741889	-	0.0262082	-1.06668	-0.0931339	0.0185897	-1.0703	-0.098012
AGAP000887	AGAP000887	Xaa-Pro aminopeptidase	-	chrX	16743686	16745698	+	0.155555	-1.10409	-0.142855	0.012003	-1.16786	-0.223869
AGAP000888	GSTT2	glutathione S-transferase theta class 2	GSTs	chrX	16746634	16747763	-	0.752723	-1.04988	-0.0702238	0.909764	-1.03524	-0.0499611
AGAP000889	AGAP000889	Coactosin-like protein	-	chrX	16748348	16758001	+	0.00242336	-1.11077	-0.151562	0.000374199	-1.14089	-0.190157
AGAP000890	mRpS29	28S ribosomal protein S29, mitochondrial	-	chrX	16762946	16764551	-	0.998212	-1.01536	-0.0219917	0.441183	-1.09412	-0.129768
AGAP000891	AGAP000891	phosphatidylinositide phosphatase SAC1	-	chrX	16768557	16772936	+	0.75294	1.03646	0.0516653	0.998774	-1.00804	-0.0115499
AGAP000893	AGAP000893		-	chrX	16800040	16835110	-	0.0516365	1.29442	0.372304	0.000941589	1.55182	0.633963
AGAP000894	AGAP000894		-	chrX	16897046	16943268	-	0.986743	-1.01968	-0.0281096	0.769719	-1.04703	-0.0663042
AGAP000896	AGAP000896		-	chrX	16949437	16950371	-	0.0777493	-1.18494	-0.244813	0.000158081	-1.56231	-0.643683
AGAP000897	AGAP000897	coiled-coil-helix-coiled-coil-helix domain-containing protein 2, mitochondrial	-	chrX	16954635	16956590	+	0.140503	-1.07416	-0.103212	0.14913	-1.07308	-0.101755
AGAP000898	AGAP000898	slingshot	-	chrX	16959266	16980438	-	0.987678	1.02284	0.0325747	0.170504	-1.11795	-0.16085
AGAP000899	AGAP000899		-	chrX	16991719	17001711	+	0.000234324	1.61985	0.695857	0.0285261	1.29298	0.370703
AGAP000900	AGAP000900	Protein-tyrosine sulfotransferase	-	chrX	17009071	17025050	+	0.491731	1.05031	0.0708199	0.646163	1.04208	0.059473
AGAP000901	AGAP000901	alanine transaminase	-	chrX	17028551	17042220	-	0.411996	1.20407	0.267921	0.0430448	1.38822	0.473234
AGAP000903	AGAP000903	deltex	-	chrX	17044954	17052540	+	0.350848	1.07382	0.102752	0.00767117	1.16337	0.218315
AGAP000907	AGAP000907		-	chrX	17122994	17124751	+	0.855729	1.264	0.337998	0.00281129	2.97226	1.57156
AGAP000908	AGAP000908	dynactin 4	-	chrX	17125043	17134310	-	0.000170356	-1.30618	-0.385359	0.000783379	-1.22445	-0.292134
AGAP000909	AGAP000909	endoplasmic reticulum resident protein 44 precursor	-	chrX	17143168	17148449	+	0.927393	1.02623	0.0373526	0.976581	1.0189	0.0270157
AGAP000911	AGAP000911		-	chrX	17155341	17156810	+	0.96895	1.02459	0.0350485	0.000283168	1.27063	0.34554
AGAP000912	AGAP000912	Sorting nexin-25	-	chrX	17165316	17171737	+	0.0312134	1.125	0.169922	0.240455	1.07981	0.110778
AGAP000913	AGAP000913	G protein-coupled receptor 107	-	chrX	17173441	17179958	+	0.810325	-1.02602	-0.0370541	0.00154988	-1.12356	-0.168073
AGAP000915	AGAP000915		-	chrX	17181507	17262751	-	0.000156228	1.62692	0.702143	0.000153236	1.6567	0.728315
AGAP000922	AGAP000922		-	chrX	17385629	17400976	+	0.999985	1.01829	0.0261555	0.962048	-1.14493	-0.195261
AGAP000923	AGAP000923	SWI/SNF-related matrix-associated actin-dependent regulator of chromatin	-	chrX	17404252	17406609	-	0.421681	-1.05836	-0.0818253	0.956506	1.02216	0.0316162
AGAP000924	AGAP000924		-	chrX	17411652	17417652	+	0.00106167	-1.4429	-0.528969	0.000516095	-1.49202	-0.577271
AGAP000926	AGAP000926	inositol hexakisphosphate/diphosphoinositol-pentakisphosphate kinase	-	chrX	17445750	17471498	-	0.954908	1.03001	0.0426636	0.799113	-1.04847	-0.0682802
AGAP000927	AGAP000927	myosin regulatory light chain, invertebrate	-	chrX	17495729	17498912	-	0.956813	-1.02737	-0.0389547	0.0375719	1.13634	0.184391
AGAP000928	Pex10	peroxin 10	-	chrX	17501556	17503013	+	0.0630958	-1.10395	-0.142677	0.000214928	-1.24183	-0.312469
AGAP000929	CTLSE1	C-type lectin (CTL) - selectin like	-	chrX	17503387	17529477	-	0.812957	1.22581	0.293735	0.000771918	2.74128	1.45485
AGAP000930	AGAP000930	coronin	-	chrX	17570358	17588649	-	0.990691	-1.02447	-0.0348825	0.461634	1.09575	0.131925
AGAP000931	AGAP000931	UPF0729 protein AGAP000931	-	chrX	17592232	17593302	-	0.991191	1.01907	0.027257	0.412215	-1.07941	-0.110243
AGAP000932	AGAP000932	Rap guanine nucleotide exchange factor (GEF) 1	-	chrX	17600517	17626487	-	0.00152795	1.1784	0.236833	0.000157103	1.28503	0.361798
AGAP000933	APG10	autophagy related gene	-	chrX	17655702	17657067	+	0.496781	1.0946	0.130403	0.580977	-1.08589	-0.118882
AGAP000934	AGAP000934	2-(3-amino-3-carboxypropyl)histidine synthase subunit 2	-	chrX	17661034	17663007	+	0.999984	-1.00525	-0.00755215	0.0415862	-1.20167	-0.265046
AGAP000935	AGAP000935	mitochondrial processing peptidase	-	chrX	17669189	17671445	+	0.00208207	1.36437	0.448233	0.00376734	1.33617	0.418106
AGAP000938	AGAP000938		-	chrX	17997227	18009612	+	0.000807769	1.58087	0.660723	0.00125904	1.54384	0.626523
AGAP000939	AGAP000939	platelet-activating factor acetylhydrolase IB subunit beta/gamma	-	chrX	18120046	18126678	-	0.0042995	-1.34859	-0.431447	0.000168796	-1.62396	-0.699517
AGAP000940	CTL7	C-type lectin (CTL)	-	chrX	18134183	18241342	-	0.000149694	1.68764	0.755011	0.000149661	1.74239	0.80107
AGAP000941	AGAP000941		-	chrX	18244403	18251267	-	0.153664	1.19386	0.255639	0.00931369	1.33164	0.413206
AGAP000942	AGAP000942	Uncharacterized Nudix hydrolase NudL	-	chrX	18252084	18253792	+	0.991597	-1.02185	-0.0311832	0.99902	1.01262	0.0180912
AGAP000943	AGAP000943	chloride intracellular channel	-	chrX	18254537	18268004	-	0.365164	1.04628	0.0652704	0.252812	-1.05276	-0.0741835
AGAP000945	AGAP000945	sn1-specific diacylglycerol lipase	-	chrX	18283564	18295631	-	0.00017039	1.42146	0.507371	0.000150464	1.53224	0.615643
AGAP000947	GSTU1	glutathione S-transferase unclassified 1	GSTs	chrX	18315337	18316465	-	0.972602	-1.08246	-0.114309	0.201017	1.35182	0.434904
AGAP000948	AGAP000948	protein YIPF	-	chrX	18319644	18321016	+	0.533124	-1.06221	-0.0870733	0.76344	-1.04613	-0.0650663
AGAP000949	AGAP000949	transmembrane emp24 domain-containing protein 3 precursor	-	chrX	18321426	18324357	-	0.337484	-1.05999	-0.0840511	0.99999	-1.00241	-0.00347519
AGAP000950	mRpL9	39S ribosomal protein L9, mitochondrial	-	chrX	18326878	18328426	-	0.787609	1.0534	0.0750523	0.250762	1.10382	0.142508
AGAP000951	AGAP000951		-	chrX	18328709	18330466	+	0.0153015	-1.10089	-0.138677	0.0288947	-1.09146	-0.126257
AGAP000952	RpL37	60S ribosomal protein L37	-	chrX	18333059	18335365	-	0.661005	-1.06263	-0.0876331	0.417938	-1.08296	-0.114977
AGAP000953	RpL10-1	60S ribosomal protein L10-1	-	chrX	18339714	18342746	+	0.438233	-1.08015	-0.111236	0.0587014	-1.14184	-0.191365
AGAP000954	AGAP000954	phosphoribosyl pyrophosphate synthetase-associated protein 2	-	chrX	18343379	18352636	+	0.0111109	-1.35268	-0.43582	0.000307758	-1.60308	-0.680844
AGAP000955	AGAP000955		-	chrX	18353711	18361857	-	0.00020797	1.56985	0.650627	0.00683152	1.32932	0.410691
AGAP000958	AGAP000958	calcium-binding mitochondrial carrier protein Aralar1	-	chrX	18369491	18382580	-	0.761926	1.03299	0.0468311	0.000150258	1.26985	0.344663
AGAP000960	AGAP000960	STAM-binding protein	-	chrX	18383970	18387161	-	0.912933	-1.04479	-0.0632086	0.00986444	-1.22737	-0.295571
AGAP000961	AGAP000961		-	chrX	18390406	18413125	+	0.00139888	1.19683	0.259224	0.999999	1.00168	0.00241852
AGAP000962	alpha7	nicotinic acetylcholine receptor subunit alpha 7	insecticide targets	chrX	18426678	18467864	-	0.000160634	1.91814	0.939711	0.000156889	1.95209	0.965021
AGAP000964	AGAP000964		-	chrX	18531766	18534558	+	0.0122244	1.26165	0.33531	0.000535229	1.40478	0.490348
AGAP000965	AGAP000965	ELAV (embryonic lethal, abnormal vision Drosophila)-like	-	chrX	18536780	18551315	+	0.000149669	1.96131	0.971814	0.000150764	1.7469	0.804797
AGAP000966	beta1	nicotinic acetylcholine receptor beta 1	insecticide targets	chrX	18556614	18564282	+	0.000150464	1.85465	0.891149	0.000152676	1.7769	0.82936
AGAP000967	AGAP000967	estrogen receptor binding site associated antigen 9 variant 1	-	chrX	18569272	18570787	-	0.0288086	-1.15425	-0.206958	0.000256843	-1.30451	-0.383508
AGAP000968	AGAP000968		-	chrX	18580874	18587921	-	0.0786468	1.30069	0.379281	0.000252983	1.78897	0.839131
AGAP000969	AGAP000969	tropomodulin	-	chrX	18590129	18616690	-	0.0659122	1.31731	0.397592	0.00457612	1.50257	0.587436
AGAP000970	AGAP000970	DnaJ homolog subfamily C	-	chrX	18631663	18639983	+	0.00015212	1.69803	0.763864	0.000153654	1.67336	0.742744
AGAP000971	AGAP000971	prolyl 4-hydroxylase	-	chrX	18640145	18648212	-	0.984252	-1.01586	-0.022707	0.000192987	1.22563	0.293518
AGAP000973	AGAP000973	neutral ceramidase	-	chrX	18649631	18659609	+	0.368939	1.11112	0.152008	0.494672	-1.09653	-0.132941
AGAP000974	AGAP000974		-	chrX	18709137	18774786	+	0.000151845	2.01321	1.0095	0.000227021	1.73702	0.796613
AGAP000975	AGAP000975		-	chrX	18782828	18784299	-	0.102192	1.08759	0.12114	0.0813765	1.09193	0.126886
AGAP000977	AGAP000977	RNA-binding motif protein, X-linked 2	-	chrX	18793797	18794593	+	0.0135813	-1.22172	-0.288917	0.000430514	-1.35807	-0.441559
AGAP000978	AGAP000978	origin recognition complex subunit 5	-	chrX	18801785	18803385	+	0.000157585	-1.62422	-0.699745	0.000149706	-1.87142	-0.904137
AGAP000979	AGAP000979	DNA polymerase gamma 2	-	chrX	18803398	18805616	-	0.480305	-1.06977	-0.0973015	0.00194954	-1.2142	-0.280002
AGAP000981	AGAP000981	nuclear receptor interaction protein	-	chrX	18817350	18822394	+	0.000603883	-1.20634	-0.270642	0.699079	-1.04492	-0.0633898
AGAP000982	AGAP000982	uncharacterized protein Enpp4	-	chrX	18824363	18831794	+	0.00670255	-1.13045	-0.176901	0.000319697	-1.19515	-0.257195
AGAP000983	AGAP000983		-	chrX	18833586	18838079	+	0.0307237	1.14106	0.19037	0.011565	1.16422	0.219363
AGAP000984	AGAP000984		-	chrX	18880492	18916461	+	0.892666	-1.05584	-0.078392	0.903544	-1.05395	-0.0758038
AGAP000985	AGAP000985	ARP2 actin-related protein 2 homolog	-	chrX	18918716	18925106	+	0.280678	-1.05237	-0.073638	0.685947	-1.03292	-0.0467329
AGAP000986	CPAP3-D	cuticular protein	cuticle proteins	chrX	18925395	18930119	-	0.863373	1.1446	0.194841	0.00809201	1.75338	0.810139
AGAP000987	CPAP3-A1b	cuticular protein	cuticle proteins	chrX	18933849	18935322	-	0.995177	1.04583	0.0646439	0.000149675	3.27924	1.71336
AGAP000988	CPAP3-A1c	cuticular protein	cuticle proteins	chrX	18936440	18938933	-	0.984434	-1.30934	-0.388843	0.00566966	9.10217	3.18621
AGAP000989	CPAP3-A1a	cuticular protein	cuticle proteins	chrX	18942806	18946454	-	0.978181	1.19281	0.254365	0.00348654	4.0486	2.01742
AGAP000990	AGAP000990	testis development protein nyd-sp29	-	chrX	18948973	18955677	-	0.778921	1.29105	0.36855	0.190843	1.67681	0.745722
AGAP000991	AGAP000991	seryl-tRNA synthetase	-	chrX	18974106	18975611	+	0.01633	-1.15468	-0.207496	0.0012661	-1.21824	-0.284801
AGAP000992	AGAP000992		-	chrX	18976858	18980274	+	0.000150885	1.67807	0.746801	0.000149771	1.78626	0.836946
AGAP000994	AGAP000994	lysosomal Pro-X carboxypeptidase	-	chrX	18982547	18985069	+	0.0404499	-1.14199	-0.191554	0.0604809	-1.13179	-0.178602
AGAP000995	AGAP000995	trafficking protein particle complex 1	-	chrX	18984372	18985864	-	0.700235	1.04975	0.0700436	0.012778	-1.15383	-0.206428
AGAP000996	AGAP000996		-	chrX	18992649	18996428	+	0.763338	1.09202	0.126998	0.918935	1.06355	0.0888844
AGAP000997	AGAP000997	mitogen-activated protein kinase kinase 1 interacting protein 1	-	chrX	18996231	18997417	-	0.922871	-1.02764	-0.0393324	0.0171071	-1.13053	-0.176993
AGAP000998	AGAP000998	insulin-like growth factor 2 receptor	-	chrX	18997447	19100981	+	0.576038	1.05328	0.0748901	0.000886973	1.19954	0.262484
AGAP000999	TOLL5A	TOLL-like receptor 5A	-	chrX	19002931	19007726	-	0.177583	-1.18437	-0.244114	0.254519	-1.16513	-0.220496
AGAP001002	AGAP001002	Toll protein	-	chrX	19051024	19053122	-	0.860307	1.25184	0.324049	0.999971	1.02441	0.034791
AGAP001004	TOLL1A	TOLL-like receptor 1A	-	chrX	19056467	19076633	-	0.0218682	-1.36696	-0.45097	0.0123007	-1.40371	-0.489246
AGAP001007	AGAP001007		-	chrX	19110553	19111497	-	0.99908	1.01271	0.018218	0.998899	-1.01327	-0.0190201
AGAP001010	AGAP001010	chondroitin sulfate synthase	-	chrX	19263889	19274667	-	0.180062	-1.10227	-0.140484	0.534995	-1.06705	-0.093626
AGAP001011	AGAP001011		-	chrX	19351376	19355452	-	0.64377	1.04907	0.0691137	0.000149651	1.52301	0.606927
AGAP001013	AGAP001013		-	chrX	19406518	19407155	-	0.317288	1.36497	0.448868	0.765528	1.20163	0.264988
AGAP001014	AGAP001014		-	chrX	19408610	19411429	+	1	1.00956	0.0137238	0.0299986	2.55992	1.3561
AGAP001015	AGAP001015	notch gene homolog 1	-	chrX	19493025	19568646	-	0.998527	1.01454	0.0208321	0.842193	1.05393	0.0757761
AGAP001018	AGAP001018		-	chrX	19571836	19573861	+	0.574782	1.3466	0.429323	0.478103	1.39192	0.477073
AGAP001019	AGAP001019	polycomb-like protein 2	-	chrX	19573981	19581032	-	0.0698416	-1.30074	-0.379329	0.0023075	-1.53102	-0.614489
AGAP001021	AGAP001021	dihydropyrimidine dehydrogenase (NADP+)	-	chrX	19597158	19604587	-	0.815812	-1.12452	-0.169307	0.000717406	1.8036	0.85088
AGAP001022	GPRCCK1	putative gastrin/cholecystokinin receptor 1	-	chrX	19618085	19643842	+	0.0662457	1.22607	0.294045	0.155091	1.18549	0.245479
AGAP001023	AGAP001023	myofilin variant B	-	chrX	19654476	19663046	-	0.000604952	1.13815	0.186694	0.000252533	1.15883	0.212671
AGAP001025	AGAP001025	protein msta, isoform A	-	chrX	19712891	19718165	-	0.00234799	1.41332	0.499085	0.000150698	1.86238	0.897144
AGAP001026	AGAP001026	carboxypeptidase A	-	chrX	19721319	19723125	-	0.00269951	1.19949	0.262419	0.91572	-1.03335	-0.0473347
AGAP001027	AGAP001027	sugar transporter ERD6-like 7	-	chrX	19726632	19737089	-	0.813686	-1.0868	-0.120086	0.635255	1.11413	0.155915
AGAP001028	AGAP001028		-	chrX	19742305	19746392	-	0.872021	1.03133	0.0445051	0.950931	1.02329	0.0332146
AGAP001029	AGAP001029		-	chrX	19764234	19772141	+	0.000151486	1.29846	0.376806	0.000151827	1.29526	0.373241
AGAP001030	Syx4	syntaxin 4	-	chrX	19773821	19776214	+	0.0325954	-1.12417	-0.168862	0.0326162	1.12416	0.168845
AGAP001031	AGAP001031	INO80 complex subunit E	-	chrX	19776261	19778545	-	0.00288651	-1.3463	-0.428997	0.000360338	-1.46642	-0.552297
AGAP001032	AGAP001032	Interferon-related developmental regulator 1	-	chrX	19780013	19785723	+	0.000149783	-1.16331	-0.218233	0.000149651	-1.22009	-0.286989
AGAP001033	AGAP001033	Protein mab-21-like	-	chrX	19813893	19815888	+	0.000149654	1.4695	0.555326	0.000149944	1.37458	0.458994
AGAP001034	AGAP001034	protein mab-21	-	chrX	19831731	19835523	-	0.000718575	1.45075	0.536801	0.000156151	1.68833	0.755601
AGAP001035	AGAP001035	rapamycin-insensitive companion of mTOR	-	chrX	19922910	19930324	-	0.937932	1.04028	0.0569706	0.214034	1.12397	0.168606
AGAP001036	AGAP001036	G protein beta subunit-like	-	chrX	19935927	19937664	+	0.999999	-1.00171	-0.00246811	0.0104105	-1.18886	-0.249576
AGAP001037	AGAP001037	Xaa-Pro aminopeptidase	-	chrX	19938332	19941402	-	0.344234	-1.05551	-0.0779343	0.00814247	1.11971	0.163131
AGAP001038	AGAP001038	cholesterol 7-dehydrogenase	-	chrX	19963079	19989324	-	0.0391737	-1.52382	-0.607695	0.000321166	-2.19721	-1.13567
AGAP001039	CYP307A1	cytochrome P450	P450s	chrX	20008895	20018400	+	0.965083	-1.14821	-0.199389	0.0873725	-1.81599	-0.860756
AGAP001040	AGAP001040		-	chrX	20051826	20053170	-	0.00132571	-1.31225	-0.392043	0.00171528	-1.30175	-0.380448
AGAP001041	AGAP001041	E3 ubiquitin-protein ligase MARCH5	-	chrX	20061484	20063037	+	0.0118118	-1.08178	-0.113402	0.829106	-1.02166	-0.0309086
AGAP001042	AGAP001042	cytochrome b5 domain-containing protein 2 homolog	-	chrX	20063115	20064156	-	0.999577	-1.01354	-0.0193982	0.93179	-1.05241	-0.0737023
AGAP001043	arm	Armadillo segment polarity protein	-	chrX	20100627	20158206	+	0.21224	1.12354	0.168056	0.00524359	1.24652	0.317904
AGAP001044	AGAP001044		-	chrX	20161491	20162678	+	0.384044	-1.13612	-0.184114	0.00488087	-1.34637	-0.429072
AGAP001045	AGAP001045	DNA-directed RNA polymerase I subunit RPA49	-	chrX	20172573	20174282	+	0.17346	-1.15099	-0.202869	0.000226581	-1.45932	-0.5453
AGAP001046	AGAP001046	Abl interactor 2	-	chrX	20392220	20415876	-	0.161768	1.05367	0.0754299	0.0153345	1.08329	0.115417
AGAP001047	AGAP001047	inositol polyphosphate 1-phosphatase	-	chrX	20424066	20427902	+	0.824511	1.07686	0.106833	0.58022	1.11037	0.151034
AGAP001048	AGAP001048		-	chrX	20588919	20748760	+	0.15816	1.2568	0.32975	0.870619	1.09363	0.129127
AGAP001050	AGAP001050	chondroitin polymerizing factor	-	chrX	20944180	20955989	-	0.0174632	1.20356	0.267311	0.301856	1.10839	0.14846
AGAP001051	AGAP001051		-	chrX	20951119	20953313	+	0.773062	1.07974	0.110682	0.99992	1.00898	0.0128984
AGAP001052	AGAP001052	ubiquitin carboxyl-terminal hydrolase 2/21	-	chrX	20969559	21116865	-	0.519066	1.48362	0.569126	0.0299127	2.29018	1.19546
AGAP001053	AGAP001053		-	chrX	21343435	21367564	+	0.779191	1.29974	0.378219	0.014988	2.33995	1.22648
AGAP001056	AGAP001056	ubiquitin-conjugating enzyme E2 L3	-	chrX	21755596	21762662	-	0.282161	1.13274	0.179814	0.877518	-1.05812	-0.0815058
AGAP001057	AGAP001057	ATP-dependent RNA helicase DDX10/DBP4	-	chrX	21769838	21772242	+	0.663291	-1.12804	-0.173814	0.0089793	-1.42583	-0.511804
AGAP001058	AGAP001058	palmitoyl-protein thioesterase	-	chrX	21772338	21773934	-	0.975131	1.03918	0.0554504	0.705574	1.08766	0.121225
AGAP001061	AGAP001061		-	chrX	22103315	22234797	-	0.707273	1.0793	0.1101	0.997902	-1.0185	-0.0264397
AGAP001064	AGAP001064	Transmembrane emp24 domain-containing protein 10 precursor	-	chrX	22293009	22319374	-	0.244784	1.13916	0.187976	0.554267	1.09709	0.133686
AGAP001065	AGAP001065	glycine hydroxymethyltransferase	-	chrX	22324224	22330158	+	0.00361412	-1.28997	-0.367334	0.000162202	1.51567	0.599954
AGAP001068	AGAP001068	ubiquitin-conjugating enzyme E2 H	-	chrX	22390512	22416767	-	0.582745	1.09586	0.132058	0.324926	1.12862	0.174562
AGAP001069	AGAP001069		-	chrX	22455074	22488471	-	0.955624	1.03835	0.0542984	0.221006	-1.12942	-0.175581
AGAP001070	AGAP001070	DnaJ-like protein subfamily C	-	chrX	22496341	22563331	+	0.318422	1.09827	0.135236	0.808173	-1.05287	-0.0743246
AGAP001073	AGAP001073		-	chrX	22747835	22848119	+	0.942343	-1.03049	-0.0433283	0.745836	-1.05003	-0.070425
AGAP001076	CYP4G16	cytochrome P450	P450s	chrX	22937392	22947129	-	0.00166558	1.3979	0.483257	0.00053658	1.46725	0.553118
AGAP001081	AGAP001081	Wiskott-Aldrich syndrome protein	-	chrX	23370755	23374875	-	0.0897078	-1.14312	-0.192972	0.00664049	-1.22183	-0.289042
AGAP001082	AGAP001082	saposin	-	chrX	23455889	23493707	-	0.0166623	1.18389	0.243529	0.0775776	1.14009	0.189143
AGAP001083	AGAP001083		-	chrX	23498802	23501429	+	0.0288042	1.06644	0.0927992	0.334144	1.03782	0.0535526
AGAP001084	AGAP001084	Fatty acyl-CoA reductase	-	chrX	23511522	23634351	+	0.00995443	2.02021	1.0145	0.999945	-1.02223	-0.0317163
AGAP001090	AGAP001090	Breast carcinoma amplified sequence 3	-	chrX	23832462	23862691	-	0.00176201	1.26611	0.3404	0.0358892	1.17187	0.228806
AGAP001091	AGAP001091	N-terminal kinase-like protein	-	chrX	23957193	23998340	+	0.15937	-1.12045	-0.164078	0.000638945	-1.29185	-0.369433
AGAP001092	AGAP001092		-	chrX	24086190	24087589	+	0.937713	1.03234	0.0459175	0.0285699	-1.15198	-0.204112
AGAP001093	AGAP001093	fos-like antigen, invertebrate	-	chrX	24094799	24142048	+	0.889025	-1.06919	-0.0965185	0.949503	1.05412	0.0760412
AGAP001094	run	runt	-	chrX	24231498	24256349	-	0.000149652	1.69194	0.758678	0.000149652	1.67603	0.745052
AGAP001096	AGAP001096		-	chr2R	3426	9985	+	0.000276437	1.53013	0.613652	0.487574	1.12077	0.164494
AGAP001097	AGAP001097	Elongation of very long chain fatty acids protein	-	chr2R	18496	19579	+	0.999448	1.02715	0.0386534	0.237413	1.30427	0.383239
AGAP001098	AGAP001098	DAMOX	-	chr2R	19797	21866	+	0.900064	1.06336	0.0886364	0.144556	1.19022	0.251232
AGAP001099	AGAP001099	Polybromo-1	-	chr2R	21882	31394	-	0.129257	-1.17792	-0.236238	0.00073218	-1.41219	-0.497932
AGAP001100	AGAP001100		-	chr2R	35618	54157	-	0.0002322	1.72251	0.784515	0.00028209	1.69087	0.757767
AGAP001101	COEBE2O	carboxylesterase	Carboxylesterases	chr2R	54602	60297	-	0.773679	1.16673	0.222467	0.0924213	1.44218	0.528255
AGAP001102	AGAP001102	C-myc promoter-binding protein	-	chr2R	64628	73019	+	0.748703	1.05743	0.0805654	0.961846	-1.03111	-0.0441942
AGAP001103	AGAP001103	mitogen-activated protein kinase kinase 1	-	chr2R	73674	75980	-	0.558637	1.11484	0.156835	0.999952	1.00849	0.0122032
AGAP001104	AGAP001104	chromatin assembly factor 1 subunit A	-	chr2R	80795	84647	+	0.0252231	-1.4384	-0.524462	0.000196136	-2.01621	-1.01165
AGAP001106	AGAP001106	Disconnected protein	-	chr2R	212357	229642	+	0.340965	1.13191	0.178763	0.0329302	1.23593	0.305592
AGAP001107	AGAP001107		-	chr2R	263675	267184	+	0.000697539	1.27221	0.347339	0.00225143	1.23334	0.302576
AGAP001108	AGAP001108	mitochondrial import inner membrane translocase subunit TIM50-C	-	chr2R	267215	268641	-	0.907053	-1.02831	-0.0402718	0.160927	-1.08203	-0.113745
AGAP001109	AGAP001109	protein-tyrosine phosphatase	-	chr2R	268850	287264	+	0.0214706	-1.14498	-0.195328	0.0835015	-1.11352	-0.155125
AGAP001110	AGAP001110	Sorting nexin family member 27 isoform 1	-	chr2R	288098	293321	+	0.00119391	-1.23406	-0.303414	0.00108113	-1.23713	-0.306993
AGAP001111	AGAP001111		-	chr2R	297230	307923	+	0.998502	-1.00869	-0.0124788	0.266616	1.06688	0.0933962
AGAP001112	AGAP001112		-	chr2R	301617	303190	-	0.996103	-1.05254	-0.0738764	0.999964	-1.01598	-0.0228696
AGAP001113	AGAP001113	A disintegrin and metalloproteinase with thrombospondin motifs 18	-	chr2R	307059	326058	-	0.000333902	1.47248	0.558247	0.000149738	1.85175	0.888889
AGAP001115	Gr42	gustatory receptor 42	-	chr2R	355689	357770	-	0.0427864	1.63141	0.706116	0.960763	1.10827	0.148313
AGAP001116	AGAP001116	D-amino-acid oxidase	-	chr2R	372675	374369	-	0.00723828	1.22081	0.287835	0.000149651	2.61371	1.3861
AGAP001117	Gr37	gustatory receptor 37	-	chr2R	374651	384172	+	0.138674	1.28468	0.361404	0.00487993	1.53514	0.618368
AGAP001118	AGAP001118		-	chr2R	410549	430291	+	0.998445	-1.04001	-0.0566034	0.994228	1.05634	0.0790715
AGAP001124	AGAP001124	Aminomethyltransferase	-	chr2R	451594	453027	+	0.00391764	-1.43872	-0.524786	0.000149651	3.41195	1.7706
AGAP001126	dpr8	defective proboscis extension response 8	-	chr2R	504905	511603	+	0.000152997	1.69578	0.761949	0.000151834	1.71809	0.780802
AGAP001127	AGAP001127	P37NB protein	-	chr2R	514772	517415	+	0.704537	1.08262	0.114532	0.000154757	1.61225	0.689074
AGAP001130	AGAP001130	poly(A) RNA polymerase GLD2	-	chr2R	545598	552364	-	0.103467	-1.43217	-0.518202	0.000842379	-2.03089	-1.02211
AGAP001132	AGAP001132		-	chr2R	552768	555177	+	0.0161527	-1.24484	-0.315962	0.000329597	-1.42776	-0.513754
AGAP001133	AGAP001133	regulator of nonsense transcripts 1	-	chr2R	555228	560479	-	0.042009	1.11622	0.158615	0.974471	-1.02062	-0.0294437
AGAP001134	mRpS30	28S ribosomal protein S30, mitochondrial	-	chr2R	560788	562642	+	0.00153498	-1.15588	-0.208992	0.000149657	-1.36411	-0.447955
AGAP001135	AGAP001135	DNA replication licensing factor MCM3	-	chr2R	562756	565559	-	0.000196963	-1.62944	-0.704374	0.000151789	-1.81612	-0.860863
AGAP001136	AGAP001136	tetratricopeptide repeat protein 35	-	chr2R	565690	567393	+	0.520591	1.05689	0.0798302	0.816773	-1.0379	-0.0536613
AGAP001137	Gr59	gustatory receptor 59	-	chr2R	567440	568742	-	0.945493	1.11016	0.150769	0.0222869	1.65156	0.723827
AGAP001138	ATPsynB	F-type H+-transporting ATPase subunit b	-	chr2R	568907	570507	-	0.000176792	1.40941	0.49509	0.00318588	1.25209	0.324333
AGAP001139	mRpL19	39S ribosomal protein L19, mitochondrial	-	chr2R	570584	572350	+	0.0148288	-1.09309	-0.128417	0.000156113	-1.1993	-0.262189
AGAP001140	AGAP001140		-	chr2R	572473	579781	-	0.0533219	-1.22275	-0.290128	0.00365128	-1.34159	-0.423948
AGAP001141	AGAP001141		-	chr2R	582184	587865	+	0.00512069	-1.28025	-0.356424	0.000180857	-1.48499	-0.570455
AGAP001143	AGAP001143	histone deacetylase 3	-	chr2R	587999	590603	-	0.117869	1.06411	0.0896473	0.00015179	1.21319	0.278804
AGAP001144	AGAP001144		-	chr2R	592484	594701	-	0.141128	-1.10239	-0.140633	0.92184	-1.03221	-0.0457335
AGAP001145	AGAP001145	pre-mRNA-splicing factor 38A	-	chr2R	595002	596474	+	0.00101461	-1.45852	-0.544504	0.000527843	-1.50448	-0.58927
AGAP001146	AGAP001146	U3 small nucleolar RNA-associated protein 12	-	chr2R	596535	599507	-	0.575077	-1.14459	-0.194836	0.000177752	-1.85871	-0.894305
AGAP001147	AGAP001147		-	chr2R	599802	600457	-	0.000150447	1.48196	0.567503	0.000149651	1.75384	0.810518
AGAP001148	AGAP001148		-	chr2R	601041	606859	-	0.000217168	-1.17333	-0.230612	0.00279695	-1.1205	-0.164145
AGAP001149	AGAP001149	protein MAK11	-	chr2R	607207	608719	+	0.811916	-1.0922	-0.127242	0.000163268	-1.80502	-0.852013
AGAP001150	AGAP001150		-	chr2R	608928	613054	+	0.996173	1.01334	0.0191183	0.942484	1.02801	0.0398474
AGAP001151	AGAP001151	14-3-3 protein epsilon	-	chr2R	617198	625229	-	0.407843	-1.05317	-0.0747375	0.352692	-1.05651	-0.0793066
AGAP001152	AGAP001152	GPN-loop GTPase 3	-	chr2R	625431	626462	+	0.928585	1.02698	0.038415	0.0209678	-1.12645	-0.171781
AGAP001153	AGAP001153	Polymerase delta-interacting protein 2	-	chr2R	626498	628360	-	0.000283427	1.26881	0.34348	0.141488	1.10191	0.14
AGAP001154	AGAP001154	SWI/SNF-related matrix-associated actin-dependent regulator of chromatin	-	chr2R	629169	630521	+	0.0568061	-1.22674	-0.294832	0.0158038	-1.28418	-0.360846
AGAP001156	AGAP001156		-	chr2R	630537	634916	-	0.18416	-1.21039	-0.275469	0.000328795	-1.62857	-0.703608
AGAP001157	AGAP001157		-	chr2R	637123	655164	-	0.000149824	1.33261	0.414252	0.000150093	1.31602	0.396183
AGAP001158	AGAP001158		-	chr2R	656068	657861	-	0.00226732	-1.90528	-0.930002	0.0008883	-2.05337	-1.03799
AGAP001159	AGAP001159	WD repeat-containing protein 24	-	chr2R	657976	660704	+	0.999529	1.01378	0.0197496	0.996773	1.02233	0.0318651
AGAP001160	AGAP001160		-	chr2R	660739	665464	-	0.0342042	1.48289	0.568414	0.000208584	2.18773	1.12943
AGAP001161	GPROP6	long wavelength sensitive opsin	-	chr2R	665798	667366	-	0.000149656	5.50934	2.46188	0.000149695	4.76058	2.25114
AGAP001162	GPROP5	long wavelength sensitive opsin	-	chr2R	668888	670326	-	0.0102866	1.64191	0.715373	0.0245632	1.55034	0.632587
AGAP001165	AGAP001165	zinc finger protein DZIP1	-	chr2R	675309	677922	-	0.988529	1.11658	0.159092	0.991133	-1.10851	-0.148623
AGAP001166	AGAP001166	GINS complex subunit 4	-	chr2R	677953	679051	-	0.000235094	-1.80739	-0.853908	0.000173262	-1.91812	-0.939691
AGAP001167	AGAP001167	pre-rRNA-processing protein TSR2	-	chr2R	679355	680244	+	0.000336567	-1.52809	-0.611733	0.000150523	-1.83255	-0.873855
AGAP001168	AGAP001168		-	chr2R	680443	685871	+	0.998681	1.0113	0.0162096	0.291311	-1.08806	-0.121756
AGAP001169	Gr49	gustatory receptor 49	-	chr2R	685937	688584	-	0.361399	-1.38941	-0.474469	0.576145	-1.29812	-0.376424
AGAP001171	Gr50	gustatory receptor 50	-	chr2R	690556	691912	+	0.0653203	-1.58572	-0.665139	0.942244	-1.12375	-0.168324
AGAP001172	Gr51	gustatory receptor 51	-	chr2R	691958	693422	+	0.996924	1.07154	0.0996814	1	1.00121	0.00173998
AGAP001173	Gr52	gustatory receptor 52	-	chr2R	693555	694975	+	0.811805	1.20151	0.264843	0.997692	1.05469	0.0768151
AGAP001174	AGAP001174	14,5 kDa salivary peptide	-	chr2R	695497	696755	-	0.153347	1.17914	0.237735	0.00032973	1.49425	0.579423
AGAP001175	GPRCAL2	putative calcitonin receptor 2	-	chr2R	699274	722808	+	0.0147907	1.5884	0.667571	0.00648695	1.675	0.744162
AGAP001177	AGAP001177	Ca2+-triggered coelenterazine-binding protein 1	-	chr2R	730391	734262	-	0.116835	1.47362	0.559363	0.829814	1.16773	0.223703
AGAP001179	AGAP001179	nuclear pore complex protein Nup88	-	chr2R	735266	786350	-	0.000179498	-1.22704	-0.295179	0.00209175	-1.15227	-0.204477
AGAP001181	AGAP001181		-	chr2R	789095	789957	+	0.0270051	1.29924	0.377666	0.00121497	1.47531	0.561014
AGAP001182	AGAP001182		-	chr2R	795141	796380	-	0.00175927	-1.2157	-0.281792	0.000191012	-1.30988	-0.389436
AGAP001184	AGAP001184	ganglioside GM2 activator	-	chr2R	811804	812476	+	0.000429718	2.01057	1.00761	0.00401166	1.70595	0.770576
AGAP001185	AGAP001185	sodium-coupled monocarboxylate transporter 1	-	chr2R	820755	823684	-	0.000166403	1.44338	0.529456	0.00321182	1.26149	0.335129
AGAP001187	AGAP001187	homeobox protein cut-like	-	chr2R	1115164	1165484	+	0.000161378	1.38575	0.470669	0.000149703	1.54199	0.624791
AGAP001189	Obp10	odorant-binding protein 10	-	chr2R	1168746	1169452	-	0.00117745	1.18808	0.248635	0.000149883	1.36093	0.444591
AGAP001190	AGAP001190	Female reproductive tract protease GLEANR_896	-	chr2R	1174559	1175564	+	0.000149652	-6.22152	-2.63727	0.000151987	-3.6519	-1.86865
AGAP001192	AGAP001192		-	chr2R	1213326	1213894	+	0.000607737	-1.49297	-0.57819	0.841459	-1.07706	-0.107092
AGAP001193	AGAP001193		-	chr2R	1214536	1215158	+	0.000323906	-1.24291	-0.313725	0.000341889	-1.24059	-0.311024
AGAP001194	AGAP001194		-	chr2R	1192032	1237756	+	0.000149656	2.15853	1.11005	0.000149727	1.9935	0.995304
AGAP001195	Cbp80	Nuclear cap-binding protein subunit 1	-	chr2R	1238210	1257658	-	0.049071	-1.12219	-0.166312	0.0158857	-1.14728	-0.198214
AGAP001196	AGAP001196	Enn protein	-	chr2R	1257984	1259194	+	0.16015	-1.23362	-0.302899	0.00126341	-1.5466	-0.629096
AGAP001197	GALE10	galectin 10	-	chr2R	1272570	1273662	+	0.0145803	1.19353	0.255236	0.360225	1.09392	0.129513
AGAP001198	AGAP001198	chymotrypsin	-	chr2R	1275455	1276464	+	0.878022	1.09227	0.127331	0.000236573	-1.81762	-0.86205
AGAP001199	AGAP001199	serine protease	-	chr2R	1278912	1280352	+	0.823595	1.1025	0.140778	0.000270675	1.76983	0.823608
AGAP001200	AGAP001200	glycogen debranching enzyme	-	chr2R	1284944	1291277	+	0.667107	-1.06653	-0.0929203	0.490858	-1.08199	-0.113686
AGAP001201	AGAP001201	defective proboscis extension response	-	chr2R	1295298	1366561	-	0.000149657	1.60849	0.685704	0.000149651	1.74156	0.800378
AGAP001202	AGAP001202	organic cation transporter	-	chr2R	1402899	1404931	+	0.00100231	1.71258	0.776172	0.000215871	1.95764	0.969114
AGAP001203	AGAP001203		-	chr2R	1493640	1497238	+	0.968574	1.21088	0.276056	0.929115	1.27389	0.349242
AGAP001205	AGAP001205	chitin synthase	-	chr2R	1500782	1514018	+	0.416854	-1.10996	-0.150501	0.00432511	-1.29112	-0.368618
AGAP001206	AGAP001206		-	chr2R	1527421	1545783	-	0.480185	1.42877	0.514774	0.191547	1.64293	0.716275
AGAP001207	AGAP001207	COMM domain-containing protein 4	-	chr2R	1560058	1564399	+	0.942725	1.03406	0.0483189	0.998659	-1.01242	-0.0178061
AGAP001208	AGAP001208		-	chr2R	1564839	1569129	+	0.999997	-1.00194	-0.00279522	0.97535	1.01974	0.0282068
AGAP001209	AGAP001209	ubiquitin carboxyl-terminal hydrolase 6/32	-	chr2R	1569781	1584868	-	0.0163626	1.13403	0.181456	0.663784	1.0474	0.0668154
AGAP001211	AGAP001211	Ras-related protein Rab-8A	-	chr2R	1585468	1589997	+	0.839645	1.02796	0.0397816	0.000345421	-1.17332	-0.230597
AGAP001212	PGRPLB	peptidoglycan recognition protein (long)	-	chr2R	1593353	1595404	+	0.0130217	2.02724	1.01952	0.173181	1.55873	0.640368
AGAP001213	AGAP001213		-	chr2R	1596178	1604454	+	0.999928	1.01251	0.0179319	0.00658114	1.47958	0.565189
AGAP001214	AGAP001214		-	chr2R	1604881	1607734	+	0.19508	-1.09183	-0.126751	0.965678	-1.02469	-0.0351896
AGAP001215	AGAP001215	tetratricopeptide repeat protein 39C	-	chr2R	1607854	1614763	-	0.000149651	-1.96332	-0.973299	0.000149653	-1.83866	-0.878652
AGAP001217	AGAP001217	soluble calcium-activated nucleotidase 1	-	chr2R	1615070	1616976	-	0.00188638	-1.21362	-0.279316	0.00106274	-1.23004	-0.298708
AGAP001220	AGAP001220	NAD-dependent deacetylase sirtuin 7	-	chr2R	1625814	1635009	-	0.0016366	-1.36159	-0.44529	0.000214488	-1.50514	-0.589896
AGAP001222	AGAP001222		-	chr2R	1635844	1637291	+	0.972703	-1.05255	-0.0738916	0.563493	1.13853	0.187174
AGAP001223	AGAP001223	ATP-dependent RNA helicase DDX55/SPB4	-	chr2R	1637507	1639524	-	0.112402	-1.29237	-0.37002	0.000181143	-1.94539	-0.96006
AGAP001224	AGAP001224	cleavage and polyadenylation specificity factor subunit 3	-	chr2R	1639611	1641895	+	0.036773	-1.2316	-0.300535	0.000306446	-1.47451	-0.560231
AGAP001225	AGAP001225		-	chr2R	1641983	1646481	-	0.0946536	-1.13249	-0.1795	0.523448	-1.07508	-0.104438
AGAP001226	AGAP001226		-	chr2R	1647673	1648768	-	0.785976	-1.10125	-0.139147	0.0477579	-1.3028	-0.381617
AGAP001227	AGAP001227	gamma-tubulin complex component 5	-	chr2R	1648880	1652304	+	0.000181088	-1.44251	-0.528581	0.000149687	-1.69615	-0.762261
AGAP001228	AGAP001228	DNA-directed RNA polymerase II subunit RPB4	-	chr2R	1652297	1652992	-	0.00592511	-1.31307	-0.392941	0.000203994	-1.53128	-0.614738
AGAP001229	AGAP001229	dynein light chain Tctex-type 1	-	chr2R	1653342	1658336	+	0.000180635	-1.29898	-0.377381	0.000150507	-1.3849	-0.469783
AGAP001230	AGAP001230		-	chr2R	1685512	1692091	+	0.198624	2.17997	1.12431	0.379425	1.8769	0.908355
AGAP001231	AGAP001231		-	chr2R	1730409	1745786	-	0.999999	1.00282	0.00405693	0.451088	-1.1285	-0.174403
AGAP001232	AGAP001232	alpha-1,3/alpha-1, 6-mannosyltransferase	-	chr2R	1745953	1747762	+	0.626019	-1.04511	-0.0636587	0.253347	-1.06893	-0.0961666
AGAP001233	Vps16B	vacuolar protein sorting 16B	-	chr2R	1747738	1749534	-	0.0770345	1.18542	0.245394	0.50323	-1.10194	-0.140042
AGAP001234	AGAP001234	Activating signal cointegrator 1 complex subunit 3	-	chr2R	1749972	1757290	+	0.997188	-1.01459	-0.0208941	0.754031	-1.05384	-0.0756493
AGAP001235	AGAP001235	phosphatidylserine decarboxylase	-	chr2R	1757771	1764254	-	0.000149776	1.34361	0.426112	0.000150025	-1.32389	-0.404785
AGAP001236	AGAP001236	Sugar transporter ERD6-like 6	-	chr2R	1765882	1772859	+	0.999554	-1.02552	-0.0363579	0.589159	1.19571	0.257866
AGAP001237	Med29	Mediator of RNA polymerase II transcription subunit 29	-	chr2R	1772749	1773959	-	0.0897996	-1.14729	-0.198231	0.999961	1.00562	0.00808907
AGAP001238	AGAP001238	Ras-specific guanine nucleotide-releasing factor 2	-	chr2R	1779496	1815088	+	0.00460879	1.57893	0.658951	0.000627932	1.78327	0.834525
AGAP001239	AGAP001239	defective proboscis extension response	-	chr2R	1839654	1887317	-	0.08129	1.30616	0.385327	0.0143306	1.42541	0.511376
AGAP001240	SP11372		-	chr2R	1882633	1884715	+	0.0019107	1.27987	0.356002	0.000650901	1.32366	0.404533
AGAP001241	AGAP001241	eupolytin	-	chr2R	1905590	1906697	+	0.798102	1.23465	0.304106	0.945965	1.1486	0.199872
AGAP001242	AGAP001242	defective proboscis extension response	-	chr2R	1947259	1975561	+	0.709179	1.12685	0.172296	0.723616	1.12416	0.168851
AGAP001243	AGAP001243		-	chr2R	1988251	1990704	+	0.977939	1.05552	0.0779581	0.0269676	-1.3845	-0.469367
AGAP001248	AGAP001248	eupolytin	-	chr2R	2034986	2035967	-	0.179146	1.67643	0.74539	0.0168294	2.22724	1.15526
AGAP001249	AGAP001249	eupolytin	-	chr2R	2037107	2038136	+	0.0150659	1.68609	0.753683	0.00015233	3.08472	1.62514
AGAP001250	AGAP001250	eupolytin	-	chr2R	2038458	2039707	+	0.491703	1.60736	0.684697	0.016855	2.8703	1.5212
AGAP001251	AGAP001251	eupolytin	-	chr2R	2040018	2041312	-	0.000197696	2.36222	1.24014	0.00015222	2.83182	1.50173
AGAP001252	AGAP001252	eupolytin	-	chr2R	2041741	2042734	-	0.0574052	1.62658	0.701838	0.00181511	2.18468	1.12742
AGAP001253	AGAP001253		-	chr2R	2043017	2045102	-	0.992908	1.02039	0.0291138	0.000334055	-1.33353	-0.415247
AGAP001255	AGAP001255		-	chr2R	2046107	2053275	+	0.999877	1.00551	0.00792885	0.995776	-1.01345	-0.0192747
AGAP001256	AGAP001256	3'-phosphoadenosine 5'-phosphosulfate synthase	-	chr2R	2053330	2059076	-	0.00600666	1.16261	0.21737	0.000149651	2.03739	1.02672
AGAP001257	AGAP001257	UTP--glucose-1-phosphate uridylyltransferase	-	chr2R	2059771	2065317	-	0.981691	-1.02386	-0.0340204	0.488674	-1.075	-0.104337
AGAP001258	AGAP001258		-	chr2R	2066449	2067618	-	0.00327707	-1.58118	-0.661006	0.00199415	-1.62487	-0.700321
AGAP001259	AGAP001259		-	chr2R	2074087	2084421	+	0.230981	-1.1471	-0.19799	1	-1.00137	-0.00197601
AGAP001261	AGAP001261	L-caldesmon	-	chr2R	2089290	2091655	+	0.0953767	-1.3265	-0.40763	0.000197448	-1.9872	-0.990736
AGAP001264	AGAP001264	Plasma glutamate carboxypeptidase	-	chr2R	2095727	2097478	+	0.000152512	-1.26551	-0.339715	0.000149675	-1.34424	-0.426791
AGAP001265	AGAP001265	solute carrier family 7 (cationic amino acid transporter), member 14	-	chr2R	2099542	2124306	-	0.000162232	1.66075	0.731832	0.000152262	1.74819	0.80586
AGAP001267	AGAP001267	Adaptor-related protein complex 2, beta 1 subunit	-	chr2R	2125310	2132140	+	0.986322	1.01601	0.0229216	0.0147602	1.12627	0.171556
AGAP001268	AGAP001268		-	chr2R	2132454	2133880	-	0.0845819	-1.09912	-0.136349	0.00255836	-1.17008	-0.226613
AGAP001269	AGAP001269		-	chr2R	2134263	2146032	+	0.000643676	-1.26051	-0.334005	0.00603514	-1.19409	-0.255908
AGAP001270	AGAP001270		-	chr2R	2146078	2147348	-	0.00115098	-1.37655	-0.461058	0.000154617	-1.62292	-0.698591
AGAP001271	AGAP001271	pre-mRNA cleavage complex 2 protein Pcf11	-	chr2R	2147652	2159617	+	0.90265	1.02325	0.0331545	0.0180413	1.10025	0.137826
AGAP001272	AGAP001272		-	chr2R	2161807	2167475	-	0.995226	-1.01941	-0.0277357	0.00302722	1.26112	0.334711
AGAP001273	AGAP001273	karyopherin (importin) alpha 4	-	chr2R	2176280	2180464	+	0.0169382	-1.20371	-0.267482	0.00017715	-1.41966	-0.505547
AGAP001274	RpS15	40S ribosomal protein S15	-	chr2R	2185354	2186002	+	0.209328	-1.09797	-0.134839	0.269937	-1.09048	-0.124966
AGAP001275	AGAP001275		-	chr2R	2186061	2186808	-	0.0206333	-1.7563	-0.812542	0.00015717	-3.30117	-1.72298
AGAP001276	AGAP001276	asparaginyl-tRNA synthetase	-	chr2R	2187230	2188894	+	1	1.00153	0.00220871	0.00244547	-1.28906	-0.366318
AGAP001277	AGAP001277		-	chr2R	2189194	2190072	-	0.109557	1.09055	0.125056	0.646692	1.0462	0.0651608
AGAP001278	AGAP001278	Cysteine-rich hydrophobic domain 2	-	chr2R	2194353	2198918	+	0.0515478	-1.06176	-0.0864582	0.982189	-1.01049	-0.0150614
AGAP001279	AGAP001279	protein phosphatase 3, catalytic subunit	-	chr2R	2217740	2222956	-	0.00381626	-1.49941	-0.584395	0.00021944	-1.80225	-0.849801
AGAP001281	AGAP001281	potassium inwardly-rectifying channel subfamily J	-	chr2R	2268140	2274752	+	0.0150399	-1.17349	-0.230806	0.00014968	-1.53484	-0.618084
AGAP001283	AGAP001283	potassium inwardly-rectifying channel subfamily J	-	chr2R	2276105	2279562	+	0.09964	-1.08432	-0.116796	0.000149651	-1.44182	-0.527895
AGAP001284	AGAP001284	potassium inwardly-rectifying channel subfamily J	-	chr2R	2280076	2281798	+	0.318407	-1.10176	-0.139812	0.000149651	-2.03775	-1.02697
AGAP001285	Vps2	vacuolar protein sorting 4	-	chr2R	2470907	2472085	-	0.593329	1.06872	0.0958776	0.00526537	1.21225	0.277683
AGAP001286	AGAP001286	integrator complex subunit 4	-	chr2R	2472438	2475513	+	1	-1.00005	-6.48498e-05	0.798375	1.03431	0.0486727
AGAP001287	AGAP001287		-	chr2R	2476050	2505219	-	0.059584	1.091	0.12565	0.00401996	1.13692	0.185133
AGAP001290	AGAP001290	Replication factor C subunit 1	-	chr2R	2505608	2509202	-	0.0240136	-1.2815	-0.357833	0.000397125	-1.51498	-0.5993
AGAP001291	AGAP001291	zinc finger protein ZIC, invertebrate	-	chr2R	2539595	2571510	-	0.535777	1.25302	0.325407	0.288227	1.34314	0.425611
AGAP001292	AGAP001292		-	chr2R	2615968	2619783	+	0.00235941	-1.35888	-0.442415	0.000164535	-1.60175	-0.679647
AGAP001293	AGAP001293		-	chr2R	2619883	2623094	-	0.722695	1.1885	0.249147	0.608829	-1.22102	-0.288088
AGAP001294	AGAP001294		-	chr2R	2623680	2626235	+	0.00268445	1.28751	0.364589	0.0547421	1.18053	0.239432
AGAP001296	AGAP001296	E3 ubiquitin-protein ligase TRIP12	-	chr2R	2628767	2645237	+	0.99998	-1.00542	-0.0078001	0.32646	-1.11818	-0.161158
AGAP001297	AGAP001297	solute carrier family 25	-	chr2R	2646110	2647858	-	0.0787674	-1.11534	-0.157489	0.999232	1.00925	0.0132875
AGAP001298	AGAP001298		-	chr2R	2648269	2653960	+	0.0177087	-1.20064	-0.263802	0.000485207	-1.33009	-0.411528
AGAP001299	AGAP001299	mannose-1-phosphate guanylyltransferase	-	chr2R	2654313	2656352	-	0.577089	1.0492	0.069294	0.0435072	1.10651	0.146015
AGAP001300	AGAP001300		-	chr2R	2658119	2658992	-	0.00265827	-1.179	-0.237566	0.000160679	-1.2989	-0.377289
AGAP001301	AGAP001301	Bardet-Biedl syndrome 5 protein	-	chr2R	2659247	2660358	-	0.853766	1.21298	0.278556	0.989416	1.09458	0.130377
AGAP001302	AGAP001302	RNA polymerase II-associated factor 1	-	chr2R	2660470	2662493	-	0.000260832	-1.19244	-0.253919	0.015746	-1.1098	-0.150301
AGAP001303	SAP1	chemosensory protein 6	insecticide binding	chr2R	2712310	2723763	+	0.00872749	1.24946	0.3213	0.0770489	1.17192	0.228871
AGAP001306	AGAP001306	actin related protein 2/3 complex, subunit 4	-	chr2R	2802248	2803419	+	0.00159735	-1.15553	-0.208549	0.0426826	-1.09785	-0.134678
AGAP001307	AGAP001307	ubiquitin fusion degradation protein 1	-	chr2R	2803338	2804587	-	0.998593	-1.01203	-0.0172501	0.320451	1.08921	0.123283
AGAP001308	AGAP001308	coiled-coil domain-containing protein 64	-	chr2R	2806395	2827575	-	0.32607	1.14883	0.200163	0.00017816	1.62595	0.701283
AGAP001309	AGAP001309		-	chr2R	2838494	2840101	+	0.0130998	1.34379	0.426303	0.0671006	1.25633	0.329219
AGAP001310	AGAP001310	Protein-S-isoprenylcysteine O-methyltransferase	-	chr2R	2840128	2842171	-	0.0816604	-1.15239	-0.204631	0.000794527	-1.30801	-0.387371
AGAP001311	mRpL20	39S ribosomal protein L20, mitochondrial	-	chr2R	2842287	2842965	+	0.812132	1.04354	0.0614853	0.645753	-1.05598	-0.0785866
AGAP001312	AGAP001312	succinyl-CoA synthetase alpha subunit	-	chr2R	2843090	2845996	+	0.000180055	1.33349	0.415206	0.0012274	1.23661	0.306394
AGAP001313	AGAP001313	Muscular protein 20	-	chr2R	2846880	2868935	+	0.250665	-1.08968	-0.123905	0.000164437	1.33428	0.416065
AGAP001314	AGAP001314		-	chr2R	2874535	2875630	-	0.000949762	1.21006	0.275078	0.000280122	1.25215	0.324408
AGAP001315	AGAP001315		-	chr2R	2882344	2978863	-	0.320672	1.09273	0.127933	0.909543	1.03891	0.0550671
AGAP001316	AGAP001316		-	chr2R	2915593	2934805	-	0.35816	1.31247	0.392285	0.98532	1.07537	0.104837
AGAP001318	AGAP001318	acetyl-CoA C-acetyltransferase	-	chr2R	2979491	2982024	+	0.104461	-1.10271	-0.141054	0.741021	-1.04544	-0.064106
AGAP001319	AGAP001319	5'-nucleotidase domain-containing protein 1	-	chr2R	2983192	2984995	-	0.0208886	1.12571	0.170832	0.000627517	1.20113	0.264392
AGAP001320	AGAP001320	golgi apparatus protein 1	-	chr2R	2986959	2991811	+	0.000287479	-1.22254	-0.289887	0.000158215	-1.27776	-0.353616
AGAP001321	AGAP001321		-	chr2R	2992464	2993429	+	0.000337994	-1.18309	-0.242558	0.0111005	-1.1155	-0.157688
AGAP001322	AGAP001322		-	chr2R	2993787	2997135	+	0.0252592	-1.13311	-0.180292	0.0711167	-1.11062	-0.151365
AGAP001323	AGAP001323		-	chr2R	2997177	2998252	-	0.0244906	1.35903	0.442582	0.001193	1.5682	0.649106
AGAP001324	AGAP001324	Erythroid differentiation-related factor 1	-	chr2R	2999151	3003700	-	0.00112298	-1.2381	-0.308125	0.799674	-1.04731	-0.0666943
AGAP001325	AGAP001325	peroxiredoxin 5, atypical 2-Cys peroxiredoxin	-	chr2R	3003980	3009428	+	0.578521	1.05897	0.0826588	0.419034	1.07045	0.0982189
AGAP001326	AGAP001326	mitotic spindle assembly checkpoint protein MAD2B	-	chr2R	3009636	3010407	+	0.0188424	-1.29606	-0.374133	0.939355	1.05589	0.078455
AGAP001328	AGAP001328	tripartite motif-containing protein 33	-	chr2R	3039806	3049522	+	0.279372	1.09048	0.124969	0.966252	1.02699	0.0384159
AGAP001330	AGAP001330	furin	-	chr2R	3124554	3195326	+	0.370754	1.08843	0.12225	0.000545169	1.28713	0.364161
AGAP001333	st	protein scarlet	-	chr2R	3253875	3257684	-	0.000798502	-2.22345	-1.1528	0.000164824	-2.94208	-1.55684
AGAP001334	AGAP001334		-	chr2R	3260240	3261465	-	0.190876	-1.11332	-0.154874	0.0234561	-1.17489	-0.232527
AGAP001335	AGAP001335	dynein light chain LC8-type	-	chr2R	3262688	3282290	+	0.575803	-1.04772	-0.0672464	0.871938	-1.02996	-0.0425844
AGAP001336	AGAP001336		-	chr2R	3286021	3294386	-	0.000165225	-2.40164	-1.26402	0.000772631	-1.92046	-0.941449
AGAP001337	AGAP001337		-	chr2R	3308577	3311759	+	0.0249029	1.27885	0.354848	0.000160024	1.69136	0.758184
AGAP001338	AGAP001338	DEAH (Asp-Glu-Ala-His) box polypeptide 34	-	chr2R	3312795	3322628	-	1	1.00047	0.000682831	0.905873	-1.03791	-0.0536756
AGAP001339	AGAP001339	phosphatidylinositol glycan, class V	-	chr2R	3319081	3321756	-	0.80296	1.0592	0.0829811	0.966854	-1.03371	-0.0478363
AGAP001340	AGAP001340		-	chr2R	3322960	3324572	+	0.14516	-1.08718	-0.120597	0.000271584	-1.23121	-0.300079
AGAP001341	AGAP001341	bleomycin hydrolase	-	chr2R	3324751	3330289	+	0.000215256	-1.25175	-0.323944	0.703151	1.04554	0.0642433
AGAP001342	AGAP001342		-	chr2R	3330417	3331217	-	0.0114363	-1.33384	-0.415581	0.0225282	-1.2992	-0.377625
AGAP001343	AGAP001343	fatty acyl-CoA reductase 2	-	chr2R	3331550	3345366	-	0.120776	-1.37269	-0.457008	0.000170524	2.36213	1.24009
AGAP001344	AGAP001344		-	chr2R	3358519	3376787	-	0.994637	1.05261	0.0739675	0.142364	1.38975	0.474828
AGAP001346	AGAP001346		-	chr2R	3380537	3381874	+	0.001811	-1.33397	-0.415721	0.000149653	-1.93843	-0.954889
AGAP001347	AGAP001347		-	chr2R	3382258	3384035	+	0.203013	-1.11672	-0.159263	0.302672	-1.10258	-0.140881
AGAP001349	AGAP001349	chronic lymphocytic leukemia deletion region gene 6 protein-like protein	-	chr2R	3394542	3395858	-	0.221768	-1.10426	-0.143076	0.823937	-1.04825	-0.0679827
AGAP001352	AGAP001352		-	chr2R	3430765	3432005	-	0.0243005	-1.53291	-0.616273	0.000286699	2.12768	1.08928
AGAP001356	ACE1	Acetylcholinesterase	insecticide targets	chr2R	3483099	3497400	+	0.402511	-1.11915	-0.16241	0.000184795	1.52522	0.609021
AGAP001357	AGAP001357	beta-catenin-like protein 1	-	chr2R	3501596	3503538	+	0.000151557	-1.37785	-0.462421	0.0763295	-1.11853	-0.161599
AGAP001358	AGAP001358		-	chr2R	3503882	3520899	-	0.000150719	1.55403	0.636011	0.000222637	1.39938	0.484783
AGAP001360	AGAP001360		-	chr2R	3546131	3548750	+	0.000196774	-2.23572	-1.16074	0.0109618	-1.60008	-0.678146
AGAP001361	AGAP001361	WD repeat-containing protein	-	chr2R	3568118	3571356	+	0.000149811	-1.3308	-0.412292	0.0176083	-1.1188	-0.161951
AGAP001362	AGAP001362	polyadenylation factor subunit 2	-	chr2R	3571835	3577510	+	0.000160283	-1.33938	-0.421563	0.456687	-1.07012	-0.0977783
AGAP001363	AGAP001363	cohesin loading complex subunit SCC4 homolog	-	chr2R	3578079	3580635	+	0.000208525	-1.32481	-0.405785	0.0488375	-1.14269	-0.192429
AGAP001364	AGAP001364	Ubiquitin-fold modifier 1	-	chr2R	3580984	3581797	+	0.000151352	-1.362	-0.445725	0.000750755	-1.22367	-0.291218
AGAP001365	AGAP001365		-	chr2R	3581705	3584603	-	0.119692	-1.12112	-0.164934	0.026122	1.16268	0.217452
AGAP001366	AGAP001366		-	chr2R	3584942	3588063	-	0.00531605	1.23348	0.302734	0.00321269	1.24985	0.321754
AGAP001367	AGAP001367	beta-1,3-glucuronyltransferase	-	chr2R	3590764	3632244	+	0.000979682	1.29168	0.369246	0.000149662	1.66438	0.734987
AGAP001368	AGAP001368		-	chr2R	3634518	3645862	+	0.00469306	-1.22228	-0.28957	0.0251348	-1.17366	-0.231013
AGAP001369	AGAP001369		-	chr2R	3648151	3731196	+	0.0176047	1.37063	0.454837	0.0110562	1.39963	0.485042
AGAP001370	AGAP001370	Ras association domain-containing protein 7/8	-	chr2R	3840142	3879913	+	0.780803	-1.08552	-0.118392	0.0270477	-1.27725	-0.353046
AGAP001371	AGAP001371	D-tyrosyl-tRNA(Tyr) deacylase	-	chr2R	3885127	3885956	-	0.000299633	-1.49062	-0.575911	0.000210972	-1.53349	-0.616818
AGAP001372	AGAP001372		-	chr2R	3888123	3995260	-	1	-1.00135	-0.00194931	0.145575	1.20255	0.266094
AGAP001373	AGAP001373	Inhibitor of growth protein	-	chr2R	3995817	3998759	+	0.995073	1.013	0.01863	0.999965	1.00373	0.00537586
AGAP001374	trio	TRIO salivary gland protein	-	chr2R	4001200	4002475	+	0.99957	1.01675	0.0239639	0.885946	-1.07641	-0.10623
AGAP001375	SRPN12	serine protease inhibitor (serpin) 12	-	chr2R	4000870	4013511	+	0.00604785	-1.22655	-0.294604	0.926152	-1.03979	-0.0562868
AGAP001376	SRPN17	serine protease inhibitor (serpin) 17	-	chr2R	4014253	4016671	+	0.0958014	-1.46795	-0.5538	0.976012	1.08503	0.117735
AGAP001377	SRPN11	serine protease inhibitor (serpin) 11	-	chr2R	4017727	4020192	+	0.0979715	1.1176	0.160398	0.992592	1.01749	0.0250082
AGAP001379	GPRCCK2	putative gastrin/cholecystokinin receptor 2	-	chr2R	4039503	4049913	+	0.0338456	-1.78625	-0.83693	0.000884956	-2.52748	-1.3377
AGAP001380	AGAP001380	translation initiation factor 6	-	chr2R	4050177	4051830	-	0.00468424	-1.3175	-0.397801	0.000151125	-1.69595	-0.762093
AGAP001381	AGAP001381	laminin, beta 1	-	chr2R	4052263	4065527	-	0.45688	1.15258	0.204866	0.037995	1.30809	0.387464
AGAP001382	DH31	diuretic hormone 31	-	chr2R	4067052	4078477	-	0.000149653	1.53971	0.622657	0.000149651	1.62624	0.701537
AGAP001384	AGAP001384	protein kinase A	-	chr2R	4098311	4099372	-	0.122864	1.20935	0.274231	0.471929	1.13158	0.178342
AGAP001386	AGAP001386	remodeling and spacing factor 1	-	chr2R	4102880	4112311	-	0.995095	-1.02182	-0.0311384	0.995985	-1.0207	-0.0295553
AGAP001387	AGAP001387		-	chr2R	4116621	4117855	-	0.00201704	-1.18492	-0.244792	0.438563	-1.06384	-0.0892801
AGAP001390	AGAP001390		-	chr2R	4142242	4145605	+	0.000150658	1.97666	0.983067	0.000150015	2.04913	1.03501
AGAP001391	AGAP001391	tetracycline transporter	-	chr2R	4146077	4149242	-	0.00235869	-1.31496	-0.395022	0.000317851	-1.42092	-0.506825
AGAP001392	AGAP001392		-	chr2R	4149517	4151582	-	0.708273	1.09809	0.135	0.0166639	1.30831	0.387707
AGAP001393	Sgf11	SAGA-associated factor 11 homolog	-	chr2R	4152300	4153102	-	0.000657828	-1.42469	-0.51065	0.00499542	-1.32103	-0.401663
AGAP001394	AGAP001394	synaptosomal-associated protein, 23kDa	-	chr2R	4153647	4168168	+	0.00108248	1.29641	0.37452	0.00456169	1.24512	0.316287
AGAP001395	AGAP001395	Protease, serine	-	chr2R	4177336	4179085	+	0.236773	1.17786	0.236172	0.348604	-1.15461	-0.207405
AGAP001396	AGAP001396	inositol monophosphatase 3	-	chr2R	4179318	4181072	-	0.999456	-1.00789	-0.011343	0.0039153	-1.17175	-0.228663
AGAP001397	AGAP001397	zinc metalloproteinase YIL108W	-	chr2R	4181444	4183057	+	0.0737053	-1.1868	-0.247073	0.0894806	-1.1792	-0.237803
AGAP001398	AGAP001398		-	chr2R	4183414	4184938	+	0.503993	1.15843	0.212176	0.223659	1.22269	0.29006
AGAP001399	AGAP001399	Coatomer subunit beta	-	chr2R	4186025	4189953	-	0.230643	-1.05968	-0.0836325	0.999244	1.0063	0.00905609
AGAP001400	AGAP001400		-	chr2R	4190440	4191665	+	0.00928951	-1.24084	-0.311312	0.00160564	-1.30577	-0.384905
AGAP001401	AGAP001401	optic atrophy 3 family protein	-	chr2R	4191674	4193543	-	0.000179967	-1.21642	-0.282637	0.00014967	-1.3358	-0.417706
AGAP001402	AGAP001402	CAS1 domain-containing protein 1	-	chr2R	4193842	4196647	+	0.000235805	-1.35394	-0.43716	0.000155943	-1.43901	-0.525082
AGAP001403	AGAP001403	protein Mpv17	-	chr2R	4196642	4197466	-	0.920086	-1.03786	-0.0536127	0.000149704	-1.55332	-0.635359
AGAP001404	AGAP001404	DNA polymerase eta	-	chr2R	4197750	4200773	+	0.185065	-1.25478	-0.327436	0.000237525	-1.84772	-0.885749
AGAP001405	AGAP001405	Retinol dehydrogenase 13 (all-trans and 9-cis)	-	chr2R	4201702	4202915	-	0.00235842	-1.32427	-0.405201	0.00249507	-1.32183	-0.402534
AGAP001406	wuho	tRNA (guanine-N(7)-)-methyltransferase subunit wuho	-	chr2R	4203347	4204657	+	0.183545	-1.19724	-0.259711	0.000392017	-1.56399	-0.645228
AGAP001407	Rpt4	26S proteasome regulatory subunit T4	-	chr2R	4204639	4206271	-	0.000203793	-1.1699	-0.22639	0.505038	-1.0395	-0.0558929
AGAP001408	RpL35	60S ribosomal protein L35	-	chr2R	4206543	4207195	+	0.28494	-1.07145	-0.0995588	0.321924	-1.0684	-0.0954475
AGAP001409	OBP3	odorant-binding protein antennal 3	-	chr2R	4210577	4212097	-	0.000320778	1.46937	0.5552	0.00353887	1.33173	0.413298
AGAP001410	AGAP001410	Sidestep protein	-	chr2R	4333280	4384691	-	0.000308684	1.48904	0.574386	0.000149666	1.96058	0.971277
AGAP001411	AGAP001411	BCL2/adenovirus E1B 19 kDa protein-interacting protein 3	-	chr2R	4482874	4496691	-	0.00387967	1.1839	0.243549	0.000149651	1.97468	0.981618
AGAP001412	AGAP001412	Hedgehog protein	-	chr2R	4522538	4544386	+	0.260925	1.22107	0.288145	0.000153502	2.0938	1.06613
AGAP001413	AGAP001413		-	chr2R	4546478	4559023	+	0.999513	1.02006	0.0286493	0.999927	-1.0124	-0.0177779
AGAP001414	AGAP001414	WD40 repeat-containing protein SMU1	-	chr2R	4563164	4564968	-	0.00014976	-1.28449	-0.361199	0.00014993	-1.27091	-0.345862
AGAP001415	AGAP001415		-	chr2R	4572745	4585913	-	0.000151326	1.90328	0.928491	0.000153252	1.85188	0.888994
AGAP001417	AGAP001417	Brain protein 44-like protein	-	chr2R	4657950	4659347	-	0.00330615	1.28493	0.361695	0.000998503	1.33421	0.415986
AGAP001418	AGAP001418		-	chr2R	4663354	4667600	-	0.098132	1.17475	0.232355	0.759523	1.07277	0.101336
AGAP001419	AGAP001419		-	chr2R	4668475	4729876	+	0.0143853	1.42347	0.509413	0.0711877	1.31405	0.39402
AGAP001420	AGAP001420	2,3-bisphosphoglycerate-dependent phosphoglycerate mutase	-	chr2R	4739221	4740413	-	0.0670642	1.20769	0.272256	0.0421521	1.22737	0.295574
AGAP001421	AGAP001421	replication factor A1	-	chr2R	4740772	4743028	+	0.000149984	-1.52417	-0.60802	0.000718174	-1.28994	-0.367305
AGAP001422	AGAP001422		-	chr2R	4743052	4744691	-	0.000154074	-2.16936	-1.11727	0.000151616	-2.25142	-1.17084
AGAP001423	AGAP001423	Bifunctional purine biosynthesis protein	-	chr2R	4746141	4748841	-	0.00014971	-1.73005	-0.790813	0.00228	-1.30599	-0.385147
AGAP001424	AGAP001424	heat shock protein 90kDa beta	-	chr2R	4750041	4752796	-	0.0925625	-1.23548	-0.305069	0.99879	-1.02072	-0.0295887
AGAP001425	AGAP001425	Sulfotransferase (Sult)	Sulfotransferases	chr2R	4753564	4754986	-	0.00696705	1.71572	0.778818	0.00661638	1.72182	0.783932
AGAP001426	AGAP001426		-	chr2R	4756012	4757124	+	0.0841088	1.10605	0.145417	0.348269	1.07151	0.0996485
AGAP001427	AGAP001427		-	chr2R	4758648	4772286	-	1	1.00092	0.00132656	0.999347	-1.01546	-0.0221319
AGAP001428	AGAP001428		-	chr2R	4785997	4786773	+	0.00233457	-1.16936	-0.225718	0.000690771	-1.19792	-0.260531
AGAP001429	AGAP001429		-	chr2R	4787207	4790263	+	0.729214	1.09973	0.137154	0.435636	1.14354	0.193507
AGAP001430	AGAP001430		-	chr2R	4794058	4795073	-	0.466386	-1.08958	-0.123766	0.943974	-1.03811	-0.0539608
AGAP001432	AGAP001432		-	chr2R	4798080	4799501	+	0.0269737	-1.19228	-0.253726	0.0218261	-1.19912	-0.261973
AGAP001433	CLIPD3	CLIP-domain serine protease	-	chr2R	4829298	4842657	+	0.984855	1.08249	0.114355	0.0877321	1.53756	0.620644
AGAP001434	AGAP001434	glutamate receptor, anionic	-	chr2R	4848635	4895916	-	0.000152541	1.94297	0.958267	0.000154337	1.90714	0.931414
AGAP001435	AGAP001435	pyrazinamidase/nicotinamidase	-	chr2R	4948689	4992698	-	0.000769247	1.34909	0.431986	0.605037	1.0846	0.117157
AGAP001438	AGAP001438		-	chr2R	5021917	5049053	-	0.93534	-1.03376	-0.0479031	0.0311895	-1.15485	-0.20771
AGAP001440	Rpn6	26S proteasome 26S non-ATPase subunit N6	-	chr2R	5049346	5051914	+	0.0439242	-1.26681	-0.341201	0.999974	1.00767	0.0110302
AGAP001441	AGAP001441		-	chr2R	5052772	5054534	+	0.768975	-1.12096	-0.164736	0.443579	1.18494	0.244814
AGAP001442	AGAP001442	Brain protein 16	-	chr2R	5057273	5058671	+	0.169439	-1.17113	-0.227906	0.000150165	-1.78132	-0.83295
AGAP001443	CYP325J1	cytochrome P450	P450s	chr2R	5058685	5060107	-	0.313735	1.5123	0.596746	0.586487	1.3603	0.443923
AGAP001444	AGAP001444	Heparan-sulfate 6-O-sulfotransferase	-	chr2R	5061411	5101997	+	0.963773	1.04322	0.0610466	0.986614	-1.03272	-0.0464544
AGAP001445	AGAP001445		-	chr2R	5136653	5137549	+	0.179773	-1.58137	-0.66118	0.406895	-1.41923	-0.505105
AGAP001446	AGAP001446	AMP-activated protein kinase, gamma regulatory subunit	-	chr2R	5140730	5214670	-	0.991892	-1.02461	-0.0350761	0.997771	1.01764	0.0252209
AGAP001447	AGAP001447	solute carrier family 35 (UDP-galactose transporter), member B1	-	chr2R	5215152	5216681	-	0.530341	1.10176	0.13981	0.617259	1.09182	0.126737
AGAP001448	AGAP001448	pancreas-specific transcription factor 1a	-	chr2R	5222247	5227609	+	0.00427294	1.49683	0.581914	0.00091596	1.62156	0.697383
AGAP001449	AGAP001449		-	chr2R	5229810	5230716	+	0.0218029	1.49294	0.578153	0.000155248	2.39293	1.25878
AGAP001450	AGAP001450	ELMO domain-containing protein 2	-	chr2R	5232295	5234152	+	0.0823506	-1.09881	-0.135941	0.000193843	-1.2506	-0.322625
AGAP001451	AGAP001451		-	chr2R	5237785	5250571	-	0.952441	1.04501	0.0635233	0.952592	-1.04497	-0.0634651
AGAP001452	AGAP001452	ubiquitin-conjugating enzyme E2 Q	-	chr2R	5252710	5261854	+	0.00363965	-1.20412	-0.267975	0.000540037	-1.26199	-0.335699
AGAP001453	AGAP001453		-	chr2R	5263199	5266126	-	0.153212	-1.34986	-0.432806	0.000154737	-2.5671	-1.36014
AGAP001454	AGAP001454		-	chr2R	5266433	5267166	+	0.534841	-1.09024	-0.124646	0.00731761	-1.25218	-0.324444
AGAP001455	AGAP001455		-	chr2R	5267487	5280188	-	0.661135	-1.06914	-0.096447	0.247414	-1.11204	-0.153209
AGAP001458	AGAP001458	mono-ADP-ribosyltransferase sirtuin 6	-	chr2R	5281495	5282828	+	0.00459354	-1.60245	-0.680277	0.000249619	-1.98368	-0.988178
AGAP001459	RpL17	60S ribosomal protein L17	-	chr2R	5283096	5284326	+	0.0620151	-1.1073	-0.14704	0.0654293	-1.10619	-0.145594
AGAP001460	AGAP001460		-	chr2R	5286141	5291320	+	1	-1.00132	-0.00190639	0.559153	-1.06281	-0.0878897
AGAP001461	AGAP001461	JNK1/MAPK8-associated membrane protein	-	chr2R	5292781	5294103	-	0.827809	-1.03863	-0.0546799	0.358702	-1.0709	-0.0988216
AGAP001462	AGAP001462		-	chr2R	5294601	5296609	-	0.0026166	-1.1561	-0.20927	0.972749	-1.01897	-0.0271111
AGAP001463	Vps33B	vacuolar protein sorting 33B	-	chr2R	5296806	5298958	+	0.524553	-1.10149	-0.139462	0.117432	-1.17219	-0.229212
AGAP001464	AGAP001464	cyclic AMP-responsive element-binding protein 3	-	chr2R	5300731	5315891	-	0.800543	-1.04281	-0.0604734	0.0488474	1.12463	0.169451
AGAP001468	AGAP001468		-	chr2R	5327226	5339736	-	0.0876201	1.18797	0.248502	0.152546	1.16465	0.219895
AGAP001469	AGAP001469	Protein tyrosine phosphatase, receptor type, f polypeptide (PTPRF) interacting protein (liprin)	-	chr2R	5340595	5352056	+	0.963267	1.02384	0.0339832	0.758384	1.04369	0.0616989
AGAP001470	AGAP001470		-	chr2R	5352331	5355060	-	0.942652	1.08021	0.111314	0.0191281	1.45243	0.53847
AGAP001471	AGAP001471	3-phosphoinositide dependent protein kinase-1	-	chr2R	5355386	5358629	-	0.00030696	-1.40323	-0.488753	0.000214532	-1.43732	-0.523376
AGAP001472	AGAP001472		-	chr2R	5359326	5364640	+	0.0936812	1.12671	0.172121	0.00633979	1.19883	0.261621
AGAP001473	AGAP001473	propionyl-CoA synthetase	-	chr2R	5364946	5369903	-	0.000150275	1.46598	0.551863	0.000149686	1.5472	0.629659
AGAP001474	MSN	myosuppressin	-	chr2R	5371423	5372853	+	0.000153539	1.83351	0.874612	0.000255414	1.62329	0.698925
AGAP001475	AGAP001475		-	chr2R	5373424	5378576	+	0.999687	1.00649	0.00933361	0.000177596	-1.26394	-0.337933
AGAP001476	AGAP001476	Innexin inx2	-	chr2R	5378777	5383987	-	0.97748	-1.01919	-0.0274191	0.000149657	-1.42372	-0.509662
AGAP001477	AGAP001477	Innexin inx2	-	chr2R	5386547	5388354	-	0.533935	1.06577	0.0918941	0.995301	1.01535	0.0219727
AGAP001478	NMDAR1	ionotropic receptor NMDAR1	-	chr2R	5389595	5396375	+	0.000149666	1.63146	0.706161	0.000165506	1.40998	0.495672
AGAP001480	AGAP001480		-	chr2R	5397435	5407083	+	0.997554	1.02495	0.0355597	0.0227932	1.31116	0.390841
AGAP001481	AGAP001481	biotin--protein ligase	-	chr2R	5408000	5419568	+	0.0104732	-1.11733	-0.160056	0.000149735	-1.31068	-0.390316
AGAP001482	AGAP001482		-	chr2R	5411724	5416771	-	0.911334	1.03473	0.0492563	0.122941	1.10991	0.150438
AGAP001484	AGAP001484	AP-3 complex subunit mu	-	chr2R	5426952	5429009	-	0.000479704	-1.2533	-0.325727	0.0348982	-1.13924	-0.188071
AGAP001485	AGAP001485		-	chr2R	5437340	5449870	+	0.429377	1.24798	0.31959	0.00429746	1.73372	0.793873
AGAP001486	AGAP001486		-	chr2R	5443334	5462040	+	0.473667	1.30861	0.388031	0.00378214	2.03651	1.0261
AGAP001487	shakB	Innexin shaking-B	-	chr2R	5476047	5497777	-	0.00811777	1.4607	0.546664	0.039784	1.35129	0.434335
AGAP001488	AGAP001488	innexin 2	-	chr2R	5545461	5555466	-	0.976705	1.03681	0.0521536	0.0266325	-1.23968	-0.309966
AGAP001490	AGAP001490	26S proteasome non-ATPase regulatory subunit 5	-	chr2R	5556917	5558802	+	0.872596	1.02667	0.0379667	0.0887016	1.07984	0.110824
AGAP001491	AGAP001491	Leucine-rich repeat-containing protein 57	-	chr2R	5558860	5559879	-	0.873472	-1.03455	-0.0490036	0.259727	-1.07913	-0.109868
AGAP001492	AGAP001492		-	chr2R	5560313	5563158	+	0.00015006	-1.29589	-0.373943	0.000158624	-1.24375	-0.314694
AGAP001493	AGAP001493		-	chrX	1646371	1647834	-	0.000197886	1.75863	0.814455	0.00322631	1.46971	0.555536
AGAP001495	AGAP001495	homeobox protein Unc-4	-	chr2R	5610198	5630520	+	0.000988114	1.86301	0.897636	0.0429594	1.46131	0.547259
AGAP001496	AGAP001496		-	chr2R	5636978	5642700	+	0.000149651	1.47397	0.559704	0.000525255	1.16782	0.223812
AGAP001497	ACTN	Alpha-actinin, sarcomeric	-	chr2R	5645475	5661255	-	0.745061	1.1718	0.228724	0.00994096	1.67382	0.743145
AGAP001498	GPROPDR	putative opioid receptor	-	chr2R	5668260	5671266	-	0.278504	1.19887	0.261677	0.254445	1.20524	0.26932
AGAP001499	GPRMTN	putative melatonin receptor	-	chr2R	5674923	5684594	+	0.86388	1.04869	0.0685892	0.0386341	1.17111	0.227876
AGAP001500	AGAP001500		-	chr2R	5684804	5688313	-	0.0239562	-1.14813	-0.199282	0.0242647	-1.14782	-0.198897
AGAP001501	AGAP001501	Regucalcin protein	-	chr2R	5689163	5690818	+	0.807905	1.0883	0.122077	0.811371	1.08771	0.121297
AGAP001502	AGAP001502	mitochondrial 10 kDa heat shock protein	-	chr2R	5690856	5692322	-	0.000149652	-1.41315	-0.498913	0.000158439	-1.25439	-0.32699
AGAP001503	AGAP001503	separase	-	chr2R	5692708	5694802	+	0.437545	-1.32833	-0.409612	0.999375	-1.03767	-0.0533533
AGAP001504	AGAP001504		-	chr2R	5695128	5698055	+	0.000205075	1.36823	0.452314	0.000149707	1.58902	0.668135
AGAP001505	AGAP001505	Transmembrane emp24 protein transport domain containing 1b	-	chr2R	5695123	5697106	+	0.982805	-1.01824	-0.0260744	0.152017	-1.0876	-0.121142
AGAP001506	AGAP001506	guanine nucleotide-binding protein subunit beta, other	-	chr2R	5698131	5700330	-	0.000150005	1.34401	0.426546	0.000149652	1.45687	0.542871
AGAP001507	AGAP001507	procollagen-lysine, 2-oxoglutarate 5-dioxygenase	-	chr2R	5701495	5705051	-	0.0512444	-1.17952	-0.238205	0.0551726	-1.177	-0.235115
AGAP001508	AGAP001508		-	chr2R	5710027	5710780	-	0.219129	4.06163	2.02206	0.720472	2.19628	1.13506
AGAP001511	AGAP001511		-	chr2R	5720113	5721309	-	0.0109578	1.30346	0.382349	0.859727	1.06919	0.0965137
AGAP001512	AGAP001512	glutamate--cysteine ligase catalytic subunit	-	chr2R	5728455	5733573	+	0.822194	-1.05838	-0.0818586	1	1.00064	0.000926018
AGAP001513	AGAP001513	kelch-like protein 1/4/5	-	chr2R	5734780	5741229	-	0.429449	-1.51572	-0.600006	0.153351	1.78671	0.837306
AGAP001514	AGAP001514	pre-mRNA 3'-end-processing factor FIP1	-	chr2R	5741800	5744339	-	0.00376629	-1.2199	-0.286768	0.00510694	-1.21112	-0.27634
AGAP001515	AGAP001515		-	chr2R	5745216	5759011	-	1	-1.00115	-0.00165558	0.580787	-1.07215	-0.100512
AGAP001518	AGAP001518		-	chr2R	5770469	5777527	+	0.19733	-1.11226	-0.153499	0.00161982	-1.25435	-0.326945
AGAP001519	AGAP001519	pre-mRNA-splicing helicase BRR2	-	chr2R	5777860	5785959	+	0.435961	1.07052	0.0983076	0.999995	-1.00259	-0.00373459
AGAP001520	AGAP001520	protein phosphatase 1, regulatory (inhibitor) subunit 3	-	chr2R	5789031	5811072	+	0.989028	-1.03435	-0.0487213	0.0064595	-1.34846	-0.431308
AGAP001521	AGAP001521		-	chr2R	5826521	5829180	+	0.523247	-1.07647	-0.106303	0.00044129	-1.30448	-0.383478
AGAP001522	AGAP001522	Thyroid receptor-interacting protein 13	-	chr2R	5829766	5831722	-	0.000720838	-1.79975	-0.847794	0.000177966	-2.11806	-1.08275
AGAP001523	ABCA7	ATP-binding cassette transporter (ABC transporter) family A member 7	ABC transporters	chr2R	5832762	5842047	-	0.00229954	1.11126	0.152203	0.803403	1.02496	0.035573
AGAP001524	AGAP001524		-	chr2R	5839349	5840706	+	0.00534335	1.84671	0.884959	0.00023317	2.50024	1.32207
AGAP001525	AGAP001525		-	chr2R	5843112	5845206	-	0.000179972	-1.60228	-0.680123	0.000151492	-1.75485	-0.811344
AGAP001526	AGAP001526	RIO kinase 2	-	chr2R	5845574	5847526	-	0.79741	-1.07143	-0.0995359	0.00107995	-1.37567	-0.460136
AGAP001527	AGAP001527	golgi-specific brefeldin a-resistance factor	-	chr2R	5848073	5855575	+	0.898993	-1.03516	-0.049859	0.958981	1.02678	0.0381222
AGAP001528	AGAP001528		-	chr2R	5856010	5856568	-	0.142586	-1.12772	-0.173413	0.174102	-1.12122	-0.165071
AGAP001529	AGAP001529	H/ACA ribonucleoprotein complex subunit	-	chr2R	5859973	5861278	+	0.0463388	-1.26454	-0.338614	0.000182294	-1.66934	-0.73928
AGAP001530	AGAP001530		-	chr2R	5861230	5862376	-	0.999952	1.01066	0.0152969	0.999899	-1.01284	-0.0184126
AGAP001531	AGAP001531	sodium-independent sulfate anion transporter	-	chr2R	5882589	5884673	+	0.849379	1.11734	0.160068	0.000281425	1.97389	0.981043
AGAP001533	AGAP001533	Rab3 GTPase-activating protein regulatory subunit	-	chr2R	5920426	5926226	+	0.933065	-1.02722	-0.038744	0.116296	-1.09464	-0.130462
AGAP001534	AGAP001534		-	chr2R	5935530	5939214	-	0.0140137	-1.16111	-0.215502	0.0228685	1.14941	0.200891
AGAP001535	AGAP001535	histone-lysine N-methyltransferase ASH1L	-	chr2R	5939940	5955676	+	0.422373	1.09587	0.132083	0.241708	1.11867	0.161791
AGAP001536	AGAP001536		-	chr2R	6023228	6040191	+	0.00314916	1.2131	0.2787	0.00435542	-1.20419	-0.26806
AGAP001537	AGAP001537	chromosome transmission fidelity protein 1	-	chr2R	6040268	6043274	-	0.000179077	-2.1449	-1.10091	0.000149738	-2.87268	-1.5224
AGAP001538	AGAP001538	splicing factor 3B subunit 4	-	chr2R	6043578	6045118	+	0.000176223	-1.65475	-0.726616	0.000238471	-1.58419	-0.663746
AGAP001539	AGAP001539	histone acetyltransferase HTATIP	-	chr2R	6045179	6047524	-	0.00953952	-1.37795	-0.462519	0.000229724	-1.67734	-0.746172
AGAP001543	TWDL11	cuticular protein TWDL family (TWDL11)	cuticle proteins	chr2R	6076049	6076932	-	0.000202148	4.08026	2.02866	0.0719072	1.85189	0.888999
AGAP001544	AGAP001544	tripartite motif-containing protein 37	-	chr2R	6086236	6090156	-	0.00016347	-2.45306	-1.29459	0.00506978	-1.70004	-0.765566
AGAP001545	AGAP001545	ribosomal biogenesis protein RLP24	-	chr2R	6090680	6091626	+	0.95649	-1.04268	-0.0603008	0.345258	-1.12459	-0.1694
AGAP001546	AGAP001546	Neither inactivation nor afterpotential protein G	-	chr2R	6091797	6094114	+	0.374875	1.09267	0.127861	0.00080273	1.28809	0.365235
AGAP001548	AGAP001548	Stress-associated endoplasmic reticulum protein 2	-	chr2R	6095854	6097314	-	0.170203	1.10656	0.146075	0.17286	1.10611	0.145498
AGAP001549	AGAP001549		-	chr2R	6099434	6102777	+	0.990247	1.01315	0.0188532	0.549097	-1.04543	-0.0640984
AGAP001550	AGAP001550	sodium-coupled monocarboxylate transporter 1	-	chr2R	6104362	6108403	+	0.377282	1.14227	0.191907	0.00388925	1.37216	0.456453
AGAP001551	AGAP001551	G patch domain and KOW motifs-containing protein	-	chr2R	6108729	6126244	-	0.316554	-1.1752	-0.232909	0.000577922	-1.56908	-0.649922
AGAP001552	AGAP001552	juvenile hormone-inducible protein	-	chr2R	6114600	6116024	-	0.931627	1.06921	0.0965419	0.386662	-1.17058	-0.227218
AGAP001553	AGAP001553	juvenile hormone-inducible protein	-	chr2R	6124169	6125181	+	0.00966353	-1.40569	-0.491277	0.366853	-1.17618	-0.234111
AGAP001554	AGAP001554		-	chr2R	6128488	6131448	-	0.559239	1.23047	0.299212	0.00123103	1.98581	0.989728
AGAP001555	AGAP001555		-	chr2R	6146312	6149224	-	0.0244607	-1.32813	-0.409398	0.000646884	-1.56505	-0.646206
AGAP001556	OBP7	odorant-binding protein antennal 7	-	chr2R	6152013	6154470	-	0.137208	1.18408	0.243773	0.00263107	1.36425	0.448107
AGAP001557	AGAP001557	solute carrier family 12 (sodium/potassium/chloride transporter), member 2	-	chr2R	6166424	6195232	+	0.0258511	1.19155	0.252834	0.0533371	-1.16841	-0.224545
AGAP001558	GPRGNR2	putative gonadotrophin releasing hormone receptor 2	-	chr2R	6200188	6237362	+	0.000149651	1.99079	0.993339	0.000149651	2.54148	1.34567
AGAP001559	AGAP001559	RNA polymerase-associated protein CTR9	-	chr2R	6237469	6241673	-	0.853859	1.04967	0.0699348	0.221406	1.11487	0.156875
AGAP001561	GPRNNA5	putative GPCR class a orphan receptor 5	-	chr2R	6265272	6268136	+	0.89853	-1.08059	-0.111815	0.000205754	1.77823	0.830442
AGAP001562	GPRNNB3	putative GPCR class b orphan receptor 3	-	chr2R	6268319	6275262	-	0.000182675	1.38447	0.469338	0.00417756	1.23272	0.301846
AGAP001563	AGAP001563	glycerol kinase	-	chr2R	6276001	6281566	-	0.042292	-1.1337	-0.181041	0.000225467	-1.28815	-0.365296
AGAP001564	AGAP001564	DNA polymerase sigma	-	chr2R	6283256	6303513	-	0.158502	-1.15732	-0.210782	0.00725789	-1.27848	-0.354424
AGAP001565	AGAP001565	vacuolar protein sorting-associated protein	-	chr2R	6303901	6305435	+	0.000534763	-1.26376	-0.337727	0.457735	-1.07406	-0.103081
AGAP001566	AGAP001566		-	chr2R	6305576	6326962	-	0.00014968	1.69315	0.759714	0.000149653	1.78584	0.836603
AGAP001568	AGAP001568	chromatin assembly factor 1, p180-subunit	-	chr2R	6327150	6329082	-	0.000233346	2.07246	1.05134	0.349161	1.24586	0.317145
AGAP001569	AGAP001569	myosin alkali light chain 1	-	chr2R	6333432	6336084	+	0.620548	1.30646	0.385667	0.0025103	2.39436	1.25964
AGAP001570	AGAP001570	microtubule-associated protein tau	-	chr2R	6337959	6353991	+	0.000202712	1.39996	0.485383	0.000238719	1.38154	0.466276
AGAP001572	AGAP001572		-	chr2R	6356277	6356531	+	0.0817203	1.42272	0.508647	0.307039	1.28596	0.362849
AGAP001573	AGAP001573	Ras-related C3 botulinum toxin substrate 1	-	chr2R	6360323	6361802	-	0.00300741	-1.30751	-0.386824	0.000150972	-1.63213	-0.706758
AGAP001581	AGAP001581		-	chr2R	6447644	6451539	+	0.000316279	1.7448	0.803062	0.000602932	1.66482	0.735367
AGAP001582	AGAP001582		-	chr2R	1982566	1986438	+	0.000154308	1.73088	0.791506	0.00632694	1.34266	0.425091
AGAP001583	AGAP001583		-	chr2R	6463746	6478735	+	0.998423	1.01306	0.0187197	0.000149689	1.56542	0.646549
AGAP001584	snRNP-U1-C	U1 small nuclear ribonucleoprotein C	-	chr2R	6478872	6479529	-	0.0244805	-1.17761	-0.235866	0.00209823	-1.25175	-0.323943
AGAP001585	AGAP001585	deoxynucleoside kinase	-	chr2R	6479830	6482286	+	0.00361553	-1.18248	-0.241817	0.00142577	-1.2054	-0.269515
AGAP001586	AGAP001586	CUE domain-containing protein 2	-	chr2R	6483108	6485265	+	0.942115	1.02903	0.0412817	0.70783	1.05028	0.070776
AGAP001587	VATI	V-type H+-transporting ATPase subunit I	-	chr2R	6485732	6489508	-	0.0662688	1.12535	0.170375	0.568863	-1.06284	-0.0879288
AGAP001588	AGAP001588	V-type H+-transporting ATPase subunit I	-	chr2R	6491877	6495408	-	0.0406911	1.19475	0.256708	0.976802	-1.03251	-0.0461626
AGAP001589	AGAP001589	Methylthioribose-1-phosphate isomerase	-	chr2R	6496847	6498319	-	0.0080538	-1.21761	-0.284046	0.000610287	-1.30782	-0.387169
AGAP001590	AGAP001590		-	chr2R	6500797	6508125	+	0.0071814	1.33243	0.414062	0.000149755	1.93528	0.952542
AGAP001591	AGAP001591	cadherin-87A	insecticide binding	chr2R	6519174	6525698	+	0.10255	1.62055	0.696484	0.000409443	2.83383	1.50275
AGAP001592	GPRTAK2	putative tachykinin receptor 2	-	chr2R	6526442	6545643	-	0.00119234	1.45584	0.54185	0.000210041	1.61947	0.695525
AGAP001593	AGAP001593	homeobox protein goosecoid	-	chr2R	6555150	6556426	-	0.997511	-1.04534	-0.0639789	0.0026345	1.90094	0.926711
AGAP001594	AGAP001594		-	chr2R	6556959	6559112	-	0.000201982	2.22284	1.15241	0.000949141	1.88227	0.912475
AGAP001595	RpS29	40S ribosomal protein S29	-	chr2R	6560222	6560992	-	0.209199	-1.10807	-0.148044	0.0217904	-1.17319	-0.23044
AGAP001597	AGAP001597		-	chr2R	6565857	6602190	-	0.000804442	1.40963	0.495315	0.000195652	1.53585	0.61904
AGAP001600	AGAP001600	Ser/Thr protein phosphatase/nucleotidase	-	chr2R	6631784	6633758	-	0.424472	-1.10622	-0.145633	0.00201281	-1.31354	-0.393465
AGAP001601	AGAP001601	Ser/Thr protein phosphatase/nucleotidase	-	chr2R	6634517	6636560	+	0.743581	1.082	0.113698	0.000163385	-1.60128	-0.679222
AGAP001602	AGAP001602	amiloride-sensitive sodium channel, other	-	chr2R	6641935	6644418	+	0.0103548	-1.82003	-0.863961	0.0164103	-1.75464	-0.811172
AGAP001603	AGAP001603	mitochondrial 18 kDa protein	-	chr2R	6644506	6645923	-	0.000388574	-1.32375	-0.404634	0.000150278	-1.51663	-0.600871
AGAP001604	AGAP001604	protein-tyrosine phosphatase	-	chr2R	6668522	6679508	+	0.999998	-1.00502	-0.00722599	0.00318332	1.51298	0.597389
AGAP001606	AGAP001606	5-oxoprolinase (ATP-hydrolysing)	-	chr2R	6682561	6689161	+	0.164758	1.09299	0.128282	0.000593076	1.22608	0.294057
AGAP001608	AGAP001608		-	chr2R	6690022	6775824	-	0.791184	1.06359	0.0889435	0.938122	-1.04254	-0.0601015
AGAP001609	AGAP001609	E3 ubiquitin-protein ligase MYLIP	-	chr2R	6777110	6796100	-	0.00646706	-1.1694	-0.225773	0.000149651	1.73753	0.797034
AGAP001610	AGAP001610		-	chr2R	6804960	6809210	+	0.999392	1.07641	0.106227	0.999637	1.06676	0.0932398
AGAP001611	AGAP001611	Diphosphomevalonate decarboxylase	-	chr2R	6810777	6812438	+	0.402067	-1.12014	-0.163684	0.000849043	-1.39289	-0.478081
AGAP001612	Pex6	peroxin 6	-	chr2R	6812665	6815482	+	0.993945	-1.01337	-0.0191593	0.995271	1.01253	0.0179672
AGAP001613	AGAP001613		-	chr2R	6816114	6818154	-	0.345194	-1.05409	-0.0760031	0.877577	-1.02597	-0.0369864
AGAP001614	AGAP001614		-	chr2R	6818634	6820463	+	0.443764	-1.16258	-0.217335	0.000508414	-1.63158	-0.706273
AGAP001615	AGAP001615		-	chr2R	6820554	6824818	-	0.0305117	-1.23515	-0.304686	0.000262465	-1.48165	-0.567205
AGAP001616	AGAP001616		-	chr2R	6826009	6826714	-	0.00266871	1.22047	0.287441	0.000151266	1.42619	0.512165
AGAP001617	AGAP001617	Ras-related protein Rab-7A	-	chr2R	6827828	6831707	-	0.0290044	1.13421	0.181685	0.00130513	1.20631	0.270596
AGAP001618	AGAP001618	homeobox protein EMX	-	chr2R	6837470	6847506	-	0.000221267	1.43806	0.524123	0.000150883	1.60371	0.681411
AGAP001619	AGAP001619	homeobox protein EMX	-	chr2R	6860512	6875955	+	0.356481	1.4881	0.573474	0.799485	1.26043	0.333915
AGAP001621	AGAP001621	proline synthetase co-transcribed homolog	-	chr2R	6967708	6969761	+	0.0266262	1.2481	0.319729	0.999942	-1.00811	-0.0116472
AGAP001622	AGAP001622	myosin light chain 5	-	chr2R	6972959	6975072	+	0.986129	1.11664	0.159159	0.0100525	2.37877	1.25022
AGAP001623	AGAP001623		-	chr2R	6975668	6979509	-	0.837111	-1.13791	-0.18639	0.178558	1.34489	0.427493
AGAP001624	AGAP001624		-	chr2R	6980525	6984171	+	0.000192253	1.34946	0.43238	0.00118786	1.2555	0.32826
AGAP001625	AGAP001625		-	chr2R	7002512	7006196	+	0.662626	1.22749	0.295707	0.999826	-1.02519	-0.0358872
AGAP001626	AGAP001626		-	chr2R	7006337	7007117	-	0.00154571	-1.96161	-0.972037	0.00016358	-2.69092	-1.4281
AGAP001627	AGAP001627	solute carrier family 7 (cationic amino acid transporter, y+ system)	-	chr2R	7012407	7020397	+	0.124009	1.13833	0.186919	0.0214934	-1.194	-0.255799
AGAP001628	AGAP001628	cystinosin homolog	-	chr2R	7020401	7021910	-	0.737536	1.10209	0.140242	0.000928287	1.51533	0.599633
AGAP001629	AGAP001629		-	chr2R	7023982	7025193	+	0.917913	-1.03898	-0.0551653	0.140812	-1.12289	-0.167211
AGAP001630	Tpi	Triosephosphate isomerase	-	chr2R	7025243	7026261	-	0.696138	1.11447	0.156359	0.419668	1.16015	0.214308
AGAP001632	AGAP001632		-	chr2R	7049726	7056168	-	0.000153979	1.72489	0.786504	0.00015527	1.71025	0.774209
AGAP001633	AGAP001633		-	chr2R	7152514	7189168	-	0.0192533	1.35217	0.435281	0.00403623	1.4481	0.534162
AGAP001634	AGAP001634		-	chr2R	7195172	7201451	-	0.025782	1.26085	0.334399	0.00447805	1.34091	0.423208
AGAP001635	AGAP001635	sodium-coupled monocarboxylate transporter 2	-	chr2R	7210441	7214732	-	0.0758374	-1.19857	-0.261313	0.000152354	-1.66123	-0.732251
AGAP001636	AGAP001636	serine/threonine-protein kinase greatwall	-	chr2R	7216870	7220383	-	0.0172009	-1.64298	-0.716319	0.000151735	-3.02373	-1.59633
AGAP001637	sosie	protein sosie	-	chr2R	7221838	7228820	-	0.000185484	1.86308	0.897693	0.000423847	1.69896	0.764648
AGAP001638	AGAP001638		-	chr2R	7234995	7239694	-	0.00104329	-1.35494	-0.438225	0.39588	-1.11329	-0.154829
AGAP001639	AGAP001639	polyA-binding protein interacting protein	-	chr2R	7248223	7251832	+	0.402472	1.06536	0.0913429	0.991474	1.01548	0.0221605
AGAP001640	AGAP001640		-	chr2R	7251974	7256583	-	0.998463	-1.01465	-0.0209799	0.920627	-1.0429	-0.0606022
AGAP001643	AGAP001643		-	chr2R	7256645	7261663	+	0.683966	1.06886	0.0960789	0.00147019	-1.28457	-0.361287
AGAP001644	AGAP001644	dimethylargininase	-	chr2R	7262041	7265862	-	0.00271943	1.21627	0.282458	0.488616	1.07257	0.101077
AGAP001645	AGAP001645	RNA-binding protein FUS	-	chr2R	7266758	7271844	+	0.214254	-1.15702	-0.210413	0.000218571	-1.51975	-0.603837
AGAP001646	AGAP001646		-	chr2R	7272028	7276023	-	0.00753369	1.1281	0.173899	0.849469	1.03011	0.0428
AGAP001647	AGAP001647		-	chr2R	7276443	7277024	+	0.988262	1.08157	0.113122	0.743653	1.22014	0.287044
AGAP001648	CLIPB17	CLIP-domain serine protease	-	chr2R	7278772	7280475	+	0.577074	2.18043	1.12462	0.293871	2.88776	1.52995
AGAP001649	AGAP001649	Glucosylceramidase	UDPGTs	chr2R	7281482	7283417	+	0.99944	1.02031	0.0290117	0.00107154	1.59712	0.675471
AGAP001650	AGAP001650	cation transport regulator-like protein 2	-	chr2R	7304076	7309565	+	0.096802	1.06518	0.0910931	0.000151432	-1.20949	-0.274402
AGAP001651	Rpn9	26S proteasome 26S non-ATPase subunit N9	-	chr2R	7308971	7310674	-	0.824307	1.05498	0.0772095	0.0271101	1.18837	0.248989
AGAP001652	AGAP001652	lipase	-	chr2R	7310996	7317770	-	0.670937	-1.15785	-0.21145	0.0957962	1.34754	0.430327
AGAP001653	AGAP001653	NADH dehydrogenase (ubiquinone) Fe-S protein 1	-	chr2R	7320004	7323349	+	0.000150307	1.38771	0.472704	0.000355411	1.25123	0.323343
AGAP001654	AGAP001654	Histone deacetylase complex subunit SAP30 homolog	-	chr2R	7323743	7325012	-	0.929199	-1.03549	-0.0503168	0.999733	1.00812	0.0116606
AGAP001655	AGAP001655		-	chr2R	7325154	7326467	+	0.000154195	-1.57767	-0.657795	0.000149945	-1.69525	-0.761494
AGAP001656	AGAP001656	ribosomal RNA-processing protein 7	-	chr2R	7326477	7327395	-	0.00096931	-1.60632	-0.683761	0.000152612	-2.06558	-1.04655
AGAP001657	AGAP001657	hexamerin	-	chr2R	7534949	7537087	-	0.946209	1.20878	0.273547	0.999598	1.05426	0.0762253
AGAP001658	AGAP001658	Beat-VI	-	chr2R	7513019	7549751	+	0.000160334	1.5209	0.604924	0.000149972	1.66499	0.735516
AGAP001660	AGAP001660	ciliary dynein heavy chain	-	chr2R	7568322	7607358	+	0.969463	-1.2958	-0.373839	0.691059	1.72576	0.787231
AGAP001661	AGAP001661		-	chr2R	7607831	7609198	+	0.00523307	1.41889	0.504763	0.000936422	1.53521	0.61844
AGAP001662	AGAP001662		-	chr2R	7609924	7631412	-	0.0458285	1.38973	0.474804	0.0210868	1.45082	0.536867
AGAP001670	AGAP001670	translation initiation factor IF-2	-	chr2R	7680933	7683252	-	0.0144131	-1.16726	-0.223124	0.890775	-1.03808	-0.0539131
AGAP001671	AGAP001671	forkhead box protein A2, hepatocyte nuclear factor 3-beta	-	chr2R	7740984	7742423	-	0.0185448	1.33346	0.41517	0.000149726	2.14505	1.10101
AGAP001672	AGAP001672	Kl-5 beta dynein heavy chain	-	chr2R	7770071	7787763	-	0.000604686	2.67416	1.41908	0.00326835	2.238	1.16221
AGAP001674	AGAP001674	sidestep	-	chr2R	7841260	7905871	-	0.000150211	1.57253	0.653089	0.000149676	1.68358	0.75153
AGAP001675	AGAP001675		-	chr2R	7856091	7857657	+	0.0541754	-1.18022	-0.239059	0.985825	-1.02777	-0.0395126
AGAP001676	AGAP001676	actin, cytoplasmic	-	chr2R	8001905	8003591	-	0.994905	1.08228	0.114079	0.999971	-1.0218	-0.0311117
AGAP001677	AGAP001677		-	chr2R	8052274	8057670	+	0.000963823	1.16054	0.214802	0.273908	1.0615	0.0860987
AGAP001681	AGAP001681	ubiquitin conjugation factor E4 A	-	chr2R	8217455	8221364	+	0.0407665	-1.11639	-0.158845	0.263439	-1.07559	-0.105134
AGAP001682	AGAP001682	mitochondrial inner membrane protease subunit 1	-	chr2R	8221424	8222390	-	0.993802	1.02101	0.0299959	0.840654	-1.054	-0.0758743
AGAP001683	AGAP001683	calcium/calmodulin-dependent serine protein kinase	-	chr2R	8242810	8443965	-	0.000149675	1.68808	0.755383	0.000150217	1.57539	0.655705
AGAP001685	AGAP001685	nuclear pore complex protein Nup107	-	chr2R	8444191	8447176	-	0.00397911	-1.38152	-0.466256	0.000271751	-1.57374	-0.654197
AGAP001686	AGAP001686	U6 snRNA-associated Sm-like protein LSm1	-	chr2R	8447530	8448334	+	0.00016529	-1.59733	-0.675663	0.000156355	-1.63996	-0.713657
AGAP001687	AGAP001687		-	chr2R	8448761	8453272	-	0.0925078	-1.23592	-0.305584	0.000149651	-4.11855	-2.04214
AGAP001688	AGAP001688	alpha-1,4-N-acetylglucosaminyltransferase EXTL3	-	chr2R	8453492	8458394	+	0.990969	-1.01452	-0.0207987	0.000408966	-1.2064	-0.270708
AGAP001690	AGAP001690	regulating synaptic membrane exocytosis protein 2	-	chr2R	8465599	8507940	+	0.000150261	1.91549	0.93771	0.85554	1.07692	0.106917
AGAP001694	Exo4	exocyst complex component 4	-	chr2R	8673915	8679361	+	0.427691	-1.04069	-0.0575447	0.93293	-1.01776	-0.0253944
AGAP001695	AGAP001695		-	chr2R	8713175	8718042	+	0.815241	1.06628	0.0925865	0.991109	1.02684	0.0382128
AGAP001696	AGAP001696	signal peptidase, endoplasmic reticulum-type	-	chr2R	8745208	8778107	+	0.000149904	1.78618	0.836881	0.000150061	1.76263	0.817734
AGAP001697	AGAP001697	20S proteasome subunit beta 3	-	chr2R	8779102	8780122	-	0.000161379	-1.26516	-0.339324	0.00192925	-1.16679	-0.222546
AGAP001699	AGAP001699	fatty-acid amide hydrolase 2	-	chr2R	8781985	8790785	+	0.000156711	-1.34967	-0.432611	0.00257218	-1.20231	-0.265807
AGAP001700	AGAP001700	translational activator GCN1	-	chr2R	8791330	8800265	-	0.00701051	-1.31507	-0.395142	0.00281653	-1.35817	-0.441669
AGAP001701	AGAP001701	Small ubiquitin-related modifier	-	chr2R	8800518	8801163	-	0.000173881	-1.35719	-0.44062	0.000196476	-1.33803	-0.420113
AGAP001702	AGAP001702		-	chr2R	8802060	8804712	+	0.00149336	-1.4197	-0.505585	0.000159772	-1.68816	-0.755454
AGAP001703	AGAP001703	AP-2 complex subunit sigma	-	chr2R	8805540	8806429	-	0.161308	-1.08872	-0.122635	0.868859	-1.03417	-0.0484714
AGAP001704	AGAP001704	isopentenyl-diphosphate delta-isomerase	-	chr2R	8806923	8808463	+	0.000637897	1.21234	0.277792	0.000149978	1.36971	0.453868
AGAP001705	AGAP001705		-	chr2R	8809101	8824972	+	0.98805	1.08783	0.12145	0.0559267	1.69927	0.764917
AGAP001706	AGAP001706		-	chr2R	8826882	8831817	+	0.000222562	1.26575	0.339997	0.141319	1.09618	0.132481
AGAP001707	AGAP001707		-	chr2R	8840035	8844319	+	1	1.00294	0.0042305	1	-1.002	-0.0028801
AGAP001708	AGAP001708		-	chr2R	8846991	8848182	-	0.993088	-1.05977	-0.083755	0.38023	1.29529	0.373274
AGAP001710	AGAP001710	PAX-interacting protein 1	-	chr2R	8850545	8857906	-	0.393184	-1.10107	-0.138911	0.986539	-1.02646	-0.0376711
AGAP001711	AGAP001711	NADH dehydrogenase (ubiquinone) Fe-S protein 8	-	chr2R	8858256	8859760	+	0.000686428	1.23065	0.299426	0.00302041	1.19051	0.251581
AGAP001712	AGAP001712	actin related protein 2/3 complex, subunit 3	-	chr2R	8859258	8860220	-	0.137399	-1.15138	-0.203368	0.999996	1.00367	0.00528049
AGAP001713	AGAP001713	stearoyl-CoA desaturase (delta-9 desaturase)	-	chr2R	8862946	8877405	+	0.199185	-1.13068	-0.177191	0.00054429	1.34804	0.430866
AGAP001715	AGAP001715	enoyl-CoA hydratase echA5	-	chr2R	8880370	8881485	-	0.173327	-1.11928	-0.162572	0.952878	-1.03375	-0.0478849
AGAP001716	AGAP001716	tubby	-	chr2R	8881900	8910215	-	0.000253337	1.50374	0.588557	0.022128	1.25672	0.329658
AGAP001717	AGAP001717		-	chr2R	8908700	8909248	-	0.000434841	-2.40832	-1.26803	0.000155041	-3.23757	-1.69491
AGAP001718	AGAP001718		-	chr2R	8919553	8920874	-	0.00975934	1.3142	0.39419	0.00502508	1.34611	0.428796
AGAP001719	AGAP001719		-	chr2R	8921798	8923444	+	0.000151213	1.70365	0.768625	0.000149898	1.79497	0.843964
AGAP001720	AGAP001720	RrnaAD, ribosomal RNA adenine dimethylase	-	chr2R	8923446	8925211	-	0.0373127	-1.2805	-0.35671	0.00015018	-1.94774	-0.961804
AGAP001721	AGAP001721	translocon-associated protein subunit alpha	-	chr2R	8925598	8927708	+	0.516759	-1.0817	-0.113304	0.149158	1.12876	0.174734
AGAP001723	COEAE1A	carboxylesterase alpha esterase	Carboxylesterases	chr2R	8931913	8933709	+	0.00197948	-1.83485	-0.875663	0.998293	-1.03758	-0.0532227
AGAP001724	Sply	sphingosine-1-phosphate lyase	-	chr2R	8933814	8936243	-	0.490087	-1.07501	-0.104354	0.963072	1.0291	0.0413885
AGAP001725	AGAP001725		-	chr2R	8936529	8938016	+	0.000257582	-1.50791	-0.592553	0.00215199	-1.36528	-0.449199
AGAP001726	AGAP001726		-	chr2R	8940943	8955754	-	0.000157585	1.38691	0.471873	0.00708126	1.19596	0.258169
AGAP001729	AGAP001729	protein farnesyltransferase subunit beta	-	chr2R	9035939	9038159	+	0.00267995	-1.20063	-0.26379	0.00188372	-1.20973	-0.274685
AGAP001730	AGAP001730	cyclin G2	-	chr2R	9045750	9067187	-	0.0290943	1.13345	0.180717	0.978983	1.02099	0.0299683
AGAP001731	AGAP001731	F-box protein 11	-	chr2R	9069189	9083494	+	0.922347	-1.04113	-0.0581522	0.0605325	-1.15935	-0.213319
AGAP001732	AGAP001732	hemomucin	-	chr2R	9086407	9088005	-	0.0737952	-1.37828	-0.462867	0.904486	1.10156	0.139544
AGAP001733	Exo2	exocyst complex component 2	-	chr2R	9089859	9093105	+	0.964622	1.022	0.0314007	0.119253	1.09163	0.126479
AGAP001734	AGAP001734	nicastrin	-	chr2R	9093431	9096376	+	0.874496	-1.02559	-0.0364542	0.998916	-1.00697	-0.0100222
AGAP001735	AGAP001735	RIB43A domain with coiled-coils 1	-	chr2R	9096569	9097790	-	0.811163	1.25518	0.327898	0.960985	1.14945	0.200941
AGAP001736	AGAP001736	histone deacetylase 11	-	chr2R	9098059	9099638	-	0.949271	1.03335	0.0473309	0.999312	1.01072	0.0153799
AGAP001737	AGAP001737	adenylyltransferase and sulfurtransferase MOCS3 Molybdopterin-synthase adenylyltransferase Molybdopterin-synthase sulfurtransferase	-	chr2R	9099747	9102059	-	0.903494	-1.04813	-0.0678129	0.00024885	-1.4061	-0.491696
AGAP001738	mRpL1	39S ribosomal protein L1, mitochondrial	-	chr2R	9102163	9103618	+	0.00224286	-1.13047	-0.176921	0.00163029	-1.13569	-0.183573
AGAP001742	AGAP001742		-	chr2R	9175407	9180844	+	0.000161249	1.77556	0.828272	0.000172489	1.73059	0.791262
AGAP001743	AGAP001743	estrogen-related receptor ERR	-	chr2R	9203156	9237631	-	0.834125	1.03927	0.0555649	0.00108988	1.21014	0.275169
AGAP001744	AGAP001744	cytochrome c oxidase assembly protein subunit 15	-	chr2R	9238611	9240389	+	0.999888	1.00666	0.00958157	0.977613	1.026	0.0370369
AGAP001745	Rpn2	26S proteasome 26S non-ATPase subunit N2	-	chr2R	9240500	9243772	-	0.000151531	-1.34442	-0.426984	0.00376432	-1.17443	-0.23196
AGAP001746	AGAP001746		-	chr2R	9244664	9246446	-	0.000170701	-1.17923	-0.237851	0.000149677	-1.26411	-0.338126
AGAP001747	AGAP001747	Ubiquitin domain-containing protein	-	chr2R	9246947	9253764	+	0.0395879	1.07026	0.0979605	0.000266307	1.14048	0.189637
AGAP001748	AGAP001748	chitin synthase	-	chr2R	9255340	9283083	-	0.999872	1.05438	0.0763989	0.000494781	7.14124	2.83617
AGAP001749	AGAP001749	Stromal cell-derived factor 2	-	chr2R	9284344	9285666	+	0.971315	1.03485	0.0494165	0.00696124	1.26035	0.333826
AGAP001751	AGAP001751	Oxidation resistance protein	-	chr2R	9305752	9397954	+	0.571338	-1.07963	-0.110543	0.000277307	-1.36758	-0.451622
AGAP001752	AGAP001752	SNF related kinase	-	chr2R	9410445	9443071	-	0.259674	1.11874	0.161871	0.000216066	-1.40765	-0.493286
AGAP001753	AGAP001753	15-hydroxyprostaglandin dehydrogenase (NAD)	-	chr2R	9444299	9446175	+	0.000149651	1.61952	0.695569	0.000149651	1.79604	0.844818
AGAP001754	AGAP001754	nucleoprotein TPR	-	chr2R	9446528	9460299	+	0.415961	-1.13457	-0.182139	0.0564608	-1.23813	-0.308167
AGAP001756	AGAP001756	solute carrier family 44, member 3	-	chr2R	9460611	9465509	-	0.000319434	1.76774	0.821909	0.000822277	1.65371	0.725706
AGAP001757	AGAP001757		-	chr2R	9466481	9478865	-	0.0394764	1.13343	0.180701	0.00408604	1.18709	0.247424
AGAP001759	AGAP001759	protein transport protein SEC23	-	chr2R	9479330	9483291	+	0.889614	1.02815	0.0400515	0.00964723	1.1285	0.174407
AGAP001760	AGAP001760	protein phosphatase 3, regulatory subunit	-	chr2R	9483432	9485151	-	0.805702	-1.03946	-0.0558329	0.000149651	-1.63735	-0.711367
AGAP001761	AGAP001761	ceramide synthetase	-	chr2R	9497142	9511895	-	0.000149651	-1.61908	-0.695172	0.000150545	-1.409	-0.494676
AGAP001762	APG9	autophagy related gene	-	chr2R	9486754	9493907	+	0.000292623	1.17171	0.228616	0.000225984	1.18077	0.239734
AGAP001763	Fatp	fatty acid transporter protein 1	-	chr2R	9514431	9529284	+	0.0838063	1.18357	0.243146	0.000150223	1.68789	0.755219
AGAP001765	AGAP001765	golgin subfamily A member 1	-	chr2R	9531165	9536605	-	0.981571	-1.0175	-0.0250292	0.00154647	-1.17166	-0.228553
AGAP001766	AGAP001766	beat protein	-	chr2R	9595496	9599152	-	0.000470395	1.46058	0.546545	0.000156189	1.65851	0.729892
AGAP001767	AGAP001767	Peptidase (mitochondrial processing) beta	-	chr2R	9602332	9603836	+	0.102571	1.64235	0.715759	0.00239256	2.37273	1.24655
AGAP001768	GILT2	gamma-interferon-inducible lysosomal thiol reductase	-	chr2R	9687319	9688663	-	0.954435	1.07703	0.107056	0.0861036	1.34692	0.429668
AGAP001769	AGAP001769	beat protein	-	chr2R	9701619	9706096	+	0.000149806	4.74542	2.24654	0.000149651	7.86747	2.9759
AGAP001773	GPRALS2	putative allatostatin receptor 2	-	chr2R	9766909	9999598	-	0.113211	1.25872	0.33196	0.000150326	2.12633	1.08837
AGAP001775	ABCC2	ATP-binding cassette transporter (ABC transporter) family C member 2	ABC transporters	chr2R	10155483	10165114	-	0.99995	-1.00808	-0.0116053	0.999868	-1.01031	-0.0148029
AGAP001776	AGAP001776		-	chr2R	10166571	10167082	-	0.998266	-1.05757	-0.0807574	0.535122	-1.35122	-0.434264
AGAP001777	ABCC1	ATP-binding cassette transporter (ABC transporter) family C member 1	ABC transporters	chr2R	10172462	10177055	+	0.869692	1.08681	0.1201	0.880969	1.0842	0.116631
AGAP001778	AGAP001778		-	chr2R	10178042	10179205	-	0.0271619	-1.196	-0.258214	0.000151204	-1.54308	-0.625817
AGAP001779	AGAP001779		-	chr2R	10183332	10210950	-	0.392965	-1.11505	-0.157111	0.999751	1.01077	0.0154619
AGAP001780	AGAP001780	E3 ubiquitin-protein ligase EDD1	-	chr2R	10216145	10230335	+	0.568209	-1.1159	-0.158211	0.074479	-1.23083	-0.299627
AGAP001781	AGAP001781		-	chr2R	10256615	10259011	+	0.00411185	-2.61659	-1.38769	0.000175677	-4.56457	-2.19048
AGAP001782	AGAP001782		-	chr2R	10281825	10308627	-	0.666324	1.08338	0.115537	0.0859569	1.18015	0.238965
AGAP001783	AGAP001783	microtubule-severing ATPase	-	chr2R	10312921	10332387	+	0.0453241	-1.16509	-0.220445	0.0006428	-1.30531	-0.384396
AGAP001786	AGAP001786	AT-rich interactive domain-containing protein 1	-	chr2R	10351376	10458861	+	0.953686	-1.0659	-0.0920715	0.0793393	-1.29577	-0.373813
AGAP001787	AGAP001787		-	chr2R	10479869	10481936	+	0.000155914	-1.42825	-0.514251	0.000149669	-1.60801	-0.685274
AGAP001788	AGAP001788	M-type 9 protein	-	chr2R	10482019	10483314	-	0.0175622	-1.40737	-0.493002	0.000152287	-2.12487	-1.08737
AGAP001790	AGAP001790	p21-activated kinase 1	-	chr2R	10491597	10493192	-	0.999157	1.02063	0.0294552	0.212639	1.20724	0.271709
AGAP001791	Nep2	neprilysin, neutral endopeptidase 2	-	chr2R	10498642	10517390	+	0.853702	1.08671	0.119961	0.70008	1.11402	0.155769
AGAP001792	AGAP001792		-	chr2R	10518011	10520280	-	0.000179609	-1.40715	-0.492778	0.000150231	-1.54141	-0.624252
AGAP001793	AGAP001793	aurora kinase A	-	chr2R	10522274	10523930	-	0.0473432	-1.47825	-0.56389	0.000153362	-2.6828	-1.42374
AGAP001794	AGAP001794		-	chr2R	10524302	10529446	-	0.512214	1.05266	0.0740337	0.00028573	1.21576	0.281861
AGAP001795	AGAP001795	mortality factor 4-like protein 1	-	chr2R	10529935	10531520	+	0.000174738	-1.51234	-0.596785	0.00042786	-1.40919	-0.494869
AGAP001796	AGAP001796		-	chr2R	10532059	10533424	+	0.00194136	-1.31137	-0.391069	0.000150267	-1.63221	-0.706827
AGAP001797	AGAP001797	Tropomyosin 1	-	chr2R	10541384	10585913	+	0.704625	1.22548	0.293352	0.00610393	1.94206	0.957586
AGAP001798	AGAP001798		-	chr2R	10586597	10589187	-	0.000155758	1.69553	0.761739	0.000151126	1.77395	0.826964
AGAP001799	AGAP001799	tropomyosin 1	-	chr2R	10591413	10597071	+	0.698709	1.37803	0.46261	0.00600396	2.83067	1.50114
AGAP001800	AGAP001800	Synaptotagmin	-	chr2R	10598690	10608452	+	0.000150962	1.62693	0.702154	0.000149862	1.70464	0.769464
AGAP001801	AGAP001801	DTW domain-containing protein 2	-	chr2R	10608499	10609655	-	0.0750528	-1.19104	-0.252222	0.00269139	-1.32596	-0.407035
AGAP001802	AGAP001802	mitofusin	-	chr2R	10609793	10615620	+	0.129809	1.06204	0.0868368	0.998908	1.00615	0.00884914
AGAP001803	AGAP001803		-	chr2R	10615693	10617366	-	0.000754516	-1.40368	-0.489216	0.000185751	-1.53421	-0.6175
AGAP001804	Nmt	N-myristoyl transferase	-	chr2R	10617750	10620802	+	0.998657	-1.0067	-0.00963116	0.0242758	-1.08827	-0.122039
AGAP001805	RpL13	60S ribosomal protein L13	-	chr2R	10621228	10623450	-	0.0541141	-1.12149	-0.165422	0.626099	-1.05484	-0.0770225
AGAP001806	AGAP001806		-	chr2R	10771840	10785393	+	0.315403	-1.10591	-0.145234	0.0194842	-1.19862	-0.261379
AGAP001807	GPRGPH	putative glycoprotein hormone gph-like receptor	-	chr2R	10788263	10812711	-	0.00501512	1.30323	0.382093	0.000149651	2.11116	1.07804
AGAP001809	AGAP001809	tetratricopeptide repeat domain 26	-	chr2R	10837492	10839520	+	0.000266849	1.82443	0.867444	0.000150353	2.30242	1.20315
AGAP001810	AGAP001810	DnaJ homolog subfamily B	-	chr2R	10841634	10844181	-	0.000257273	1.1417	0.191182	0.000149652	1.2814	0.357719
AGAP001813	AGAP001813	Histone H3	-	chr2R	10860116	10862659	-	0.000149921	1.39213	0.477291	0.000149652	1.51992	0.603997
AGAP001814	AGAP001814	cytosolic carboxypeptidase 6	-	chr2R	10859312	10865032	+	0.576687	-1.11538	-0.157541	0.242559	-1.17103	-0.227774
AGAP001815	AGAP001815		-	chr2R	10865042	10866073	-	0.955701	1.0643	0.0898986	0.00289777	-1.51342	-0.597814
AGAP001816	AGAP001816	homeobox prox 1	-	chr2R	10866302	10867306	-	0.000390076	-1.33027	-0.411716	0.0256363	-1.18327	-0.242774
AGAP001817	AGAP001817		-	chr2R	10867621	10868082	+	0.0445817	-1.20547	-0.269599	0.000211424	-1.47185	-0.557635
AGAP001818	AGAP001818	homeobox prox 1	-	chr2R	10867987	10869000	-	0.298424	-1.16036	-0.214577	0.329687	-1.1544	-0.207146
AGAP001819	AGAP001819		-	chr2R	10869932	10870919	+	0.0221059	-1.44801	-0.534072	0.216676	1.26615	0.340452
AGAP001820	AGAP001820	TATA-binding protein-associated factor	-	chr2R	10870934	10886197	-	0.00175915	1.13596	0.183918	0.000149666	1.30832	0.387712
AGAP001821	AGAP001821		-	chr2R	10897428	10899812	-	0.360236	1.21111	0.276336	0.00520842	1.53976	0.622703
AGAP001823	VATG	V-type H+-transporting ATPase subunit G	-	chr2R	10902267	10903524	-	0.000217223	1.33843	0.420544	0.0444564	1.15255	0.204828
AGAP001824	AGAP001824		-	chr2R	10905378	11079417	-	0.000152574	2.20769	1.14254	0.000151045	2.28269	1.19073
AGAP001826	Lp	lipophorin	-	chr2R	11116762	11129381	-	0.6943	1.15713	0.210549	0.00273501	1.67837	0.747062
AGAP001827	AGAP001827	hypoxia up-regulated 1	-	chr2R	11265311	11269057	-	0.67385	1.10387	0.14257	0.203696	1.18386	0.243504
AGAP001828	AGAP001828		-	chr2R	11273254	11281846	-	0.000149917	1.4241	0.51005	0.00274485	1.19768	0.260247
AGAP001854	AGAP001854	N-glycosylase/DNA lyase	-	chr2R	11447315	11448907	+	0.81853	-1.08841	-0.122219	0.096204	1.24102	0.311532
AGAP001856	PER	period circadian protein	-	chr2R	11449082	11460839	-	0.00193591	1.44772	0.533787	0.000149651	4.92185	2.2992
AGAP001859	AGAP001859	DnaJ homolog subfamily B member 14	-	chr2R	11504749	11506640	+	0.0193242	1.12088	0.164628	0.974266	1.01899	0.0271406
AGAP001862	GPRNNA1	putative GPCR class a orphan receptor 1	-	chr2R	11516577	11518058	-	0.00948669	1.39717	0.482509	0.0223828	1.34541	0.428045
AGAP001864	CYP4H15	cytochrome P450	P450s	chr2R	11614187	11615787	+	0.374005	-1.36745	-0.451487	0.500571	-1.3145	-0.394515
AGAP001865	mRpL17	39S ribosomal protein L17, mitochondrial	-	chr2R	11622216	11623103	-	0.851564	1.03153	0.0447788	0.999888	-1.00458	-0.00659847
AGAP001866	AGAP001866		-	chr2R	11623551	11690434	+	0.109401	-1.12288	-0.167205	0.999921	1.00591	0.00850487
AGAP001867	AGAP001867	mitogen-activated protein kinase kinase 7	-	chr2R	11691761	11698819	+	0.0292415	1.22685	0.294959	0.035137	1.21966	0.286475
AGAP001870	AGAP001870	solute carrier family 7 (L-type amino acid transporter), member 9	-	chr2R	11701509	11717137	-	0.00172859	1.20542	0.269542	0.0101985	1.16246	0.217181
AGAP001871	AGAP001871	Ro ribonucleoprotein autoantigen	-	chr2R	11727628	11735207	-	0.987676	1.01774	0.0253716	0.652324	-1.0511	-0.0718956
AGAP001872	AGAP001872	U3 small nucleolar RNA-associated protein 19	-	chr2R	11735440	11738881	-	0.0120954	-1.13355	-0.180851	0.000149693	-1.37856	-0.463162
AGAP001873	AGAP001873		-	chr2R	11741627	11745473	-	0.241623	1.06553	0.0915766	0.254367	1.06448	0.090148
AGAP001874	AGAP001874	Ras-related protein Rap-1A	-	chr2R	11749194	11777977	-	0.00042626	-1.21999	-0.28687	0.000149652	-1.47741	-0.563067
AGAP001877	AGAP001877		-	chr2R	11778717	11796376	-	0.617271	-1.05956	-0.0834675	0.977558	-1.02328	-0.0332022
AGAP001878	AGAP001878	peptide alpha-N-acetyltransferase	-	chr2R	11797323	11798213	+	0.001477	-1.25343	-0.325881	0.000164148	-1.3899	-0.474985
AGAP001879	AGAP001879	pre-mRNA-splicing factor CLF1	-	chr2R	11798220	11800592	-	0.000173006	-1.25531	-0.328041	0.000208761	-1.23673	-0.306528
AGAP001881	AGAP001881	protease m1 zinc metalloprotease	-	chr2R	11833852	11837198	+	0.888888	-1.05363	-0.0753641	0.11709	1.16216	0.216815
AGAP001882	AGAP001882	E3 ubiquitin-protein ligase NRDP1	-	chr2R	11837734	11852904	-	0.0125219	-1.18107	-0.240097	0.00820258	-1.19245	-0.253924
AGAP001883	AGAP001883	ELAV (embryonic lethal, abnormal vision Drosophila)-like	-	chr2R	11855014	11861123	+	0.995265	1.02873	0.040863	0.0752249	-1.24005	-0.310396
AGAP001884	AGAP001884	fumarate hydratase, class II	-	chr2R	11882021	11885600	-	0.000346226	1.36387	0.447707	0.000170362	1.44531	0.531383
AGAP001885	AGAP001885	WD repeat-containing protein 79	-	chr2R	11885788	11887098	+	0.880007	-1.05396	-0.07582	0.998122	1.01697	0.0242815
AGAP001886	AGAP001886		-	chr2R	11887195	11905445	-	0.470174	1.05715	0.0801754	0.000177961	1.25536	0.328106
AGAP001887	AGAP001887	biogenesis of lysosome-related organelles complex 1 subunit 1	-	chr2R	11906044	11906759	-	0.687111	-1.08723	-0.120652	0.124102	-1.17866	-0.237145
AGAP001888	AGAP001888	Alpha-(1,6)-fucosyltransferase	-	chr2R	11907700	11910024	-	0.00124913	-1.20824	-0.272912	0.000201263	-1.28028	-0.356462
AGAP001889	AGAP001889		-	chr2R	11911870	11912392	-	0.0179724	1.38459	0.469459	0.796101	1.10521	0.144317
AGAP001890	AGAP001890		-	chr2R	11913002	11913864	+	0.0450492	1.46157	0.547516	0.450484	1.23105	0.299884
AGAP001891	AGAP001891	arrestin domain-containing protein 3	-	chr2R	11913820	11916521	-	0.646116	-1.08823	-0.12198	0.832774	1.06562	0.0916987
AGAP001892	AGAP001892	arrestin domain-containing protein 3	-	chr2R	11917629	11919364	+	0.0459175	1.26251	0.336289	0.999991	-1.00586	-0.00843048
AGAP001893	AGAP001893		-	chr2R	11919713	11922028	+	0.000151332	2.01699	1.0122	0.000150844	2.04369	1.03118
AGAP001894	AGAP001894	arrestin domain-containing protein 3	-	chr2R	11923302	11926819	+	0.968124	-1.02886	-0.041049	0.558906	-1.07184	-0.100096
AGAP001895	AGAP001895	F-box and leucine-rich repeat protein 10/11	-	chr2R	11928232	11948137	-	0.983768	-1.01744	-0.0249395	0.113632	-1.09116	-0.125856
AGAP001896	AGAP001896		-	chr2R	11948396	11949914	-	0.00333897	-1.11303	-0.154496	0.00745471	-1.10187	-0.139951
AGAP001897	AGAP001897	centromere protein J	-	chr2R	11950305	11953824	+	0.0223676	-1.53972	-0.622672	0.00019641	-2.26427	-1.17905
AGAP001898	mRpL44	39S ribosomal protein L44, mitochondrial	-	chr2R	11953826	11955037	-	0.99904	-1.00663	-0.00953293	0.251668	-1.05772	-0.0809641
AGAP001899	AGAP001899	fatty acid synthase, animal type	-	chr2R	11955660	11963760	-	0.00257387	1.36975	0.453915	0.0417092	1.24045	0.310865
AGAP001900	AGAP001900	de-etiolated-1	-	chr2R	11965230	11967114	-	0.000593592	-1.47128	-0.55707	0.000377003	-1.50594	-0.590668
AGAP001901	AGAP001901	DNA helicase MCM9	-	chr2R	11967255	11971280	+	0.995641	-1.02323	-0.0331316	0.948782	-1.04575	-0.0645332
AGAP001902	Rheb	GTP-binding protein Rheb	-	chr2R	11971531	11975163	-	0.0233848	1.09603	0.132291	0.00248608	1.13045	0.176894
AGAP001903	Mdh2	NAD-dependent malate dehydrogenase	-	chr2R	11975823	11977806	+	0.0238141	1.32764	0.408865	0.000918003	1.53268	0.616055
AGAP001905	AGAP001905	zinc finger RNA-binding protein	-	chr2R	11978382	11987819	+	0.92131	1.02506	0.0357056	0.0020905	1.15523	0.208179
AGAP001907	AGAP001907		-	chr2R	11993112	12000666	+	0.00208919	1.23153	0.300447	0.00015929	1.38336	0.468173
AGAP001908	AGAP001908	glyceronephosphate O-acyltransferase	-	chr2R	12003316	12005857	+	0.00158751	-1.26261	-0.336404	0.45121	-1.08503	-0.117731
AGAP001909	AGAP001909		-	chr2R	12006430	12009428	+	0.00620768	-1.21515	-0.28114	0.000275404	-1.33384	-0.415586
AGAP001910	RpS3	40S ribosomal protein S3	-	chr2R	12009509	12011157	-	0.121895	-1.10411	-0.142879	0.402696	-1.07165	-0.0998306
AGAP001911	RpL6	60S ribosomal protein L6	-	chr2R	12011655	12012730	+	0.726774	-1.05665	-0.0794954	0.979525	1.02492	0.035511
AGAP001913	AGAP001913	histamine-gated chloride channel	-	chr2R	12016696	12023879	+	0.000160734	1.48455	0.57003	0.000195943	1.42997	0.515986
AGAP001914	AGAP001914	cell division cycle protein 37	-	chr2R	12025704	12027590	+	0.000694102	-1.10738	-0.147156	0.16121	-1.04671	-0.0658569
AGAP001915	Gr24	gustatory receptor 24	-	chr2R	12028579	12030120	+	0.0844027	1.65408	0.726027	0.00428606	2.19473	1.13404
AGAP001916	AGAP001916		-	chr2R	12076125	12090875	+	0.149054	1.10906	0.149342	0.936438	1.03257	0.0462437
AGAP001917	AGAP001917	Male specific lethal 3	-	chr2R	12093360	12095236	+	0.0168397	-1.24542	-0.316633	0.0137426	-1.25329	-0.325718
AGAP001918	AGAP001918	microfibrillar-associated protein 1	-	chr2R	12095512	12097245	+	0.998761	-1.00795	-0.0114231	0.0256776	1.10688	0.146494
AGAP001919	AGAP001919	protein disulfide-isomerase A6	-	chr2R	12097943	12099925	+	0.49651	1.15409	0.206751	0.00429118	1.46584	0.55173
AGAP001923	AGAP001923	solute carrier family 38 (sodium-coupled neutral amino acid transporter)	-	chr2R	12104371	12107513	+	0.969346	-1.02903	-0.0412874	0.102523	-1.13202	-0.1789
AGAP001925	AGAP001925		-	chr2R	12249875	12333504	+	0.000149896	1.5032	0.588038	0.000151774	1.44027	0.526344
AGAP001928	AGAP001928	nucleosome assembly protein 1-like 1	-	chr2R	12378986	12382914	-	0.0707221	-1.21985	-0.286703	0.000880571	-1.43517	-0.521226
AGAP001929	AGAP001929	DNA polymerase alpha subunit A	-	chr2R	12383577	12388896	-	0.000378476	-1.48566	-0.571107	0.000152008	-1.72545	-0.786974
AGAP001930	AGAP001930	heterogeneous nuclear ribonucleoprotein 27C	-	chr2R	12389830	12398506	+	0.988447	1.0216	0.0308371	0.000278686	-1.31872	-0.399137
AGAP001932	AGAP001932	metalloendopeptidase	-	chr2R	12406483	12407785	+	0.0123966	-1.96335	-0.973316	0.00753435	-2.05507	-1.03919
AGAP001933	AGAP001933	kinase	-	chr2R	12424563	12427370	+	0.169548	-1.26855	-0.34318	0.000694188	-1.7131	-0.776607
AGAP001934	AGAP001934		-	chr2R	12499810	12500847	+	0.84906	1.09229	0.12736	0.999279	-1.02093	-0.0298815
AGAP001935	AGAP001935		-	chr2R	12600857	12624387	+	0.000173646	1.36981	0.45398	0.000150465	1.47063	0.556438
AGAP001936	AGAP001936	phosphatidylinositol phospholipase C, beta	-	chr2R	12644796	12665612	+	0.000157894	1.40973	0.495417	0.934398	1.03606	0.0511112
AGAP001937	mRpL33	39S ribosomal protein L33, mitochondrial	-	chr2R	12670179	12671299	-	0.454775	-1.11338	-0.154942	0.0467698	-1.21619	-0.282363
AGAP001938	AGAP001938	bifunctional lysine-specific demethylase and histidyl-hydroxylase NO66	-	chr2R	12671583	12673939	+	0.0168304	-1.35977	-0.443365	0.000489681	-1.60857	-0.685778
AGAP001939	AGAP001939	maltase	-	chr2R	12677578	12680051	-	0.116786	-1.09821	-0.135159	0.0166057	-1.14034	-0.189464
AGAP001940	AGAP001940		-	chr2R	12680160	12680777	+	0.680581	-1.04755	-0.0670128	0.0538494	-1.11276	-0.154144
AGAP001941	AGAP001941	phosphatidic acid phosphatase type 2 domain-containing protein 1B	-	chr2R	12681098	12682954	+	0.000155308	-1.39112	-0.476248	0.393968	-1.08183	-0.113476
AGAP001942	AGAP001942		-	chr2R	12682472	12683927	-	0.563326	-1.10218	-0.140355	0.924056	1.05293	0.0744152
AGAP001943	AGAP001943		-	chr2R	12684515	12690361	-	0.904564	-1.03341	-0.0474167	0.000309455	-1.25794	-0.331062
AGAP001944	AGAP001944	F-box and WD-40 domain protein 1/11	-	chr2R	12692620	12717413	+	0.0127185	-1.14679	-0.197605	0.000151115	-1.34777	-0.430571
AGAP001945	AGAP001945	Uncharacterized protein CG12001	-	chr2R	12720850	12724816	-	0.0528916	-1.17386	-0.23126	0.00965518	-1.23015	-0.298834
AGAP001946	AGAP001946		-	chr2R	12726312	12727124	-	0.0442786	-1.18377	-0.243383	0.318289	-1.1121	-0.153288
AGAP001947	AGAP001947	tankyrase	-	chr2R	12727171	12743008	-	0.251045	-1.13859	-0.187243	0.419003	-1.11357	-0.155192
AGAP001948	AGAP001948	suppressor of fused (Sufu)	-	chr2R	12766623	12768370	+	0.0208918	1.17845	0.236895	0.020641	1.1788	0.237316
AGAP001949	AGAP001949		-	chr2R	12768545	12774338	-	0.000407958	-1.92668	-0.946119	0.000151013	-2.55944	-1.35583
AGAP001950	AGAP001950	membrane-associated tyrosine- and threonine-specific cdc2-inhibitory kinase	-	chr2R	12774801	12778327	+	0.00213453	-1.79153	-0.841195	0.000158342	-2.50152	-1.3228
AGAP001951	AGAP001951	butyryl-CoA dehydrogenase	-	chr2R	12778938	12780479	-	0.015817	1.20675	0.271129	0.00119921	1.29489	0.372832
AGAP001952	AGAP001952	cytosol aminopeptidase	-	chr2R	12780685	12782505	-	0.978271	1.30644	0.385636	0.998367	-1.14596	-0.196558
AGAP001953	AGAP001953	TBC1 domain family, member 10A	-	chr2R	12782818	12796604	+	0.00238969	1.15409	0.206761	0.774795	1.03597	0.0509882
AGAP001954	psidin	Phagocyte signaling-impaired protein	-	chr2R	12796896	12801636	-	0.00142158	-1.53862	-0.621635	0.000354517	-1.66914	-0.739104
AGAP001955	AGAP001955	N-acetylglucosaminylphosphatidylinositol deacetylase	-	chr2R	12802213	12808232	+	0.809011	1.03474	0.0492744	0.073465	1.09442	0.130173
AGAP001956	AGAP001956	Niemann-Pick Type C-2	insecticide binding	chr2R	12803734	12805105	-	0.476256	-1.35473	-0.438009	0.0311221	-1.83179	-0.873256
AGAP001957	AGAP001957	phosphatidylinositol transfer protein, beta	-	chr2R	12809543	12829007	+	0.913772	1.01854	0.0264959	0.530168	1.03517	0.0498657
AGAP001958	CRY1	cryptochrome 1	-	chr2R	12836580	12840281	-	0.074044	1.08029	0.111414	0.775051	-1.03154	-0.0448036
AGAP001959	AGAP001959	secernin	-	chr2R	12841068	12843396	+	0.99783	1.02666	0.037962	0.822987	-1.09431	-0.130026
AGAP001960	AGAP001960		-	chr2R	12866128	12869332	-	0.000171951	4.22022	2.07732	0.00114655	2.85173	1.51184
AGAP001961	GPRVPR2	GPCR vasopressin family receptor 2	-	chr2R	12858725	12911402	+	0.00692946	1.21607	0.28223	0.000157009	-1.43085	-0.516876
AGAP001962	GPRVPR1	GPCR vasopressin family receptor 1	-	chr2R	12913601	12960615	-	0.00505461	1.34596	0.42864	0.0166714	1.28923	0.36651
AGAP001964	CLIPA26	CLIP-domain serine protease	-	chr2R	12971258	12973558	+	0.239538	-1.13427	-0.181758	0.0877992	1.17432	0.231826
AGAP001965	AGAP001965	sodium-coupled monocarboxylate transporter 1	-	chr2R	12976720	12979051	-	0.326456	1.12152	0.16545	0.116277	1.16496	0.220281
AGAP001966	AGAP001966	sodium-coupled monocarboxylate transporter 1	-	chr2R	12979630	12982248	-	0.214385	1.15958	0.213597	0.000203545	1.54194	0.624743
AGAP001967	AGAP001967	xeroderma pigmentosum group C-complementing protein	-	chr2R	12985652	12988388	-	0.000170092	-1.51448	-0.598825	0.000149652	-1.94068	-0.956561
AGAP001968	AGAP001968		-	chr2R	12988769	12990379	-	0.464258	-1.08684	-0.120146	0.000601746	-1.31134	-0.391045
AGAP001969	AGAP001969	polyubiquitin	-	chr2R	12990729	12991837	-	0.583504	2.47433	1.30704	0.000739332	26.4447	4.72491
AGAP001970	AGAP001970	Polyubiquitin-B	-	chr2R	12992453	12993988	+	0.430661	2.32892	1.21966	0.00187195	10.1618	3.34509
AGAP001971	AGAP001971	Polyubiquitin-C	-	chr2R	12994466	12999278	+	0.000314443	-1.65505	-0.726872	0.997978	-1.02572	-0.0366325
AGAP001972	AGAP001972	pre-rRNA-processing protein TSR4	-	chr2R	12999648	13001649	+	0.169468	-1.12383	-0.168421	0.000208868	-1.3748	-0.459225
AGAP001973	Prosalpha7	26S proteasome alpha 7 subunit	-	chr2R	13002445	13003902	+	0.000372907	-1.2172	-0.283563	0.000361724	-1.21829	-0.284863
AGAP001974	AGAP001974	organic solute transporter subunit alpha	-	chr2R	13003896	13014280	-	0.966128	-1.04317	-0.0609798	0.993997	-1.0269	-0.03829
AGAP001975	AGAP001975	Protein SYS1 homolog	-	chr2R	13017723	13018831	-	0.341571	-1.09205	-0.127043	0.105176	-1.12957	-0.175778
AGAP001976	AGAP001976	Archease	-	chr2R	13018942	13020014	+	0.374914	-1.06472	-0.0904722	0.302736	-1.07027	-0.0979795
AGAP001978	AGAP001978		-	chr2R	13020732	13042812	+	0.0193866	-1.25296	-0.325344	0.0433244	-1.22005	-0.286945
AGAP001979	SCRASP3	Class A Scavenger Receptor (SRCR domain) with Serine Protease domain,	-	chr2R	13047591	13085343	-	0.000428677	1.37217	0.456464	0.000157364	1.51104	0.595542
AGAP001980	AGAP001980		-	chr2R	13087482	13092836	-	0.00272354	-1.5657	-0.646805	0.00252256	-1.5717	-0.652328
AGAP001981	AGAP001981		-	chr2R	13098151	13110036	-	0.99979	1.01901	0.0271664	0.00316658	1.64088	0.71447
AGAP001982	AGAP001982		-	chr2R	13117302	13120668	-	0.490619	1.15422	0.206915	0.000302901	1.69559	0.761784
AGAP001983	AGAP001983		-	chr2R	13133425	13135790	-	0.979308	-1.09925	-0.13652	0.407498	1.35793	0.441412
AGAP001984	AGAP001984		-	chr2R	13150830	13154837	+	0.902865	-1.22873	-0.297172	0.992416	1.10601	0.145364
AGAP001985	AGAP001985	soluble guanylate cyclase 88E	-	chr2R	13156100	13179478	-	0.000157648	1.59197	0.670812	0.00016277	1.56885	0.649709
AGAP001986	AGAP001986	nuclear protein localization protein 4 homolog	-	chr2R	13187296	13208622	+	0.00107312	-1.21392	-0.279668	0.000193839	-1.28609	-0.362992
AGAP001987	AGAP001987		-	chr2R	13195029	13197722	-	0.000149836	1.74164	0.800448	0.000158549	1.56805	0.648973
AGAP001988	AGAP001988	Hyp37,7-like	-	chr2R	13209064	13209867	+	0.657596	1.24289	0.313694	0.999983	1.01475	0.0211282
AGAP001989	AGAP001989		-	chr2R	13210284	13211226	+	0.00414577	1.82856	0.87071	0.000149698	-3.82612	-1.93588
AGAP001990	AGAP001990	histamine-gated chloride channel subunit	-	chr2R	13215618	13216977	-	0.00620043	1.36261	0.446376	0.000212259	1.61863	0.694776
AGAP001993	AGAP001993	RNA-binding protein Musashi	-	chr2R	13234706	13237607	-	0.00122131	-1.55588	-0.637735	0.000166729	-1.86494	-0.899128
AGAP001994	AGAP001994	SWI/SNF-related matrix-associated actin-dependent regulator of chromatin subfamily	-	chr2R	13315691	13318196	+	0.00213288	-1.22634	-0.294362	0.04175	-1.14654	-0.197283
AGAP001995	Prosalpha2	26S proteasome alpha 2 subunit	-	chr2R	13318400	13319597	-	0.000554601	-1.23327	-0.302494	0.0100489	-1.15939	-0.213365
AGAP001996	AGAP001996	beta-sarcoglycan	-	chr2R	13319935	13320974	+	0.000268658	1.40713	0.492761	0.000160163	1.50082	0.585754
AGAP001997	AGAP001997	interleukin enhancer-binding factor	-	chr2R	13321240	13322751	-	0.990311	1.00901	0.0129356	0.986156	-1.00991	-0.0142269
AGAP001998	mRpS10	28S ribosomal protein S10, mitochondrial	-	chr2R	13322900	13323616	-	0.0255899	-1.18013	-0.238947	0.207504	-1.11545	-0.157621
AGAP001999	AGAP001999	protein neuralized	-	chr2R	13352435	13360847	+	0.99838	-1.016	-0.0228977	0.0383337	-1.1953	-0.257376
AGAP002000	AGAP002000	Kv channel-interacting protein	-	chr2R	13364004	13369113	-	0.000150315	1.67517	0.744305	0.000149658	1.87518	0.90703
AGAP002002	AGAP002002		-	chr2R	13400592	13403075	+	0.144725	-1.13371	-0.181046	0.00155069	-1.28182	-0.35819
AGAP002003	AGAP002003		-	chr2R	13404099	13405629	-	0.0694854	-1.12588	-0.171058	0.00124759	-1.22888	-0.297342
AGAP002004	AGAP002004	nuclear RNA export factor 1/2	-	chr2R	13406040	13409177	+	0.000190299	-1.6051	-0.68266	0.000152144	-1.76278	-0.817852
AGAP002006	AGAP002006	reticulon/nogo receptor	-	chr2R	13550636	13556571	-	0.000192375	1.7688	0.82277	0.000164911	1.84633	0.884664
AGAP002007	AGAP002007	reticulon/nogo receptor	-	chr2R	13700836	13734033	+	0.000149663	1.59533	0.673853	0.000149668	1.58501	0.664494
AGAP002008	AGAP002008		-	chr2R	13835946	13837677	+	0.00155128	-1.32886	-0.410193	0.00521268	1.27943	0.355497
AGAP002009	AGAP002009	dynein heavy chain, axonemal	-	chr2R	13875376	13889539	+	0.506334	1.83067	0.87237	0.632803	1.68923	0.756365
AGAP002010	AGAP002010		-	chr2R	13889942	13891213	+	0.0926988	1.14544	0.195908	0.00218343	1.26374	0.337705
AGAP002011	AGAP002011	ammonium transporter Rh	-	chr2R	13892544	13895367	+	0.0377609	1.4135	0.49927	0.000179825	2.08383	1.05924
AGAP002012	AGAP002012		-	chr2R	13898544	13921949	+	0.726591	1.06521	0.0911388	0.000660092	1.31921	0.399679
AGAP002013	AGAP002013	leucine-rich repeat-containing protein 49	-	chr2R	13927785	13932101	+	0.189491	-1.32531	-0.406329	0.547387	1.20644	0.270761
AGAP002014	AGAP002014	leucyl-tRNA synthetase	-	chr2R	13932762	13935659	-	0.00111548	1.16817	0.224251	0.0981589	-1.0859	-0.118893
AGAP002015	AGAP002015	dynein heavy chain 1, cytosolic	-	chr2R	13936707	13956091	+	0.128898	1.1299	0.176193	0.0117297	1.20157	0.264922
AGAP002016	AGAP002016	iron/zinc purple acid phosphatase-like protein precursor	-	chr2R	13956326	13958362	+	0.999961	1.0049	0.00705528	0.0032514	1.21616	0.282333
AGAP002017	AGAP002017	Hexosyltransferase	-	chr2R	13958288	13960286	-	0.00075122	-1.50167	-0.586565	0.00826311	-1.3565	-0.43989
AGAP002018	AGAP002018	histone-lysine N-methyltransferase setd3	-	chr2R	13960591	13972312	+	0.000258364	-1.2942	-0.372064	0.00719667	-1.18423	-0.24395
AGAP002019	AGAP002019	COMPASS component SWD3	-	chr2R	14010285	14011960	-	0.00975226	-1.46489	-0.550796	0.0615312	-1.33363	-0.415361
AGAP002020	AGAP002020	NADH dehydrogenase (ubiquinone) 1 beta subcomplex 8	-	chr2R	14012136	14013188	-	0.000208573	1.34918	0.43208	0.0442305	1.15542	0.208423
AGAP002021	AGAP002021	lysophosphatidate acyltransferase	-	chr2R	14013776	14022980	+	0.999774	-1.00668	-0.00959969	0.0127885	-1.15491	-0.207774
AGAP002022	AGAP002022	Protein maelstrom	-	chr2R	14023310	14025269	-	0.000283304	-1.34379	-0.42631	0.000629785	-1.30206	-0.380798
AGAP002023	AGAP002023		-	chr2R	14045723	14049079	+	0.00180238	-1.6679	-0.73803	0.000154565	-2.26444	-1.17915
AGAP002024	AGAP002024		-	chr2R	14049721	14072280	-	0.979365	-1.01539	-0.022028	0.0522277	-1.08763	-0.121191
AGAP002025	OBP11	odorant-binding protein 11	-	chr2R	14069095	14069749	+	0.99851	-1.07635	-0.106153	0.279392	-1.7214	-0.783581
AGAP002026	AGAP002026	ditrans,polycis-polyprenyl diphosphate synthase	-	chr2R	14072673	14074022	+	0.952966	1.03203	0.0454836	0.755071	1.05508	0.0773487
AGAP002028	AGAP002028	E3 ubiquitin-protein ligase RNF13	-	chr2R	14074074	14083763	-	0.137828	1.08794	0.121595	0.000150681	1.32662	0.407758
AGAP002030	AGAP002030	bromodomain and WD repeat domain containing protein 1/3	-	chr2R	14084479	14097988	+	0.985559	-1.02365	-0.0337276	0.984017	1.02431	0.0346518
AGAP002032	AGAP002032		-	chr2R	14098486	14109460	-	0.850938	1.0588	0.082428	0.00030776	1.41322	0.49899
AGAP002033	AGAP002033	arginine kinase	-	chr2R	14100293	14102366	+	0.608671	2.17735	1.12257	0.930062	1.52777	0.611424
AGAP002035	AGAP002035	GC-rich sequence DNA-binding factor	-	chr2R	14110475	14115743	-	0.961939	1.02226	0.0317602	0.00990541	1.14027	0.189374
AGAP002036	AGAP002036	zinc finger, FYVE domain containing 1	-	chr2R	14117867	14125617	+	0.0949169	1.15133	0.203303	0.000151689	1.52138	0.605383
AGAP002037	AGAP002037	Dihydroorotate dehydrogenase (quinone), mitochondrial	-	chr2R	14116061	14117553	-	0.0531402	-1.2423	-0.313011	0.0177551	-1.29445	-0.372344
AGAP002038	AGAP002038		-	chr2R	14126101	14129618	-	0.000149651	1.78149	0.833088	0.0363478	1.15851	0.21227
AGAP002039	AGAP002039		-	chr2R	14217622	14219749	-	0.000234067	1.57172	0.652346	0.000149873	1.91329	0.936058
AGAP002040	AGAP002040	Brother of iHog	-	chr2R	14278775	14302163	+	0.000839735	1.26148	0.335118	0.000425873	1.28793	0.365052
AGAP002041	AGAP002041		-	chr2R	14302982	14358290	-	0.000155098	1.83288	0.874113	0.000896103	1.51336	0.597754
AGAP002043	AGAP002043		-	chr2R	14412816	14414564	+	0.24147	1.22113	0.288222	0.0087697	1.44446	0.530532
AGAP002047	AGAP002047	atlastin	-	chr2R	14517950	14532363	+	0.00141719	1.10627	0.145702	0.000184266	1.14785	0.19893
AGAP002048	AGAP002048		-	chr2R	14532646	14541849	-	0.000408097	-1.56516	-0.646307	0.000221556	-1.64269	-0.716057
AGAP002049	AGAP002049	phosphatidylethanolamine binding protein 1	-	chr2R	14551198	14552501	-	0.000855192	1.32733	0.408525	0.000151983	1.54149	0.624323
AGAP002050	ABCG13	ATP-binding cassette transporter (ABC transporter) family G member 13	ABC transporters	chr2R	14554884	14584999	-	0.0297759	1.47957	0.565182	0.000229572	2.10369	1.07292
AGAP002051	ABCG14	ATP-binding cassette transporter (ABC transporter) family G member 14	ABC transporters	chr2R	14587720	14601222	+	0.229936	1.27943	0.355506	0.0302112	1.45491	0.540931
AGAP002052	AGAP002052		-	chr2R	14636809	14655792	+	0.512095	1.86565	0.899679	0.0333108	3.58977	1.84389
AGAP002053	AGAP002053		-	chr2R	14656432	14657743	+	0.000149907	1.79471	0.843749	0.000149652	2.09325	1.06574
AGAP002054	AGAP002054	fermitin family homolog 2	-	chr2R	14658943	14677382	-	0.512444	1.08085	0.112165	0.00015836	1.43386	0.519909
AGAP002055	AGAP002055	Beta-galactosidase	-	chr2R	14678933	14682243	+	0.999886	1.03081	0.043777	0.120929	1.70292	0.768011
AGAP002056	AGAP002056	beta-galactosidase	-	chr2R	14682832	14686149	+	0.399214	1.32806	0.409315	0.00803969	1.87995	0.910694
AGAP002058	AGAP002058	beta-galactosidase	-	chr2R	14686466	14689309	+	0.240281	1.55085	0.633056	0.100025	1.72528	0.786835
AGAP002059	AGAP002059		-	chr2R	14690329	14693835	+	0.000274485	1.22345	0.290952	0.00431846	1.15325	0.205708
AGAP002060	ABCH3	ATP-binding cassette transporter (ABC transporter) family H member 3	ABC transporters	chr2R	14694002	14713430	-	0.329407	-1.28641	-0.363353	0.000189029	2.37557	1.24827
AGAP002061	Rpn7	26S proteasome 26S non-ATPase subunit N7	-	chr2R	14715993	14717461	+	0.000656832	-1.19503	-0.25705	0.595106	-1.04914	-0.0692034
AGAP002062	AGAP002062	Protein FAM50 homolog	-	chr2R	14717497	14718759	-	0.573419	1.08753	0.121051	0.14396	1.14902	0.200405
AGAP002063	AGAP002063	nucleolar protein 56	-	chr2R	14719716	14721808	+	0.00919056	-1.31216	-0.391944	0.000151331	-1.75498	-0.811458
AGAP002064	AGAP002064		-	chr2R	14721721	14723114	-	0.641489	-1.09638	-0.132743	0.829025	-1.07176	-0.0999851
AGAP002065	AGAP002065	alpha-tocopherol transfer protein	-	chr2R	14723265	14724907	+	0.00535989	-1.1697	-0.226135	0.0390579	-1.12586	-0.171024
AGAP002066	AGAP002066	Mps one binder kinase activator-like 1B	-	chr2R	14726757	14728527	-	0.0707598	-1.19963	-0.26259	0.000835014	-1.39527	-0.480544
AGAP002067	AGAP002067	cell cycle progression	-	chr2R	14728819	14731287	+	0.991494	1.00978	0.0140457	0.931466	1.01752	0.0250511
AGAP002068	AGAP002068		-	chr2R	14731223	14737475	-	0.000149994	-1.82805	-0.870303	0.000313192	1.50341	0.588243
AGAP002069	AGAP002069	decaprenyl-diphosphate synthase subunit 1	-	chr2R	14744207	14747326	+	0.209323	-1.18392	-0.243571	0.987268	1.0371	0.0525618
AGAP002070	AGAP002070		-	chr2R	14780225	14781463	+	0.999646	-1.04254	-0.060101	0.0356187	1.99738	0.998109
AGAP002071	ABCD1	ATP-binding cassette transporter (ABC transporter) family D member 1	ABC transporters	chr2R	14785169	14799403	+	0.000235877	1.30509	0.384148	0.000155003	1.38131	0.466036
AGAP002072	AGAP002072		-	chr2R	14800490	14813625	-	0.932246	1.25812	0.331269	0.38994	1.716	0.779047
AGAP002073	AGAP002073	E3 ubiquitin-protein ligase RNF1/2	-	chr2R	14818976	14820756	-	0.00047065	-1.21671	-0.28299	0.000379236	-1.22371	-0.291265
AGAP002074	AGAP002074		-	chr2R	14821998	14823344	-	0.0661596	-1.39112	-0.476244	0.00393072	-1.64407	-0.717276
AGAP002075	AGAP002075	serine/threonine-protein kinase TTK/MPS1	-	chr2R	14823727	14826298	+	0.0436481	-1.37709	-0.461618	0.000150547	-2.36795	-1.24364
AGAP002076	AGAP002076	heat shock 70kDa protein 1/8	-	chr2R	14826967	14831432	+	0.0663166	1.15571	0.20878	0.38433	1.09538	0.131432
AGAP002077	AGAP002077	tRNA pseudouridine synthase 2	-	chr2R	14831780	14833467	-	0.0280196	-1.22502	-0.29281	0.000149722	-1.77538	-0.828125
AGAP002078	AGAP002078	14 kDa phosphohistidine phosphatase	-	chr2R	14833730	14834389	+	0.905739	-1.04747	-0.0669041	0.995969	-1.01962	-0.0280285
AGAP002079	AGAP002079		-	chr2R	14837755	14875747	-	0.000171892	1.4532	0.539236	0.697858	-1.0714	-0.0995016
AGAP002081	AGAP002081		-	chr2R	14897580	14903827	+	0.934101	1.02791	0.0397148	0.392111	-1.06729	-0.093956
AGAP002082	AGAP002082		-	chr2R	14906493	14939766	-	0.997451	-1.01298	-0.0186033	0.999868	-1.00618	-0.00888252
AGAP002083	AGAP002083		-	chr2R	15085382	15113044	+	0.000165547	1.90311	0.928357	0.000175629	1.86279	0.897465
AGAP002084	AGAP002084	glycerol-3-phosphate O-acyltransferase 3/4	-	chr2R	15117639	15128102	+	0.0142548	-1.16104	-0.215419	0.18097	-1.09842	-0.135434
AGAP002085	AGAP002085		-	chr2R	15137115	15144440	+	0.995127	1.07711	0.107162	0.00670455	2.24586	1.16727
AGAP002086	AGAP002086	OTU domain-containing protein 5	-	chr2R	15147833	15154039	-	0.00233839	-1.21481	-0.280733	0.000734469	-1.25	-0.321934
AGAP002087	AGAP002087	Protein kish	-	chr2R	15154350	15154869	-	0.00585551	-1.25475	-0.327394	0.00225264	-1.28973	-0.367065
AGAP002088	AGAP002088	U3 small nucleolar RNA-associated protein 15	-	chr2R	15155209	15156993	+	0.236955	-1.20423	-0.268109	0.000166964	-1.83493	-0.875722
AGAP002089	AGAP002089		-	chr2R	15157104	15167123	-	0.000149794	1.54473	0.627356	0.000149652	1.69048	0.75743
AGAP002090	COE16738	carboxylesterase	Carboxylesterases	chr2R	15198823	15211996	+	0.00032931	1.39804	0.483402	0.000254719	1.42055	0.506453
AGAP002091	AGAP002091	phosphoribosylformylglycinamidine synthase	-	chr2R	15221488	15227114	-	0.000476092	-1.62339	-0.699005	0.000183368	1.7873	0.837778
AGAP002092	AGAP002092	Ras-related protein Rab-30	-	chr2R	15227802	15232672	+	0.998827	1.01041	0.0149355	0.512584	-1.06508	-0.0909653
AGAP002093	AGAP002093		-	chr2R	15233478	15252328	-	0.0723639	1.15102	0.20291	0.000149931	1.5521	0.634221
AGAP002094	AGAP002094	ancient conserved domain-containing protein 2	-	chr2R	15256334	15269594	-	0.996353	-1.01294	-0.0185547	0.589291	-1.0555	-0.0779219
AGAP002095	USP	ultraspiracle	-	chr2R	15296631	15326760	-	0.999936	-1.0041	-0.00590515	0.000499114	1.19791	0.260517
AGAP002097	AGAP002097	beta-1,3-galactosyltransferase brn	-	chr2R	15327135	15329582	+	0.000953409	-1.19266	-0.254178	0.0052237	-1.15505	-0.207953
AGAP002098	AGAP002098	Sjogren's syndrome nuclear autoantigen 1	-	chr2R	15329623	15329982	-	0.185519	-1.23206	-0.301067	0.00249319	-1.51565	-0.599939
AGAP002099	AGAP002099		-	chr2R	15330851	15333246	-	0.00161733	-1.22278	-0.290161	0.0141933	-1.16622	-0.221834
AGAP002100	AGAP002100		-	chr2R	15333611	15337425	+	0.969513	1.05497	0.0772066	0.398295	-1.17	-0.226514
AGAP002101	AGAP002101	isoleucyl-tRNA synthetase	-	chr2R	15427379	15431581	+	0.000367945	-1.24637	-0.317731	0.000409769	-1.24263	-0.313399
AGAP002102	AGAP002102		-	chr2R	15435563	15437494	+	0.454306	1.11086	0.151674	0.000802977	1.38653	0.471482
AGAP002104	AGAP002104		-	chr2R	15517130	15572498	+	0.000149714	1.68685	0.754335	0.000149655	1.79032	0.840214
AGAP002106	AGAP002106	xeroderma pigmentosum group C-complementing protein	-	chr2R	15698397	15701879	-	0.817522	-1.06362	-0.0889807	0.0144337	-1.24016	-0.310525
AGAP002107	AGAP002107	calcyclin binding protein	-	chr2R	15703514	15704615	-	0.00017421	-1.31657	-0.396789	0.000164184	-1.32988	-0.411291
AGAP002108	AGAP002108	dual specificity phosphatase	-	chr2R	15705487	15706852	+	0.00214312	-1.35278	-0.435924	0.000171836	-1.5631	-0.64441
AGAP002109	AGAP002109	solute carrier family 31 (copper transporter), member 1	-	chr2R	15711078	15737190	-	0.0131552	1.16216	0.216805	0.000204222	1.29794	0.376225
AGAP002110	AGAP002110	cell division control protein 7	-	chr2R	15740855	15744909	-	0.972261	-1.04061	-0.0574226	0.00039115	-1.46867	-0.55451
AGAP002111	AGAP002111	Zinc finger CCCH-type with G patch domain-containing protein	-	chr2R	15751132	15752827	+	0.286427	-1.09569	-0.131844	0.0772371	-1.13485	-0.182502
AGAP002112	AGAP002112		-	chr2R	15753032	15754999	-	1	1.00094	0.00135517	0.999981	-1.00239	-0.00344181
AGAP002113	AGAP002113	cytochrome b5	-	chr2R	15755287	15758115	+	0.433456	-1.17922	-0.237831	0.389492	-1.18856	-0.249211
AGAP002114	AGAP002114	cell division cycle 20-like protein 1, cofactor of APC complex	-	chr2R	15759226	15781688	-	0.0379623	1.09944	0.136773	0.585121	-1.04455	-0.0628757
AGAP002117	AGAP002117		-	chr2R	15977672	15978840	+	0.00674468	-1.20587	-0.270073	0.393567	-1.0863	-0.119425
AGAP002118	AGAP002118	zinc finger protein 622	-	chr2R	15978897	15980273	+	0.000364983	-1.41268	-0.498436	0.000149966	-1.69183	-0.758585
AGAP002119	AGAP002119	dual-specificity tyrosine-(Y)-phosphorylation regulated kinase	-	chr2R	15984533	16038452	-	0.251734	1.15099	0.202875	0.00386741	1.3368	0.418778
AGAP002120	AGAP002120	RUN and TBC1 domain-containing protein 3	-	chr2R	16040477	16044194	+	0.00094139	1.2042	0.268074	0.080021	1.10585	0.14515
AGAP002121	AGAP002121	DNA-directed RNA polymerase II subunit RPB7	-	chr2R	16044791	16045694	+	0.000482751	-1.54881	-0.631164	0.000193087	-1.67478	-0.743971
AGAP002122	RpL32	60S ribosomal protein L32	-	chr2R	16045963	16047238	-	0.0598257	-1.1032	-0.141691	0.106515	-1.09165	-0.126507
AGAP002123	Axn	axin	-	chr2R	16049216	16074619	-	0.124378	-1.18134	-0.240429	0.00344423	-1.33651	-0.418469
AGAP002124	AGAP002124		-	chr2R	16075886	16082188	+	0.28777	1.27788	0.353753	0.891778	1.11353	0.155134
AGAP002127	AGAP002127	alpha-centractin	-	chr2R	16088787	16091558	-	0.00500503	-1.07679	-0.106737	0.00015833	-1.1374	-0.185738
AGAP002128	AGAP002128	BRCA1-associated protein	-	chr2R	16091759	16094295	+	0.205531	1.10375	0.142414	0.597225	1.06564	0.0917263
AGAP002129	AGAP002129	deoxyhypusine monooxygenase	-	chr2R	16094308	16095471	-	0.0335188	-1.20819	-0.272848	0.000386398	-1.3978	-0.483158
AGAP002130	AGAP002130	tubulin-specific chaperone A	-	chr2R	16096073	16096912	+	0.00145259	-1.19185	-0.253201	0.000646133	-1.21331	-0.278948
AGAP002131	AGAP002131		-	chr2R	16096798	16097943	+	0.00364284	-1.14765	-0.198681	0.00205502	-1.15862	-0.212408
AGAP002132	AGAP002132	YEATS domain-containing protein 1/3	-	chr2R	16099054	16105744	-	0.0195115	-1.24602	-0.317328	0.000754662	-1.39044	-0.475544
AGAP002133	AGAP002133	tRNA modification GTPase	-	chr2R	16106718	16110009	+	0.0122077	-1.41371	-0.499488	0.000181595	-1.85647	-0.892564
AGAP002134	AGAP002134		-	chr2R	16220719	16222461	+	0.974847	-1.13488	-0.182546	0.000878486	-3.10933	-1.63661
AGAP002135	dpr9	defective proboscis extension response 9	-	chr2R	16246384	16326025	+	0.000150062	1.69893	0.764627	0.000149877	1.7253	0.786844
AGAP002136	AGAP002136		-	chr2R	16381647	16385706	+	0.47375	1.14268	0.192425	0.00147386	1.48253	0.568064
AGAP002137	AGAP002137		-	chr2R	16392256	16393909	+	0.892694	1.07673	0.106656	0.00721694	1.40096	0.486412
AGAP002138	CYP325H1	cytochrome P450	P450s	chr2R	16395816	16397481	+	0.478328	1.33951	0.421707	0.000150976	4.29888	2.10396
AGAP002139	AGAP002139		-	chr2R	16399857	16401514	-	0.999879	-1.01038	-0.0149016	0.999956	1.00805	0.0115719
AGAP002140	AGAP002140		-	chr2R	16401573	16402142	-	0.993614	-1.01858	-0.0265598	0.00423001	-1.21879	-0.285455
AGAP002141	AGAP002141	protein phosphatase PTC7 homolog fig	-	chr2R	16402495	16405075	+	0.93116	1.02257	0.0322008	0.0223177	-1.10515	-0.144248
AGAP002142	AGAP002142		-	chr2R	16405164	16408445	-	0.0158847	-1.21214	-0.277557	0.000191481	-1.41842	-0.504282
AGAP002143	AGAP002143		-	chr2R	16408789	16411592	-	0.000149657	6.29917	2.65516	0.000150315	4.4956	2.16851
AGAP002144	AGAP002144	U4/U6 small nuclear ribonucleoprotein Prp4	-	chr2R	16412000	16414291	+	0.00243282	-1.31929	-0.399763	0.000205693	-1.47501	-0.560726
AGAP002145	AGAP002145	inactivation no afterpotential D protein	-	chr2R	16414468	16419095	-	0.000149652	1.42353	0.509474	0.182113	1.07358	0.102425
AGAP002146	AGAP002146		-	chr2R	16419559	16420771	-	0.000149651	2.0938	1.06613	0.000149651	1.82872	0.870833
AGAP002150	AGAP002150	hyperpolarization activated cyclic nucleotide-gated potassium channel 2	-	chr2R	16465545	16498998	-	0.000150512	1.62054	0.696478	0.000150345	1.6293	0.704248
AGAP002151	AGAP002151		-	chr2R	16503423	16505895	+	0.000207556	-1.59658	-0.674983	0.000210816	-1.59346	-0.672162
AGAP002152	alpha6	nicotinic acetylcholine receptor subunit alpha 6	insecticide targets	chr2R	16511152	16532268	+	0.000149651	1.72901	0.78995	0.000149863	1.51637	0.600626
AGAP002153	AGAP002153		-	chr2R	16534982	16541148	-	0.225667	-1.06645	-0.0928116	0.241382	-1.0651	-0.0909891
AGAP002154	AGAP002154	myosin-light-chain kinase	-	chr2R	16542743	16553320	-	0.996974	1.01639	0.0234518	0.00180298	1.26425	0.338278
AGAP002155	AGAP002155	hepatocyte nuclear factor 4	-	chr2R	16555929	16562992	+	0.33388	1.04735	0.0667429	0.000157706	1.19477	0.256733
AGAP002156	GPRGNR1	putative gonadotrophin releasing hormone receptor 1	-	chr2R	16571214	16574313	+	0.522191	1.0991	0.136323	0.551779	1.09579	0.131977
AGAP002157	AGAP002157	thrombospondin 2/3/4/5	-	chr2R	16574370	16583302	-	0.00913137	1.59268	0.671457	0.00214556	1.74234	0.801029
AGAP002159	AGAP002159		-	chr2R	16589411	16608275	+	0.0140605	1.36375	0.447582	0.000510793	1.59247	0.671265
AGAP002161	AGAP002161	RAC serine/threonine-protein kinase	-	chr2R	16611022	16635610	+	0.000151847	1.38965	0.47472	0.107354	-1.1142	-0.156012
AGAP002162	AGAP002162		-	chr2R	16638934	16640677	-	0.967971	-1.06276	-0.087821	0.12367	-1.28416	-0.360821
AGAP002166	AGAP002166	A-kinase anchor protein 1, mitochondrial	-	chr2R	16812393	16816168	-	0.00104507	-1.23389	-0.303215	0.000150453	-1.41705	-0.502893
AGAP002167	AGAP002167	protein LSM12 homolog	-	chr2R	16817057	16825766	+	0.00123228	-1.10457	-0.143487	0.000150104	-1.18901	-0.249759
AGAP002168	AGAP002168		-	chr2R	16825922	16827316	-	0.132541	1.58378	0.663371	0.0371686	1.79824	0.846584
AGAP002169	AGAP002169	ubiquitin-conjugating enzyme E2 G2	-	chr2R	16830893	16833289	-	0.6319	1.04582	0.0646381	0.0608503	-1.09952	-0.136871
AGAP002170	AGAP002170	NADH dehydrogenase (ubiquinone) flavoprotein 2	-	chr2R	16833608	16834838	-	0.0181456	1.22401	0.29161	0.0259463	1.2113	0.276555
AGAP002171	AGAP002171	nucleolar protein 58	-	chr2R	16835162	16837841	+	0.971925	-1.04329	-0.0611458	0.00018621	-1.60579	-0.683284
AGAP002172	AGAP002172	POU domain transcription factor, class 4	-	chr2R	16857783	16890999	+	0.00145121	1.53467	0.617928	0.000801016	1.58366	0.66326
AGAP002173	AGAP002173	WD repeat domain 20b	-	chr2R	16892276	16896899	+	0.000853172	-1.18899	-0.24974	0.730175	1.04134	0.0584373
AGAP002174	AGAP002174		-	chr2R	16897022	16898516	-	0.0232097	-1.31276	-0.3926	0.00887968	-1.36495	-0.44885
AGAP002175	AGAP002175	Yip1 interacting factor homolog B	-	chr2R	16899948	16901669	+	0.031817	-1.10705	-0.146726	0.815054	-1.03347	-0.0474901
AGAP002176	AGAP002176	proprotein convertase subtilisin/kexin type 2	-	chr2R	16902953	16911547	+	0.000149834	1.5669	0.647911	0.000149686	1.62021	0.696178
AGAP002177	AGAP002177	exosome complex component RRP46	-	chr2R	16912024	16913096	+	0.0568232	-1.28932	-0.366609	0.000821109	-1.56442	-0.645628
AGAP002178	AGAP002178	homeobox protein homothorax	-	chr2R	16917654	17106903	-	0.000151759	1.57024	0.650982	0.00159436	1.31354	0.393459
AGAP002181	AGAP002181		-	chr2R	17189404	17197354	+	0.957312	1.24705	0.318517	0.931482	1.28854	0.36574
AGAP002182	ABCE1	ATP-binding cassette transporter (ABC transporter) family E member 1	ABC transporters	chr2R	17198459	17201323	-	0.657784	-1.03866	-0.0547218	0.317698	-1.05681	-0.0797176
AGAP002183	AGAP002183	Signal recognition particle subunit SRP68	-	chr2R	17202247	17204526	+	0.679844	-1.03199	-0.0454302	0.987436	-1.01163	-0.0166874
AGAP002184	AGAP002184		-	chr2R	17204959	17211706	+	0.000398969	1.29987	0.378367	0.000150879	1.45861	0.54459
AGAP002185	AGAP002185	developmentally-regulated GTP-binding protein 2	-	chr2R	17212202	17213894	-	0.000240548	-1.21337	-0.279021	0.000176081	-1.23639	-0.306129
AGAP002186	AGAP002186	very low-density lipoprotein receptor	-	chr2R	17216501	17315760	-	0.0849986	1.07695	0.106954	1	1.00008	0.000120163
AGAP002192	AGAP002192	isocitrate dehydrogenase (NAD+)	-	chr2R	17383563	17389410	-	0.000289315	1.35437	0.437624	0.000213807	1.37955	0.464197
AGAP002193	AGAP002193	nuclear RNA export factor 1/2	-	chr2R	17389963	17394645	+	0.00390717	-1.19398	-0.255775	0.00198764	-1.21154	-0.27684
AGAP002194	AGAP002194	1D-myo-inositol-triphosphate 3-kinase	-	chr2R	17441172	17477310	+	0.0446751	-1.09062	-0.125143	0.000152312	1.24741	0.318941
AGAP002195	CYP325F2	cytochrome P450	P450s	chr2R	17478651	17482206	-	0.000240621	2.06263	1.04449	0.000617405	1.87871	0.90974
AGAP002196	CYP325G1	cytochrome P450	P450s	chr2R	17484030	17485823	+	0.00296194	1.50599	0.590714	0.000429485	1.67596	0.744986
AGAP002197	CYP325F1	cytochrome P450	P450s	chr2R	17488976	17490958	-	0.0216601	2.07195	1.05099	0.00354085	2.51944	1.3331
AGAP002198	Gnmt	glycine N-methyltransferase	-	chr2R	17492366	17494622	-	0.00808105	-1.5728	-0.653332	0.178688	1.30323	0.382095
AGAP002199	AGAP002199		-	chr2R	17496293	17515225	-	0.913707	1.10215	0.140326	0.013529	1.54806	0.630465
AGAP002200	AGAP002200		-	chr2R	17554394	17564558	-	0.0349968	1.36116	0.444839	0.0578998	1.32709	0.408262
AGAP002203	AGAP002203		-	chr2R	17573483	17575141	+	1	1.00208	0.00300312	0.00139124	1.87274	0.905152
AGAP002204	CYP325D1	cytochrome P450	P450s	chr2R	17575015	17576743	-	0.217491	1.27679	0.352526	0.000217831	2.02348	1.01684
AGAP002205	CYP325C2	cytochrome P450	P450s	chr2R	17577423	17580952	-	0.947062	1.15436	0.207095	0.0068352	2.26264	1.178
AGAP002206	CYP325D2	cytochrome P450	P450s	chr2R	17586250	17589032	-	0.000870932	1.84783	0.885833	0.000435985	1.95346	0.966031
AGAP002212	AGAP002212		-	chr2R	17618864	17653542	+	0.294407	1.18789	0.248395	0.381918	1.16917	0.225479
AGAP002214	AGAP002214		-	chr2R	17670600	17674617	+	0.0460606	-1.17492	-0.232559	0.00163909	-1.28673	-0.36371
AGAP002215	AGAP002215		-	chr2R	17674757	17687612	-	0.820621	1.04012	0.0567474	0.0346178	1.12883	0.174831
AGAP002216	AGAP002216	cation transport regulator-like protein 2	-	chr2R	17688480	17689560	+	0.629376	-1.08211	-0.11385	0.0147298	-1.23182	-0.300797
AGAP002217	AGAP002217	pyruvate dehydrogenase phosphatase regulatory subunit	-	chr2R	17689931	17693750	+	0.983692	1.04107	0.0580664	0.99999	-1.00619	-0.00890922
AGAP002218	mRpL47	39S ribosomal protein L47, mitochondrial	-	chr2R	17694406	17695523	+	0.117952	1.08878	0.122712	0.156917	-1.08283	-0.114804
AGAP002219	AGAP002219	GTPase KRas	-	chr2R	17698670	17702648	-	0.000346111	-1.19496	-0.256961	0.000445921	-1.18762	-0.248078
AGAP002220	AGAP002220	U6 snRNA phosphodiesterase	-	chr2R	17703639	17704516	+	0.0767174	-1.29244	-0.370098	0.000152805	-2.04231	-1.0302
AGAP002221	AGAP002221	ribosome assembly protein 4	-	chr2R	17704454	17706258	-	0.841896	-1.08584	-0.118814	0.000190968	-1.71901	-0.781582
AGAP002222	AGAP002222		-	chr2R	17706385	17709059	+	0.257113	-1.05534	-0.0777054	0.83874	-1.0263	-0.037446
AGAP002223	AGAP002223	ATP-dependent RNA helicase DHX57	-	chr2R	17709315	17713348	-	0.00512031	-1.23311	-0.302305	0.00255671	-1.2558	-0.328607
AGAP002224	AGAP002224	open rectifier potassium channel protein 1	-	chr2R	17716701	17731996	+	0.0115516	1.25417	0.326738	0.455049	-1.10585	-0.145152
AGAP002226	AGAP002226	diacylglycerol kinase (ATP dependent)	-	chr2R	17736711	17782465	+	0.000149651	1.89368	0.92119	0.000149651	1.85474	0.891218
AGAP002227	AGAP002227	pyridoxamine 5'-phosphate oxidase	-	chr2R	17787347	17788652	-	0.801624	-1.03787	-0.0536232	0.249854	-1.07509	-0.104463
AGAP002228	AGAP002228		-	chr2R	17790877	17793990	+	0.999991	1.0118	0.0169296	0.0255337	1.66636	0.736696
AGAP002229	AGAP002229	putative G-protein coupled receptor GPCR	-	chr2R	17794799	17816216	+	0.000369333	1.53378	0.617095	0.000237586	1.58508	0.664556
AGAP002232	GPR5HT2A	putative serotonin 5HT-2a receptor	-	chr2R	17848189	17873963	-	0.0194211	1.21382	0.27956	0.00468504	1.26341	0.337317
AGAP002235	AGAP002235	GATA-binding protein 4/5/6	-	chr2R	17971008	18005899	-	0.597198	1.15776	0.211338	0.197634	1.25846	0.331664
AGAP002236	AGAP002236		-	chr2R	18013752	18028826	-	0.982088	1.02741	0.0390177	0.000150636	1.53359	0.616916
AGAP002238	AGAP002238		-	chr2R	18033675	18055975	-	0.128362	1.08239	0.11422	0.000149651	1.47481	0.560532
AGAP002239	AGAP002239	Diamine acetyltransferase 1	-	chr2R	18058292	18060441	+	0.999999	-1.0032	-0.00461006	0.0131317	1.35268	0.43582
AGAP002240	AGAP002240		-	chr2R	18061032	18061821	-	0.900868	-1.06047	-0.0847034	0.999114	-1.01671	-0.0239096
AGAP002241	AGAP002241		-	chr2R	18061979	18063757	-	0.0684744	-1.32269	-0.403479	0.000522644	-1.71316	-0.776663
AGAP002242	AGAP002242		-	chr2R	18065334	18069392	+	0.431689	-1.06062	-0.0849028	0.00320019	-1.16395	-0.219033
AGAP002243	AGAP002243	ankyrin repeat and FYVE domain-containing protein 1	-	chr2R	18069659	18082914	+	0.00958532	-1.15688	-0.210243	0.3253	-1.07531	-0.104748
AGAP002244	AGAP002244		-	chr2R	18071268	18078066	-	0.958302	1.07943	0.11027	0.0353109	1.44648	0.532551
AGAP002245	AGAP002245	cytochrome b-c1 complex subunit 6, mitochondrial	-	chr2R	18083013	18084012	-	0.000354715	1.26662	0.340986	0.000174957	1.32006	0.4006
AGAP002246	AGAP002246	histone-lysine N-methyltransferase SETD1	-	chr2R	18084494	18092049	+	0.289581	-1.09842	-0.135434	0.0140132	-1.18752	-0.247955
AGAP002247	Med21	Mediator of RNA polymerase II transcription subunit 21	-	chr2R	18092217	18093639	-	0.107236	-1.20948	-0.274385	0.000308772	-1.54008	-0.623004
AGAP002248	AGAP002248	kinesin family member C1	-	chr2R	18094000	18096866	+	0.00362214	-1.49387	-0.579052	0.000291221	-1.73275	-0.793062
AGAP002250	AGAP002250	calcium/calmodulin-dependent protein kinase kinase	-	chr2R	18103826	18178600	-	0.0165262	1.33897	0.421123	0.997886	-1.02476	-0.0352926
AGAP002251	AGAP002251	ubiquitin-conjugating enzyme E2 G1	-	chr2R	18195396	18198939	-	0.00130919	-1.36939	-0.453534	0.000151982	-1.65771	-0.729189
AGAP002253	AGAP002253	TatD DNase family protein	-	chr2R	18209542	18223547	-	0.0287714	1.09187	0.126804	0.000461652	1.16	0.21412
AGAP002256	AGAP002256	RNA-binding protein 7	-	chr2R	18225937	18227157	+	0.000336633	-1.63284	-0.707385	0.000150207	-2.04777	-1.03405
AGAP002257	AGAP002257	tetraspanin 14	-	chr2R	18228308	18230485	-	0.347281	-1.05549	-0.0779133	0.00137455	-1.15074	-0.20256
AGAP002258	Med31	mediator of RNA polymerase II transcription subunit 31	-	chr2R	18230838	18233631	+	0.310324	-1.14386	-0.193913	0.0231605	-1.26423	-0.338255
AGAP002259	AGAP002259	Structure-specific endonuclease subunit SLX1 homolog	-	chr2R	18253124	18254934	-	0.0376472	-1.37889	-0.463508	0.000157314	-2.11041	-1.07752
AGAP002260	AGAP002260	WD repeat-containing protein 40A	-	chr2R	18255319	18258424	+	0.691412	1.02433	0.0346842	0.994236	1.00734	0.0105438
AGAP002261	AGAP002261	Ras GTPase-activating protein 3	-	chr2R	18261505	18272647	-	0.0204815	-1.16098	-0.215347	0.00334541	-1.20808	-0.272713
AGAP002262	AGAP002262	Adenylate cyclase 8	-	chr2R	18298863	18328979	-	0.00731115	1.29019	0.367579	0.000162051	1.57514	0.655478
AGAP002263	AGAP002263	choline-phosphate cytidylyltransferase	-	chr2R	18343910	18357222	-	0.0158099	-1.10158	-0.139571	0.0439719	1.08617	0.119251
AGAP002264	AGAP002264		-	chr2R	18357672	18371795	-	0.000426165	1.31369	0.393621	0.00205462	1.25285	0.325216
AGAP002265	AGAP002265	splicing factor, arginine/serine-rich 12	-	chr2R	18375536	18378087	-	0.115056	-1.1196	-0.162979	0.00963766	-1.18531	-0.245266
AGAP002266	AGAP002266	protein phosphatase 2C homolog 2/3	-	chr2R	18378164	18382530	+	0.723117	-1.03398	-0.0482063	0.184981	1.0646	0.0903072
AGAP002268	AGAP002268		-	chr2R	18384302	18396143	-	0.859781	1.05607	0.0787029	0.0929561	-1.16515	-0.220522
AGAP002269	AGAP002269		-	chr2R	18396864	18398413	+	0.816497	1.05333	0.0749521	0.877591	-1.0464	-0.0654354
AGAP002270	CLIPB7	CLIP-domain serine protease	-	chr2R	18407664	18411057	-	0.107967	-1.42434	-0.510294	0.0031101	-1.82958	-0.871511
AGAP002272	AGAP002272	ankyrin	-	chr2R	18416769	18456860	+	0.000598741	1.47068	0.55648	0.000178664	1.61735	0.693631
AGAP002273	AGAP002273		-	chr2R	18462666	18488471	+	0.978531	1.24014	0.310504	0.949845	-1.31415	-0.394129
AGAP002274	AGAP002274		-	chr2R	18460387	18507336	+	0.00308736	1.29364	0.371442	0.000149651	3.19067	1.67386
AGAP002276	AGAP002276		-	chr2R	18511125	18513038	-	0.000525838	-1.43274	-0.518777	0.000151645	-1.68655	-0.754073
AGAP002277	AGAP002277	mitochondrial import inner membrane translocase subunit Tim13	-	chr2R	18513323	18514158	+	0.000562217	-1.20485	-0.268856	0.000151219	-1.31904	-0.399487
AGAP002278	ABCB1	ATP-binding cassette transporter (ABC transporter) family B member 1	ABC transporters	chr2R	18515171	18519919	+	0.000844394	-1.1385	-0.187133	0.00105528	-1.13459	-0.182173
AGAP002279	AGAP002279	Fatty acyl-CoA reductase	-	chr2R	18528770	18535563	+	0.890005	1.18364	0.243231	0.418006	1.3931	0.478304
AGAP002280	AGAP002280	mitochondrial carrier triple repeat protein 1	-	chr2R	18536417	18538926	-	0.137131	-1.09296	-0.128241	0.00307279	-1.17397	-0.231399
AGAP002281	AGAP002281		-	chr2R	18539474	18547181	+	0.133598	-1.09577	-0.13194	0.175124	-1.08938	-0.123505
AGAP002282	AGAP002282	torso-like protein	-	chr2R	18547410	18567635	-	0.0500924	-1.1145	-0.156397	0.000149656	1.45356	0.539591
AGAP002283	Pex16	peroxin 16	-	chr2R	18573001	18574525	-	0.244627	-1.07055	-0.0983534	0.000623621	-1.18897	-0.249718
AGAP002284	AGAP002284	peptide alpha-N-acetyltransferase	-	chr2R	18575300	18579274	+	0.00826414	-1.21277	-0.278303	0.000263515	-1.34751	-0.430291
AGAP002285	AGAP002285		-	chr2R	18579900	18585061	+	0.00182429	-1.31363	-0.393563	0.86861	1.05561	0.078083
AGAP002286	AGAP002286		-	chr2R	18584947	18586209	-	0.910408	-1.0422	-0.059638	0.999485	1.01058	0.0151882
AGAP002287	AGAP002287	protein O-GlcNAcase / histone acetyltransferase	-	chr2R	18586446	18590819	+	0.441869	-1.05182	-0.0728865	0.653771	1.04066	0.0575008
AGAP002288	AGAP002288	hydroxymethylglutaryl-CoA reductase (NADPH)	-	chr2R	18590948	18629443	-	0.99785	1.01755	0.0251045	0.0281435	1.21054	0.275645
AGAP002289	AGAP002289		-	chr2R	18630257	18632605	-	0.0975332	1.1499	0.201512	0.640882	1.07414	0.103183
AGAP002290	AGAP002290	negative elongation factor A	-	chr2R	18634303	18640032	+	0.00261633	-1.31546	-0.39557	0.00022535	-1.46052	-0.546478
AGAP002291	AGAP002291	ebony	-	chr2R	18640200	18660570	-	0.0090588	1.38438	0.469243	0.020746	1.33647	0.418432
AGAP002292	PKP	pyrokinin	-	chr2R	18669861	18670893	-	0.00221266	1.44335	0.529424	0.000209752	1.6592	0.730485
AGAP002293	AGAP002293	intraflagellar transport 81 homolog	-	chr2R	18673964	18683569	+	0.149714	1.44035	0.526417	0.0169737	1.71597	0.779021
AGAP002294	AGAP002294	histidyl-tRNA synthetase	-	chr2R	18683699	18685240	-	0.979077	-1.20341	-0.26713	0.78068	1.46113	0.547087
AGAP002295	AGAP002295		-	chr2R	18685668	18687944	+	0.0136695	-1.19093	-0.252085	0.0127643	-1.1929	-0.254472
AGAP002296	AGAP002296	cytoplasmic polyadenylation element binding protein 2	-	chr2R	18701954	18719082	-	0.0129948	1.63582	0.710017	0.0156615	1.61552	0.691995
AGAP002299	AGAP002299	XK-related protein	-	chr2R	19024374	19026695	+	0.529572	-1.12565	-0.17076	0.000270009	1.59057	0.669547
AGAP002300	AGAP002300	exosome complex exonuclease	-	chr2R	19027548	19040586	+	0.506688	-1.11814	-0.161102	0.00262211	-1.3765	-0.461002
AGAP002301	AGAP002301	bud site selection protein 31	-	chr2R	19035950	19036794	-	0.00510615	-1.15941	-0.213392	0.000935946	-1.19804	-0.260674
AGAP002302	AGAP002302	crossover junction endonuclease	-	chr2R	19040585	19041837	-	0.0793076	-1.17787	-0.236186	0.000410512	-1.39816	-0.483526
AGAP002305	AGAP002305	pre-mRNA-splicing factor	-	chr2R	19052891	19053747	-	0.00440038	-1.27048	-0.345377	0.000736575	-1.34414	-0.426688
AGAP002306	RpL4	60S ribosomal protein L4	-	chr2R	19054063	19056302	+	0.264095	-1.08522	-0.117989	0.370522	-1.07522	-0.104633
AGAP002307	AGAP002307	pre-mRNA-splicing factor 18	-	chr2R	19057692	19058903	+	0.976591	-1.03283	-0.0466037	0.999647	1.01109	0.0159059
AGAP002308	AGAP002308	Pyrroline-5-carboxylate reductase	-	chr2R	19059011	19060311	-	0.671459	-1.03544	-0.0502405	0.0019971	-1.1324	-0.179381
AGAP002309	WDY	WD repeat-containing protein on Y chromosome	-	chr2R	19060612	19073357	+	0.000913195	1.82351	0.866717	0.132829	-1.33784	-0.419908
AGAP002310	AGAP002310	protocadherin-15	-	chr2R	19073419	19135416	-	0.923924	1.06711	0.0937071	0.000979508	1.51898	0.603103
AGAP002312	AGAP002312		-	chr2R	19225564	19227118	-	0.18377	-1.52925	-0.612821	0.000454947	-2.81649	-1.4939
AGAP002313	AGAP002313		-	chr2R	19227606	19229860	+	0.0302164	-1.22384	-0.291418	0.000152603	-1.61625	-0.692651
AGAP002314	AGAP002314		-	chr2R	19229445	19230679	-	0.00117738	-1.34741	-0.430184	0.000151419	-1.61744	-0.693709
AGAP002315	APG16L	autophagy related gene	-	chr2R	19231025	19483421	+	0.119729	-1.07997	-0.110991	0.00258545	-1.14726	-0.198189
AGAP002317	Alpha_amylase	amylase	-	chr2R	19444357	19446105	+	0.9936	1.03355	0.0476065	0.651507	1.1176	0.160406
AGAP002320	AGAP002320	isochorismatase domain-containing protein	-	chr2R	19483679	19484648	-	0.196915	-1.19203	-0.253421	0.33002	1.16117	0.215573
AGAP002321	AGAP002321		-	chr2R	19518880	19535974	+	0.376852	1.11267	0.154024	0.840229	1.06048	0.0847168
AGAP002322	AGAP002322		-	chr2R	19538313	19541380	+	0.000225688	-1.64728	-0.720088	0.000185177	-1.6966	-0.762648
AGAP002323	AGAP002323		-	chr2R	19547045	19553216	-	0.998796	-1.01542	-0.0220757	0.000149651	-2.077	-1.0545
AGAP002324	AGAP002324	mitochondrial sodium/hydrogen exchanger NHA2	-	chr2R	19567983	19574991	+	0.0393036	1.21218	0.277602	0.0790596	1.18501	0.244905
AGAP002325	AGAP002325		-	chr2R	19608477	19658751	-	0.000157161	1.82014	0.864047	0.000150768	1.95132	0.964451
AGAP002327	AGAP002327	glucosyl/glucuronosyl transferases	UDPGTs	chr2R	19895009	19898969	-	0.997071	-1.02645	-0.0376663	0.969483	1.04977	0.0700798
AGAP002328	AGAP002328		-	chr2R	19896041	19897138	+	0.000787939	1.38028	0.464959	0.00014969	1.81126	0.85699
AGAP002329	AGAP002329	carnitine O-octanoyltransferase	-	chr2R	19947532	19951883	-	0.017375	-1.15366	-0.206215	0.629959	1.0569	0.0798378
AGAP002330	AGAP002330	60S ribosome subunit biogenesis protein NIP7 homolog	-	chr2R	19952079	19952840	-	0.0358986	-1.29486	-0.372799	0.000151184	-1.92503	-0.944878
AGAP002331	ESP	sodium-independent sulfate anion transporter	-	chr2R	19953561	19971235	-	0.50691	-1.08901	-0.123023	0.444403	-1.09544	-0.131509
AGAP002332	mRpL11	39S ribosomal protein L11, mitochondrial	-	chr2R	19974032	19974823	+	0.0657433	-1.12006	-0.163581	0.0307856	-1.13776	-0.186201
AGAP002333	AGAP002333		-	chr2R	19974751	19975789	-	0.0717498	-1.24279	-0.313578	0.00366878	-1.3982	-0.483569
AGAP002334	spas	spastin	-	chr2R	19976891	19995731	+	0.00015223	-1.20669	-0.271056	0.000149833	-1.24009	-0.310451
AGAP002335	AGAP002335	nucleolysin TIA-1/TIAR	-	chr2R	19996792	20007544	-	0.621249	-1.08888	-0.122849	0.0767911	-1.18579	-0.245847
AGAP002336	AGAP002336		-	chr2R	20090014	20223626	+	0.00107563	1.14947	0.200966	0.213053	-1.06293	-0.0880423
AGAP002337	eIF3d	Eukaryotic translation initiation factor 3 subunit D	-	chr2R	20274998	20277322	-	0.0033764	-1.26161	-0.335261	0.000229576	-1.39031	-0.475404
AGAP002338	Vps29	vacuolar protein sorting 29	-	chr2R	20277667	20278503	+	0.887632	1.03558	0.0504398	0.365664	1.07489	0.104189
AGAP002339	AGAP002339	AN1-type zinc finger protein 2B	-	chr2R	20278838	20279921	-	0.000156973	-1.38832	-0.473339	0.000743483	-1.26341	-0.337326
AGAP002340	eIF3a	Eukaryotic translation initiation factor 3 subunit A	-	chr2R	20284397	20288304	+	0.723461	1.04545	0.0641174	0.176319	1.08801	0.121688
AGAP002341	AGAP002341		-	chr2R	20288825	20290349	-	0.483681	1.08298	0.115002	0.0222577	1.18368	0.243275
AGAP002342	AGAP002342		-	chr2R	20376396	20408440	-	0.00016565	1.644	0.717215	0.000150162	1.83453	0.875409
AGAP002344	AGAP002344	brain tumor protein	-	chr2R	20485773	20499466	-	0.243347	-1.15945	-0.213446	0.000159156	-1.65994	-0.731129
AGAP002345	AGAP002345	anaphase-promoting complex subunit 4	-	chr2R	20499829	20502598	+	0.0110455	-1.35628	-0.439652	0.00957498	-1.36425	-0.448108
AGAP002346	RpS14-2	40S ribosomal protein S14b	-	chr2R	20502709	20503435	-	0.00467958	-1.16291	-0.217745	0.46039	-1.06121	-0.0857038
AGAP002347	AGAP002347	N-acetylglucosamine-6-phosphate deacetylase	-	chr2R	20503869	20505783	-	0.736388	-1.04009	-0.0567093	0.35676	-1.06287	-0.087966
AGAP002348	AGAP002348	exosome complex component RRP45	-	chr2R	20506394	20507830	-	0.0148113	-1.2828	-0.359299	0.000344478	-1.48774	-0.573123
AGAP002349	PBD1	piggyBac-derived 1	-	chr2R	20508179	20510182	+	0.341885	-1.13761	-0.186001	0.000151141	-1.73727	-0.796825
AGAP002350	AGAP002350	troponin T, fast skeletal muscle	-	chr2R	20517932	20530180	+	0.569787	1.37447	0.458879	0.00269421	2.64396	1.4027
AGAP002351	AGAP002351	nuclear pore complex protein Nup98-Nup96	-	chr2R	20530881	20538272	-	0.270617	1.07928	0.110064	0.00708552	1.16124	0.215662
AGAP002352	AGAP002352		-	chr2R	20538788	20546515	+	0.00969183	-1.30132	-0.379971	0.00120813	-1.40289	-0.488398
AGAP002353	AGAP002353	lipase	-	chr2R	20547215	20548780	+	0.0002804	-2.13988	-1.09753	1	1.00317	0.00456429
AGAP002354	AGAP002354	EVI5-like protein	-	chr2R	20549408	20580273	+	0.010008	1.12777	0.173477	0.000319553	1.20211	0.265569
AGAP002355	AGAP002355	Glutamine synthetase	-	chr2R	20583976	20591576	+	0.000698202	1.44036	0.526428	0.35941	1.1363	0.18435
AGAP002356	AGAP002356	parvin, beta	-	chr2R	20592831	20594830	-	0.694416	1.10418	0.142977	0.099585	1.22911	0.297616
AGAP002357	AGAP002357	vesicle transport protein GOT1B	-	chr2R	20595150	20596781	+	0.00200706	-1.23547	-0.305058	0.00088526	-1.26215	-0.335888
AGAP002358	AGAP002358	ADP,ATP carrier protein 2	-	chr2R	20597739	20600249	-	0.000149654	1.47319	0.558941	0.000150899	1.34756	0.430349
AGAP002359	AGAP002359	carbonic anhydrase	-	chr2R	20604485	20608709	+	0.0535713	-1.3883	-0.473322	0.999615	-1.02186	-0.0312014
AGAP002361	AGAP002361		-	chr2R	20618834	20637272	-	0.197517	1.31934	0.39982	0.00221235	1.76743	0.821653
AGAP002362	AGAP002362	ribonuclease P protein subunit p20	-	chr2R	20643276	20644364	-	0.0158842	-1.25125	-0.323376	0.0139886	-1.25623	-0.329098
AGAP002363	AGAP002363		-	chr2R	20644572	20646085	-	0.000156702	-1.27622	-0.351874	0.000149651	-1.54189	-0.6247
AGAP002364	AGAP002364	MICOS complex subunit MIC60	-	chr2R	20646222	20650102	-	0.000615977	1.21371	0.279429	0.000150518	1.34991	0.432866
AGAP002366	AGAP002366	high affinity choline transporter	-	chr2R	20665113	20681712	+	0.000149799	1.74233	0.80102	0.000149699	1.79226	0.841783
AGAP002367	AGAP002367		-	chr2R	20684469	20687088	-	0.919568	1.28797	0.365103	0.00620085	3.62068	1.85626
AGAP002369	AGAP002369	vesicular acetylcholine transporter	-	chr2R	20722088	20744587	+	0.000149656	1.77816	0.830382	0.000149654	1.79289	0.842287
AGAP002370	ChAT	choline O-acetyltransferase	-	chr2R	20754771	20758900	+	0.000188984	1.56861	0.649485	0.000151365	1.73226	0.792652
AGAP002371	AGAP002371		-	chr2R	20761175	20770172	-	0.00356256	-1.14961	-0.201143	0.0591018	-1.09789	-0.134739
AGAP002374	AGAP002374	heterogeneous nuclear ribonucleoprotein A1/A3	-	chr2R	20789812	20793640	-	0.903889	-1.03494	-0.049552	0.996986	1.01335	0.0191364
AGAP002375	AGAP002375	DNA-directed RNA polymerase I subunit RPA12	-	chr2R	20794114	20794866	-	0.390273	-1.17194	-0.228895	0.000163188	-1.87276	-0.905169
AGAP002376	AGAP002376		-	chr2R	20795402	20797041	-	0.958133	-1.04568	-0.0644403	0.000196251	1.54966	0.631952
AGAP002377	AGAP002377	fatty-acid amide hydrolase 2	-	chr2R	20804723	20812644	-	0.207648	1.11807	0.161011	0.000149651	2.20853	1.14308
AGAP002378	AGAP002378	Adenylosuccinate lyase	-	chr2R	20815983	20817794	+	0.611891	-1.04784	-0.067421	0.000149655	1.41595	0.501772
AGAP002379	AGAP002379		-	chr2R	20818085	20844958	-	0.931188	1.08584	0.118813	0.997199	1.03522	0.0499315
AGAP002381	AGAP002381	disintegrin and metalloproteinase domain-containing protein 17	-	chr2R	20866390	20869552	+	0.000182685	1.35098	0.434005	0.000165038	1.37336	0.457706
AGAP002382	AGAP002382		-	chr2R	20833274	20862118	+	0.97536	1.05053	0.0711136	0.871446	1.08365	0.115892
AGAP002383	AGAP002383	methionyl-tRNA synthetase	-	chr2R	20864135	20866208	-	0.248346	-1.09488	-0.130771	0.00158074	-1.22982	-0.298444
AGAP002384	AGAP002384	tRNA (guanine10-N2)-methyltransferase	-	chr2R	20869591	20871377	-	0.231288	-1.17959	-0.238281	0.000340466	-1.56359	-0.644862
AGAP002385	Trs33	trafficking protein particle complex subunit 6	-	chr2R	20871484	20872178	-	0.149842	-1.12231	-0.166476	0.000891014	-1.27863	-0.354601
AGAP002386	AGAP002386	DnaJ homolog subfamily C member 14	-	chr2R	20872914	20877180	-	0.226242	-1.0972	-0.133831	0.300298	-1.08855	-0.122404
AGAP002387	AGAP002387	acid phosphatase	-	chr2R	20878224	20880447	+	0.000176382	-2.13291	-1.09282	0.000150388	-2.56086	-1.35663
AGAP002388	AGAP002388	Endonuclease III homolog	-	chr2R	20880469	20882947	-	0.710459	-1.11853	-0.161598	0.00893013	-1.42079	-0.506695
AGAP002389	AGAP002389	ubiquitin-like 4A	-	chr2R	20881152	20881860	+	0.166646	-1.10479	-0.143769	0.000425108	-1.27018	-0.345037
AGAP002390	AGAP002390		-	chr2R	20883327	20886049	+	0.00318789	-1.2516	-0.323769	0.000189725	-1.39528	-0.480556
AGAP002391	COEAE5O	carboxylesterase	Carboxylesterases	chr2R	20888558	20898575	+	0.00146042	1.43937	0.525437	0.00200138	1.42062	0.506524
AGAP002392	AGAP002392	TBC1 domain family, member 7	-	chr2R	20900072	20901310	+	0.271903	-1.13194	-0.178792	0.351418	-1.11992	-0.163393
AGAP002393	AGAP002393	solute carrier family 35 (GDP-fucose transporter), member C1	-	chr2R	20901504	20902732	-	0.000415275	-1.24593	-0.317221	0.00111737	-1.2145	-0.280363
AGAP002394	AGAP002394	DNA-directed RNA polymerase III subunit RPC3	-	chr2R	20902807	20904462	+	0.00695738	-1.32609	-0.407176	0.000150341	-1.80609	-0.852873
AGAP002395	RpL10-2	60S ribosomal protein L10-2	-	chr2R	20904484	20905565	-	0.0228712	-1.14085	-0.190115	0.933676	-1.02963	-0.0421238
AGAP002396	AGAP002396	dolichyl-diphosphooligosaccharide--protein glycosyltransferase	-	chr2R	20906137	20909870	+	0.88291	-1.03401	-0.048254	0.997426	-1.01174	-0.0168343
AGAP002397	AGAP002397	60 kDa lysophospholipase	-	chr2R	20913332	20915653	+	0.00229028	1.38314	0.467943	0.00182046	1.39525	0.480523
AGAP002399	AGAP002399		-	chr2R	20946288	20949539	+	0.0756188	1.50051	0.58545	0.000499408	2.22753	1.15544
AGAP002400	mRpL37	39S ribosomal protein L37, mitochondrial	-	chr2R	20953620	20955114	-	0.117751	-1.10052	-0.138189	0.380079	-1.07041	-0.0981617
AGAP002401	AGAP002401	V-type H+-transporting ATPase subunit E	-	chr2R	20955633	20957882	+	0.0281599	1.16358	0.218567	0.975697	1.02635	0.037528
AGAP002402	AGAP002402	copper homeostasis protein	-	chr2R	20960261	20961211	-	0.000192923	-1.45271	-0.538744	0.000187979	-1.45759	-0.543581
AGAP002403	AGAP002403	nucleoside diphosphate-linked moiety X motif 18	-	chr2R	20966774	20968437	+	0.807773	1.08075	0.112026	0.000186881	1.61783	0.694062
AGAP002404	AGAP002404	cullin 5	-	chr2R	20969164	20973127	+	0.000460106	-1.40664	-0.492258	0.000221956	-1.46869	-0.55453
AGAP002405	AGAP002405		-	chr2R	20973233	20974140	-	0.000425851	-1.24147	-0.312052	0.715546	-1.04848	-0.0683041
AGAP002406	AGAP002406	COMM domain-containing protein 2	-	chr2R	20974838	20975905	+	0.0364579	-1.19598	-0.258198	0.0404535	-1.19236	-0.253817
AGAP002407	mRpS18A	28S ribosomal protein S18A, mitochondrial	-	chr2R	20975933	20976550	-	0.996374	1.01681	0.0240498	0.715832	1.06168	0.0863514
AGAP002408	AGAP002408		-	chr2R	20976895	20978276	+	0.892046	-1.05595	-0.0785408	0.00366322	-1.30926	-0.388746
AGAP002409	AGAP002409	tRNA pseudouridine38-40 synthase	-	chr2R	20978272	20979636	-	0.998071	1.01308	0.0187531	0.0473979	-1.14431	-0.194472
AGAP002411	AGAP002411	regulator of G-protein signaling	-	chr2R	20980896	21020204	+	0.000386304	1.33023	0.411678	0.00128057	1.27902	0.355036
AGAP002412	mRpL45	39S ribosomal protein L45, mitochondrial	-	chr2R	21020810	21021993	-	0.0189056	-1.1138	-0.155496	0.0100504	-1.12481	-0.169686
AGAP002413	AGAP002413	Basic leucine zipper and W2 domain-containing protein 1	-	chr2R	21022307	21031277	+	0.144033	-1.06519	-0.0911121	0.000150325	-1.24452	-0.31559
AGAP002414	AGAP002414	carboxypeptidase D	-	chr2R	21032955	21045056	-	0.481941	1.05274	0.0741539	0.000162296	1.25242	0.324721
AGAP002415	AGAP002415		-	chr2R	21045662	21047271	+	0.825313	-1.04988	-0.0702219	0.000149652	1.69389	0.760337
AGAP002416	CYP4K2	cytochrome P450	P450s	chr2R	21047645	21049457	+	0.0772273	-1.17267	-0.229797	0.0353857	1.20061	0.263773
AGAP002417	CYP4AR1	cytochrome P450	P450s	chr2R	21049463	21051719	-	0.0039303	1.3185	0.398902	0.000150101	1.73567	0.795491
AGAP002418	CYP4D15	cytochrome P450	P450s	chr2R	21054655	21057484	+	0.246071	1.18622	0.246375	0.000156935	1.81651	0.861173
AGAP002419	CYP4D22	cytochrome P450	P450s	chr2R	21065272	21067725	+	0.0806691	1.18116	0.2402	0.000163558	1.5324	0.615789
AGAP002420	AGAP002420	alpha-1,2-glucosyltransferase	-	chr2R	21070040	21071555	+	0.672936	1.05092	0.0716591	0.0170288	-1.14534	-0.195774
AGAP002421	AGAP002421		-	chr2R	21072562	21077555	-	0.000149933	1.80333	0.85066	0.000149823	1.8284	0.870583
AGAP002422	CLIPD1	CLIP-domain serine protease	-	chr2R	21083023	21084584	-	0.583292	-1.15208	-0.204243	0.2672	1.22155	0.288708
AGAP002424	AGAP002424	Sema domain, seven thrombospondin repeats (type 1 and type 1-like)	-	chr2R	21124436	21203685	+	0.957475	1.05322	0.0748062	0.00175175	1.44739	0.533455
AGAP002425	AGAP002425	cysteine sulfinic acid decarboxylase	-	chr2R	21205238	21207556	+	0.320708	1.41679	0.502625	0.00016373	3.57401	1.83755
AGAP002426	AGAP002426	Protein OPI10 homolog	-	chr2R	21207617	21208856	-	0.000194359	-1.51782	-0.602001	0.000263043	-1.4766	-0.562281
AGAP002427	AGAP002427	kinesin family member 3/17	-	chr2R	21208996	21224334	+	0.999426	1.00796	0.0114365	0.00437144	1.16824	0.224342
AGAP002428	AGAP002428		-	chr2R	21210652	21220711	-	0.00168348	1.38912	0.474175	0.000151418	1.73784	0.797296
AGAP002429	CYP314A1	cytochrome P450	P450s	chr2R	21225914	21254564	-	0.702825	-1.17983	-0.238573	0.00968688	1.66138	0.73238
AGAP002430	Akh2	adipokinetic hormone 2	-	chr2R	21260057	21261659	+	0.0074678	1.32391	0.404808	0.0533677	1.23339	0.302627
AGAP002431	AGAP002431		-	chr2R	21309978	21325380	-	0.0704334	1.73099	0.791599	0.0184354	1.98079	0.986076
AGAP002433	AGAP002433		-	chr2R	21350255	21352646	-	0.00437961	-1.37106	-0.455292	0.000480691	-1.50776	-0.592404
AGAP002434	AGAP002434	centrosomin	-	chr2R	21366190	21376112	+	0.0672824	1.11405	0.155815	0.00209643	-1.19207	-0.253471
AGAP002436	AGAP002436	Kip1 ubiquitination-promoting complex protein 2	-	chr2R	21377119	21381024	-	0.12825	-1.19311	-0.254722	0.00369985	-1.35913	-0.442684
AGAP002437	RpS8	40S ribosomal protein S8	-	chr2R	21381905	21383668	-	0.23563	-1.07692	-0.106909	0.291725	-1.07172	-0.0999279
AGAP002438	AGAP002438	tyrosine-protein phosphatase non-receptor type 11	-	chr2R	21389580	21421252	-	0.999967	-1.00312	-0.00449657	0.00628258	1.12724	0.172797
AGAP002439	AGAP002439		-	chr2R	21421576	21422108	+	0.949624	-1.02594	-0.0369444	0.501384	-1.0601	-0.0841989
AGAP002440	Cdc42	cell division cycle Cdc42 homolog	-	chr2R	21424814	21429766	-	0.19525	1.08716	0.120562	0.958833	1.02474	0.0352535
AGAP002441	Nep5	neprilysin, neutral endopeptidase 5	-	chr2R	21430613	21437826	-	0.091564	1.46336	0.549283	0.0274695	1.60087	0.678853
AGAP002443	GPROP11	pteropsin	-	chr2R	21458418	21468816	-	0.0423262	1.6842	0.752067	0.343926	1.37258	0.456892
AGAP002444	GPROP12	pteropsin	-	chr2R	21477474	21489405	+	0.804253	1.25206	0.324308	0.66779	1.31718	0.397453
AGAP002449	AGAP002449	3-OH androgenic UDPGT	-	chr2R	21496902	21530368	+	0.000293841	1.36773	0.451783	0.000149685	1.66177	0.732717
AGAP002451	SCRB1	Class B Scavenger Receptor (CD36 domain),	-	chr2R	21532053	21540998	-	0.00023631	1.63523	0.709496	0.000187791	1.68797	0.75529
AGAP002454	AGAP002454	Golgi SNAP receptor complex member 1	-	chr2R	21561263	21562598	-	0.00319196	-1.29399	-0.371825	0.000298618	-1.41368	-0.499453
AGAP002455	AGAP002455		-	chr2R	21562869	21563906	+	0.245592	-1.05826	-0.0816975	0.557815	-1.04097	-0.0579319
AGAP002456	AGAP002456		-	chr2R	21565035	21572465	-	0.0379	1.41306	0.498819	0.000812548	1.76609	0.820561
AGAP002457	Cht4	chitinase	-	chr2R	21584335	21587320	-	0.999986	1.02142	0.0305719	0.0275054	2.2898	1.19522
AGAP002458	AGAP002458		-	chr2R	21595989	21598094	-	0.86448	-1.03718	-0.0526609	1	-1.00011	-0.000156403
AGAP002459	AGAP002459		-	chr2R	21603585	21606936	-	0.00688502	1.33465	0.416462	0.000149672	2.02606	1.01868
AGAP002460	AGAP002460	forkhead box protein	-	chr2R	21674481	21675692	+	0.0299048	1.38445	0.469308	0.000176645	1.95447	0.966775
AGAP002461	AGAP002461		-	chr2R	21724542	21730423	-	0.997016	1.0144	0.0206242	0.244549	-1.09692	-0.133465
AGAP002462	GPROP7	long wavelength sensitive opsin	-	chr2R	21814022	21815246	+	0.996652	1.12422	0.168924	0.976931	1.21539	0.28142
AGAP002463	AGAP002463	ubiquitin associated and SH3 domain-containing protein B	-	chr2R	21817458	21821369	+	0.01565	1.2282	0.296546	0.0018915	1.30685	0.386095
AGAP002464	AGAP002464	secreted ferritin G subunit	-	chr2R	21823645	21825022	-	0.836394	-1.03873	-0.0548277	0.00507288	1.17089	0.227602
AGAP002465	AGAP002465	ferritin heavy chain	-	chr2R	21825402	21827293	+	0.115723	-1.10673	-0.1463	0.00701839	1.17251	0.229595
AGAP002466	AGAP002466	potassium channel, subfamily K	-	chr2R	21828303	21829656	+	0.000527365	1.59123	0.670144	0.000156684	1.87214	0.904685
AGAP002468	RpL26	60S ribosomal protein L26	-	chr2R	21835953	21836716	+	0.252587	-1.06896	-0.0962086	0.0245257	-1.1138	-0.155488
AGAP002469	AGAP002469	AP2-associated kinase	-	chr2R	21838284	21844695	+	0.00403935	-1.17498	-0.232633	0.00191994	-1.19237	-0.25383
AGAP002470	mRpL27	39S ribosomal protein L27, mitochondrial	-	chr2R	21844795	21845483	-	0.745413	1.04131	0.0583954	0.996226	-1.01196	-0.0171518
AGAP002472	AGAP002472	DNA damage-binding protein 1	-	chr2R	21846490	21850734	+	0.00625293	-1.21749	-0.283905	0.0013824	-1.26544	-0.339638
AGAP002473	VATF	V-type proton ATPase subunit F	-	chr2R	21850803	21851824	-	0.220581	1.0952	0.131189	0.674467	-1.05591	-0.0784903
AGAP002474	AGAP002474	cleavage and polyadenylation specificity factor subunit 2	-	chr2R	21852192	21854769	+	0.000408611	-1.36728	-0.451312	0.000161357	-1.48382	-0.569319
AGAP002475	AGAP002475		-	chr2R	21854746	21857132	-	0.00017769	-1.62768	-0.702818	0.000151124	-1.79502	-0.844002
AGAP002476	AGAP002476		-	chr2R	21857220	21861677	+	0.000189332	-1.81253	-0.858004	0.000149781	-2.2833	-1.19112
AGAP002477	AGAP002477	single-stranded DNA-binding protein, mitochondrial	-	chr2R	21861798	21862637	+	0.000150632	-1.73949	-0.798664	0.000151351	-1.71169	-0.77542
AGAP002478	AGAP002478	cyclin B	-	chr2R	21862822	21866121	-	0.000914868	-1.96079	-0.971434	0.000153947	-2.72198	-1.44466
AGAP002480	AGAP002480		-	chr2R	21869958	21870594	+	0.000178472	-1.60709	-0.684454	0.000424023	-1.48855	-0.573908
AGAP002481	Rpn1	26S proteasome 26S non-ATPase subunit N1	-	chr2R	21870599	21873914	-	0.00906998	-1.20647	-0.270791	0.617474	-1.06982	-0.0973721
AGAP002482	AGAP002482	lysophosphatidylglycerol acyltransferase 1	-	chr2R	21875162	21880499	+	0.999619	-1.0073	-0.0104895	0.000217713	-1.26415	-0.338171
AGAP002483	AGAP002483	ketohexokinase	-	chr2R	21881316	21882672	-	0.607842	1.09368	0.129189	0.773351	-1.07426	-0.103349
AGAP002484	AGAP002484	epidermal retinal dehydrogenase	-	chr2R	21882757	21884828	-	0.0788364	-1.12363	-0.168172	0.000491322	-1.26167	-0.335338
AGAP002487	AGAP002487		-	chr2R	21938613	21956532	+	0.0108396	1.51903	0.603152	0.0027997	1.64017	0.713843
AGAP002488	AGAP002488	REST corepressor	-	chr2R	21958741	21966218	-	0.151606	-1.11005	-0.150622	0.0111371	-1.1785	-0.236952
AGAP002491	AGAP002491		-	chr2R	21972922	21974640	-	0.923018	-1.03577	-0.0507097	0.99039	-1.01985	-0.0283508
AGAP002492	AGAP002492	nuclear respiratory factor 1	-	chr2R	21974983	21984794	-	0.000152692	1.53044	0.613943	0.000158479	1.49019	0.575496
AGAP002493	AGAP002493		-	chr2R	21988965	22002497	+	0.0625969	1.09934	0.136641	0.000215125	1.23007	0.298744
AGAP002494	dpr14	defective proboscis extension response 14	-	chr2R	22006123	22009765	-	0.000168904	1.85651	0.892593	0.000162357	1.88933	0.917874
AGAP002495	AGAP002495		-	chr2R	22010753	22012608	+	0.308614	1.39082	0.475932	0.154376	1.49647	0.581564
AGAP002496	AGAP002496	Von Hippel-Lindau disease tumor suppressor	-	chr2R	22012891	22013624	+	0.975713	1.03458	0.0490398	0.999954	-1.0069	-0.00991535
AGAP002497	AGAP002497		-	chr2R	22013735	22018700	-	0.991694	-1.01508	-0.0215988	0.624805	-1.0499	-0.0702572
AGAP002498	Vps39	vacuolar protein sorting 39	-	chr2R	22042142	22045491	-	0.136501	-1.05172	-0.072751	0.960916	1.01337	0.0191603
AGAP002499	AGAP002499	methylmalonate-semialdehyde dehydrogenase (acylating), mitochondrial	-	chr2R	22045705	22048873	-	0.0970492	-1.07357	-0.102421	0.00961511	1.10856	0.148691
AGAP002500	AGAP002500	monothiol glutaredoxin	-	chr2R	22049520	22050219	-	0.809587	1.02563	0.0365143	0.00107465	1.12713	0.172656
AGAP002501	AGAP002501	serine/threonine-protein phosphatase 4 regulatory subunit 2	-	chr2R	22050381	22053158	+	0.0056975	-1.29004	-0.367418	0.000895635	-1.37307	-0.4574
AGAP002502	AGAP002502	translation initiation factor 4G	-	chr2R	22055523	22063775	-	0.999373	1.01103	0.0158196	0.786636	1.05614	0.0787993
AGAP002503	AGAP002503	4-coumarate:CoA ligase	-	chr2R	22051162	22066256	-	0.9959	1.02617	0.0372696	0.0111801	-1.31714	-0.397406
AGAP002504	AGAP002504	tRNA (cytosine34-C5)-methyltransferase	-	chr2R	22066592	22069024	-	0.0190214	-1.30616	-0.385327	0.000166918	-1.69917	-0.764827
AGAP002505	AGAP002505	voltage-dependent calcium channel alpha 1, invertebrate	-	chr2R	22069415	22091651	-	0.000233265	1.29808	0.376384	0.000150989	1.40749	0.493127
AGAP002506	AGAP002506	runt-related transcription factor	-	chr2R	22094489	22110601	+	0.228298	1.16572	0.221224	0.0104808	1.31147	0.391184
AGAP002507	Pex3	peroxin 3	-	chr2R	22112400	22114363	+	0.999846	1.00501	0.0072155	0.00129046	-1.17104	-0.227796
AGAP002508	AGAP002508	protease m1 zinc metalloprotease	-	chr2R	22123544	22127039	-	0.000210453	-1.77959	-0.831543	0.012529	-1.40094	-0.486393
AGAP002509	AGAP002509		-	chr2R	22129049	22133349	+	0.000149661	-1.40447	-0.490024	0.000608822	-1.19767	-0.260229
AGAP002510	AGAP002510	sarcolemmal associated protein	-	chr2R	22138179	22139972	-	0.158841	1.90337	0.928558	0.166729	1.88868	0.917376
AGAP002511	AGAP002511		-	chr2R	22133466	22144019	-	0.000149652	1.84371	0.882609	0.000149652	1.83537	0.876072
AGAP002512	AGAP002512	protein FRG1	-	chr2R	22169828	22170782	+	0.000493658	-1.21073	-0.275879	0.37864	-1.06484	-0.0906305
AGAP002513	AGAP002513	Defective in cullin neddylation protein	-	chr2R	22172281	22175751	-	0.730114	1.08245	0.114302	0.0940147	1.19169	0.253011
AGAP002514	AGAP002514		-	chr2R	22175893	22177036	+	0.522139	-1.21809	-0.28462	0.00237975	-1.78657	-0.837194
AGAP002516	AGAP002516		-	chr2R	22178942	22183209	-	0.012475	-1.25489	-0.327566	0.000164996	-1.53449	-0.617759
AGAP002517	AGAP002517		-	chr2R	22183278	22184548	+	0.0469811	-1.17976	-0.238487	0.000152123	-1.53223	-0.615637
AGAP002518	AGAP002518	delta-1-pyrroline-5-carboxylate synthetase	-	chr2R	22184936	22193619	-	0.760303	-1.10555	-0.14477	0.000149659	-2.42953	-1.28068
AGAP002519	GPRTYR	putative tyramine receptor	-	chr2R	22204377	22206308	-	0.0415022	1.61686	0.693198	0.0843076	1.52555	0.609334
AGAP002520	AGAP002520	short-chain dehydrogenease/reductase	-	chr2R	22321323	22322311	+	0.00721228	-1.35792	-0.441394	0.71838	1.09847	0.135499
AGAP002521	AGAP002521	hydroxybutyrate dehydrogenase	-	chr2R	22322243	22323397	-	0.000149654	-1.40154	-0.487008	0.130103	-1.08286	-0.114849
AGAP002522	AGAP002522	cell cycle checkpoint control protein RAD9A	-	chr2R	22323491	22325906	+	0.000304197	-1.49748	-0.582536	0.000151278	-1.73095	-0.791564
AGAP002523	Med12	mediator of RNA polymerase II transcription subunit 12	-	chr2R	22341972	22353051	-	0.0743968	1.1748	0.232412	0.0437925	1.1939	0.255684
AGAP002524	AGAP002524		-	chr2R	22353696	22354918	-	0.0122398	-1.15373	-0.206308	0.00787265	-1.16366	-0.21867
AGAP002525	AGAP002525	eukaryotic translation initiation factor 2A	-	chr2R	22360892	22363476	+	0.103389	-1.07215	-0.100504	0.977534	1.01489	0.0213223
AGAP002526	AGAP002526		-	chr2R	22363492	22363828	-	0.271929	1.10443	0.143306	0.964231	1.03125	0.0443888
AGAP002527	AGAP002527		-	chr2R	22364288	22371320	+	0.00257155	-1.24322	-0.314079	0.000810163	-1.28306	-0.359591
AGAP002528	AGAP002528	trafficking protein particle complex subunit 2	-	chr2R	22372972	22373483	+	0.845561	-1.06376	-0.0891733	0.00964995	-1.27275	-0.347946
AGAP002529	AGAP002529	phosphatidylinositol phospholipase C, epsilon	-	chr2R	22417235	22441724	+	0.000149651	1.79239	0.841883	0.000149651	1.82608	0.868748
AGAP002530	AGAP002530	poly(ADP-ribose) glycohydrolase ARH3	-	chr2R	22441885	22443241	-	0.997069	-1.01565	-0.022398	0.9989	1.01222	0.0175199
AGAP002531	AGAP002531	taspase, threonine aspartase 1	-	chr2R	22443858	22445411	+	0.00584597	-1.20195	-0.265379	0.000150334	-1.45808	-0.544072
AGAP002532	AGAP002532		-	chr2R	22445419	22446904	-	0.00360582	-1.81563	-0.860471	0.00016262	-2.64259	-1.40195
AGAP002533	AGAP002533	polycomb group RING finger protein 3	-	chr2R	22447068	22448742	+	0.000275353	-1.43341	-0.519455	0.00015021	-1.66243	-0.733297
AGAP002534	AGAP002534	dihydropteridine reductase	-	chr2R	22450265	22451677	-	0.224743	-1.10615	-0.14555	0.966671	-1.02932	-0.0416985
AGAP002535	AGAP002535	serine/threonine-protein phosphatase PGAM5	-	chr2R	22451973	22453367	+	0.000253276	-1.7579	-0.813849	0.000153526	-2.02348	-1.01684
AGAP002536	AGAP002536		-	chr2R	22453572	22472465	-	0.0162063	1.69194	0.758681	0.0351255	1.59672	0.675108
AGAP002538	AGAP002538	ESCRT-I complex subunit VPS37	-	chr2R	22473440	22474834	-	0.993607	1.01629	0.0233135	0.0803316	1.11859	0.161685
AGAP002539	AGAP002539	integrator complex subunit 3	-	chr2R	22475390	22480764	+	0.530779	-1.10948	-0.14988	0.00513052	-1.3251	-0.406106
AGAP002541	AGAP002541		-	chr2R	22481025	22482829	+	0.000325235	1.4616	0.547545	0.000149849	1.78589	0.836647
[truncated: 8,830 more rows]

## Sheet: Feuil1
Candidate gene family
Insecticide binding
Insecticide targets
ABC transporters
UDPGTs
P450s
Cuticle proteins
GSTs
Carboxylesterases
Detox-associated transcription factors
Sulfotransferases
