# Supplementary material for: Deltamethrin and transfluthrin select for distinct transcriptomic responses in the malaria vector Anopheles gambiae
Source: Malar J. 2023 Sep 4;22:256. doi: 10.1186/s12936-023-04673-5 (PMC10476409; doi:10.1186/s12936-023-04673-5)
Supplement: Supplementary file 5 — Additional file 5: Gene-level polymorphism data obtained from RNA-seq. [file 12936_2023_4673_MOESM5_ESM.xlsx]

## Sheet: Suppl Table S3
Accession	Chrom	Gene start	Gene end	Strand	Gene name	Description	Candidate gene family	Total polymorphic SNPs	Diff SNPs [Delta-R vs Tiassale-S]	Diff SNPs affecting protein [Delta-R vs Tiassale-S]	% Diff SNPs [Delta-R vs Tiassale-S]	Outliers [Delta-R vs Tiassale-S]	Outliers affecting protein [Delta-R vs Tiassale-S]	% Outliers [Delta-R vs Tiassale-S]		Diff SNPs [Transflu-R vs Tiassale-S]	Diff SNPs affecting protein [Transflu-R vs Tiassale-S]	% Diff SNPs [Transflu-R vs Tiassale-S]	Outliers [Transflu-R vs Tiassale-S]	Outliers affecting protein [Transflu-R vs Tiassale-S]	% Outliers [Transflu-R vs Tiassale-S]
AGAP001099	2R	21882	31394	-	AGAP001099	Polybromo-1	-	1	0	0	0	0	0	0		0	0	0	0	0	0
AGAP001102	2R	64628	73019	+	AGAP001102	C-myc promoter-binding protein	-	3	0	0	0	0	0	0		0	0	0	0	0	0
AGAP001103	2R	73674	75980	-	AGAP001103	mitogen-activated protein kinase kinase 1	-	3	0	0	0	0	0	0		0	0	0	0	0	0
AGAP001107	2R	263675	267184	+	AGAP001107	-	-	27	0	0	0	0	0	0		0	0	0	0	0	0
AGAP001108	2R	267215	268641	-	AGAP001108	mitochondrial import inner membrane translocase subunit TIM50-C	-	8	0	0	0	0	0	0		0	0	0	0	0	0
AGAP001109	2R	268850	287264	+	AGAP001109	protein-tyrosine phosphatase	-	7	0	0	0	0	0	0		0	0	0	0	0	0
AGAP001110	2R	288098	293321	+	AGAP001110	Sorting nexin family member 27 isoform 1	-	9	0	0	0	0	0	0		0	0	0	0	0	0
AGAP001111	2R	297230	307923	+	AGAP001111	-	-	23	0	0	0	2	2	8.69565		0	0	0	0	0	0
AGAP001116	2R	372675	374369	-	AGAP001116	D-amino-acid oxidase	-	2	0	0	0	0	0	0		0	0	0	0	0	0
AGAP001127	2R	514772	517415	+	AGAP001127	P37NB protein	-	19	0	0	0	0	0	0		0	0	0	0	0	0
AGAP001130	2R	545598	552364	-	AGAP001130	poly(A) RNA polymerase GLD2	-	29	0	0	0	0	0	0		0	0	0	0	0	0
AGAP001133	2R	555228	560479	-	AGAP001133	regulator of nonsense transcripts 1	-	25	0	0	0	1	0	4		0	0	0	0	0	0
AGAP001134	2R	560788	562642	+	mRpS30	28S ribosomal protein S30, mitochondrial	-	17	0	0	0	0	0	0		0	0	0	0	0	0
AGAP001136	2R	565690	567393	+	AGAP001136	tetratricopeptide repeat protein 35	-	14	0	0	0	0	0	0		0	0	0	0	0	0
AGAP001139	2R	570584	572350	+	mRpL19	39S ribosomal protein L19, mitochondrial	-	14	0	0	0	0	0	0		0	0	0	0	0	0
AGAP001140	2R	572473	579781	-	AGAP001140	-	-	27	0	0	0	1	0	3.7037		0	0	0	0	0	0
AGAP013376	2R	581508	582076	-	mRpL41	39S ribosomal protein L41, mitochondrial	-	1	0	0	0	0	0	0		0	0	0	0	0	0
AGAP001141	2R	582184	587865	+	AGAP001141	-	-	32	0	0	0	1	0	3.125		0	0	0	0	0	0
AGAP001143	2R	587999	590603	-	AGAP001143	histone deacetylase 3	-	24	0	0	0	0	0	0		0	0	0	0	0	0
AGAP001144	2R	592484	594701	-	AGAP001144	-	-	11	1	0	9.09091	0	0	0		0	0	0	0	0	0
AGAP001148	2R	601041	606859	-	AGAP001148	-	-	59	0	0	0	0	0	0		0	0	0	0	0	0
AGAP001149	2R	607207	608719	+	AGAP001149	protein MAK11	-	4	0	0	0	0	0	0		0	0	0	0	0	0
AGAP001151	2R	617198	625229	-	AGAP001151	14-3-3 protein epsilon	-	9	0	0	0	0	0	0		0	0	0	0	0	0
AGAP001152	2R	625431	626462	+	AGAP001152	GPN-loop GTPase 3	-	16	0	0	0	0	0	0		0	0	0	0	0	0
AGAP001153	2R	626498	628360	-	AGAP001153	Polymerase delta-interacting protein 2	-	21	0	0	0	0	0	0		0	0	0	0	0	0
AGAP001154	2R	629169	630521	+	AGAP001154	SWI/SNF-related matrix-associated actin-dependent regulator of chromatin	-	2	0	0	0	0	0	0		0	0	0	0	0	0
AGAP001157	2R	637123	655164	-	AGAP001157	-	-	205	0	0	0	2	0	0.97561		0	0	0	0	0	0
AGAP012985	2R	671584	672932	-	GPROP4	long wavelength sensitive opsin	-	1	0	0	0	0	0	0		0	0	0	0	0	0
AGAP012982	2R	673790	675276	+	GPROP3	long wavelength sensitive opsin	-	3	0	0	0	0	0	0		0	0	0	0	0	0
AGAP001167	2R	679355	680244	+	AGAP001167	pre-rRNA-processing protein TSR2	-	19	0	0	0	4	1	21.0526		0	0	0	0	0	0
AGAP001168	2R	680443	685871	+	AGAP001168	-	-	8	0	0	0	0	0	0		0	0	0	0	0	0
AGAP001174	2R	695497	696755	-	AGAP001174	14.5 kDa salivary peptide	-	40	0	0	0	6	0	15		0	0	0	2	0	5
AGAP001179	2R	735266	786350	-	AGAP001179	nuclear pore complex protein Nup88	-	8	1	0	12.5	2	0	25		0	0	0	1	0	12.5
AGAP013149	2R	735912	737457	-	GPROP1	long wavelength sensitive opsin	-	2	0	0	0	1	0	50		0	0	0	1	0	50
AGAP001181	2R	789095	789957	+	AGAP001181	-	-	13	0	0	0	2	1	15.3846		0	0	0	0	0	0
AGAP001182	2R	795141	796380	-	AGAP001182	-	-	15	1	0	6.66667	2	1	13.3333		0	0	0	0	0	0
AGAP001185	2R	820755	823684	-	AGAP001185	sodium-coupled monocarboxylate transporter 1	-	27	0	0	0	2	0	7.40741		0	0	0	0	0	0
AGAP001189	2R	1168746	1169452	-	Obp10	odorant-binding protein 10	-	8	0	0	0	2	1	25		0	0	0	0	0	0
AGAP001194	2R	1192032	1237756	+	AGAP001194	-	-	86	4	0	4.65116	27	0	31.3953		0	0	0	0	0	0
AGAP001192	2R	1213326	1213894	+	AGAP001192	-	-	14	0	0	0	1	0	7.14286		0	0	0	0	0	0
AGAP001193	2R	1214536	1215158	+	AGAP001193	-	-	9	0	0	0	4	1	44.4444		0	0	0	0	0	0
AGAP001195	2R	1238210	1257658	-	Cbp80	Nuclear cap-binding protein subunit 1	-	9	0	0	0	1	0	11.1111		0	0	0	0	0	0
AGAP013386	2R	1274170	1284820	-	AGAP013386	DNA polymerase zeta	-	13	0	0	0	0	0	0		0	0	0	0	0	0
AGAP001198	2R	1275455	1276464	+	AGAP001198	chymotrypsin	-	11	0	0	0	0	0	0		0	0	0	0	0	0
AGAP001199	2R	1278912	1280352	+	AGAP001199	serine protease	-	2	0	0	0	0	0	0		0	0	0	0	0	0
AGAP001200	2R	1284944	1291277	+	AGAP001200	glycogen debranching enzyme	-	92	0	0	0	5	0	5.43478		0	0	0	0	0	0
AGAP001205	2R	1500782	1514018	+	AGAP001205	chitin synthase	-	72	0	0	0	5	0	6.94444		0	0	0	5	0	6.94444
AGAP001207	2R	1560058	1564399	+	AGAP001207	COMM domain-containing protein 4	-	11	0	0	0	0	0	0		0	0	0	0	0	0
AGAP001208	2R	1564839	1569129	+	AGAP001208	-	-	52	0	0	0	7	3	13.4615		0	0	0	1	0	1.92308
AGAP001209	2R	1569781	1584868	-	AGAP001209	ubiquitin carboxyl-terminal hydrolase 6/32	-	113	0	0	0	5	0	4.42478		0	0	0	2	0	1.76991
AGAP001211	2R	1585468	1589997	+	AGAP001211	Ras-related protein Rab-8A	-	40	0	0	0	1	0	2.5		0	0	0	5	0	12.5
AGAP001212	2R	1593353	1595404	+	PGRPLB	peptidoglycan recognition protein (long)	-	25	0	0	0	0	0	0		0	0	0	0	0	0
AGAP001213	2R	1596178	1604454	+	AGAP001213	-	-	32	0	0	0	1	0	3.125		0	0	0	2	0	6.25
AGAP001215	2R	1607854	1614763	-	AGAP001215	tetratricopeptide repeat protein 39C	-	5	0	0	0	1	0	20		0	0	0	0	0	0
AGAP013543	2R	1611163	1611839	+	AGAP013543	-	-	5	0	0	0	1	0	20		0	0	0	0	0	0
AGAP001217	2R	1615070	1616976	-	AGAP001217	soluble calcium-activated nucleotidase 1	-	17	0	0	0	0	0	0		0	0	0	1	0	5.88235
AGAP001222	2R	1635844	1637291	+	AGAP001222	-	-	15	0	0	0	2	1	13.3333		0	0	0	0	0	0
AGAP013048	2R	1637107	1637388	+	AGAP013048	SRA stem-loop-interacting RNA-binding protein, mitochondrial precursor	-	6	0	0	0	0	0	0		0	0	0	0	0	0
AGAP001223	2R	1637507	1639524	-	AGAP001223	ATP-dependent RNA helicase DDX55/SPB4	-	4	0	0	0	0	0	0		0	0	0	0	0	0
AGAP001228	2R	1652297	1652992	-	AGAP001228	DNA-directed RNA polymerase II subunit RPB4	-	3	0	0	0	1	0	33.3333		0	0	0	0	0	0
AGAP001229	2R	1653342	1658336	+	AGAP001229	dynein light chain Tctex-type 1	-	17	0	0	0	3	0	17.6471		0	0	0	0	0	0
AGAP001232	2R	1745953	1747762	+	AGAP001232	alpha-1,3/alpha-1, 6-mannosyltransferase	-	14	0	0	0	8	1	57.1429		0	0	0	0	0	0
AGAP001233	2R	1747738	1749534	-	Vps16B	vacuolar protein sorting 16B	-	3	0	0	0	0	0	0		0	0	0	0	0	0
AGAP001235	2R	1757771	1764254	-	AGAP001235	phosphatidylserine decarboxylase	-	4	0	0	0	4	0	100		0	0	0	0	0	0
AGAP001236	2R	1765882	1772859	+	AGAP001236	Sugar transporter ERD6-like 6	-	4	0	0	0	0	0	0		0	0	0	0	0	0
AGAP001237	2R	1772749	1773959	-	Med29	Mediator of RNA polymerase II transcription subunit 29	-	3	0	0	0	1	0	33.3333		0	0	0	0	0	0
AGAP001239	2R	1839654	1887317	-	AGAP001239	defective proboscis extension response	-	21	0	0	0	2	0	9.52381		0	0	0	0	0	0
AGAP001240	2R	1882633	1884715	+	SP11372	-	-	21	0	0	0	2	0	9.52381		0	0	0	0	0	0
AGAP001582	2R	1982566	1986438	+	AGAP001582	-	-	126	0	0	0	0	0	0		0	0	0	0	0	0
AGAP001243	2R	1988251	1990704	+	AGAP001243	-	-	11	0	0	0	0	0	0		0	0	0	0	0	0
AGAP001253	2R	2043017	2045102	-	AGAP001253	-	-	5	0	0	0	0	0	0		0	0	0	0	0	0
AGAP001255	2R	2046107	2053275	+	AGAP001255	-	-	9	0	0	0	0	0	0		0	0	0	0	0	0
AGAP001256	2R	2053330	2059076	-	AGAP001256	3'-phosphoadenosine 5'-phosphosulfate synthase	-	28	0	0	0	1	0	3.57143		0	0	0	0	0	0
AGAP001257	2R	2059771	2065317	-	AGAP001257	UTP--glucose-1-phosphate uridylyltransferase	-	29	0	0	0	1	0	3.44828		0	0	0	0	0	0
AGAP013220	2R	2065249	2066185	-	AGAP013220	small VCP/p97-interacting protein	-	6	0	0	0	0	0	0		0	0	0	0	0	0
AGAP001261	2R	2089290	2091655	+	AGAP001261	L-caldesmon	-	28	0	0	0	0	0	0		0	0	0	0	0	0
AGAP001264	2R	2095727	2097478	+	AGAP001264	Plasma glutamate carboxypeptidase	-	37	0	0	0	0	0	0		0	0	0	0	0	0
AGAP001267	2R	2125310	2132140	+	AGAP001267	Adaptor-related protein complex 2, beta 1 subunit	-	69	0	0	0	3	0	4.34783		0	0	0	0	0	0
AGAP001268	2R	2132454	2133880	-	AGAP001268	-	-	8	0	0	0	1	0	12.5		0	0	0	0	0	0
AGAP001271	2R	2147652	2159617	+	AGAP001271	pre-mRNA cleavage complex 2 protein Pcf11	-	27	0	0	0	0	0	0		0	0	0	0	0	0
AGAP001272	2R	2161807	2167475	-	AGAP001272	-	-	4	0	0	0	1	0	25		0	0	0	0	0	0
AGAP001273	2R	2176280	2180464	+	AGAP001273	karyopherin (importin) alpha 4	-	43	0	0	0	2	0	4.65116		0	0	0	0	0	0
AGAP001274	2R	2185354	2186002	+	RpS15	40S ribosomal protein S15	-	3	0	0	0	0	0	0		0	0	0	0	0	0
AGAP001277	2R	2189194	2190072	-	AGAP001277	-	-	13	0	0	0	0	0	0		0	0	0	0	0	0
AGAP001278	2R	2194353	2198918	+	AGAP001278	Cysteine-rich hydrophobic domain 2	-	47	0	0	0	2	0	4.25532		0	0	0	0	0	0
AGAP029806	2R	2200262	2269202	+	AGAP029806	-	-	133	0	0	0	12	2	9.02256		0	0	0	4	1	3.00752
AGAP001279	2R	2217740	2222956	-	AGAP001279	protein phosphatase 3, catalytic subunit	-	21	0	0	0	0	0	0		0	0	0	1	0	4.7619
AGAP001281	2R	2268140	2274752	+	AGAP001281	potassium inwardly-rectifying channel subfamily J	-	58	0	0	0	12	0	20.6897		0	0	0	4	0	6.89655
AGAP001283	2R	2276105	2279562	+	AGAP001283	potassium inwardly-rectifying channel subfamily J	-	28	0	0	0	4	0	14.2857		0	0	0	4	0	14.2857
AGAP001285	2R	2470907	2472085	-	Vps2	vacuolar protein sorting 4	-	8	0	0	0	4	0	50		0	0	0	4	0	50
AGAP001287	2R	2476050	2505219	-	AGAP001287	-	-	29	0	0	0	10	2	34.4828		0	0	0	6	2	20.6897
AGAP001290	2R	2505608	2509202	-	AGAP001290	Replication factor C subunit 1	-	2	0	0	0	0	0	0		0	0	0	0	0	0
AGAP001296	2R	2628767	2645237	+	AGAP001296	E3 ubiquitin-protein ligase TRIP12	-	118	0	0	0	0	0	0		0	0	0	0	0	0
AGAP001297	2R	2646110	2647858	-	AGAP001297	solute carrier family 25	-	14	0	0	0	0	0	0		0	0	0	0	0	0
AGAP001298	2R	2648269	2653960	+	AGAP001298	-	-	68	0	0	0	0	0	0		0	0	0	0	0	0
AGAP001299	2R	2654313	2656352	-	AGAP001299	mannose-1-phosphate guanylyltransferase	-	14	0	0	0	0	0	0		0	0	0	0	0	0
AGAP013277	2R	2656776	2658264	+	AGAP013277	geranylgeranyl transferase type-2 subunit beta	-	15	0	0	0	0	0	0		0	0	0	0	0	0
AGAP001300	2R	2658119	2658992	-	AGAP001300	-	-	8	0	0	0	0	0	0		0	0	0	0	0	0
AGAP001302	2R	2660470	2662493	-	AGAP001302	RNA polymerase II-associated factor 1	-	24	0	0	0	0	0	0		0	0	0	0	0	0
AGAP001303	2R	2712310	2723763	+	SAP1	chemosensory protein 6	Insecticide binding	14	0	0	0	0	0	0		0	0	0	0	0	0
AGAP001306	2R	2802248	2803419	+	AGAP001306	actin related protein 2/3 complex, subunit 4	-	13	0	0	0	4	0	30.7692		0	0	0	4	0	30.7692
AGAP001307	2R	2803338	2804587	-	AGAP001307	ubiquitin fusion degradation protein 1	-	24	0	0	0	1	0	4.16667		0	0	0	1	0	4.16667
AGAP001308	2R	2806395	2827575	-	AGAP001308	coiled-coil domain-containing protein 64	-	2	0	0	0	2	0	100		0	0	0	2	0	100
AGAP001310	2R	2840128	2842171	-	AGAP001310	Protein-S-isoprenylcysteine O-methyltransferase	-	2	0	0	0	1	0	50		0	0	0	1	0	50
AGAP001311	2R	2842287	2842965	+	mRpL20	39S ribosomal protein L20, mitochondrial	-	6	0	0	0	0	0	0		0	0	0	1	0	16.6667
AGAP001312	2R	2843090	2845996	+	AGAP001312	succinyl-CoA synthetase alpha subunit	-	47	0	0	0	12	0	25.5319		1	0	2.12766	5	0	10.6383
AGAP001313	2R	2846880	2868935	+	AGAP001313	Muscular protein 20	-	48	0	0	0	15	0	31.25		0	0	0	9	0	18.75
AGAP001314	2R	2874535	2875630	-	AGAP001314	-	-	19	0	0	0	3	0	15.7895		0	0	0	2	0	10.5263
AGAP001315	2R	2882344	2978863	-	AGAP001315	-	-	52	0	0	0	12	2	23.0769		0	0	0	12	1	23.0769
AGAP001318	2R	2979491	2982024	+	AGAP001318	acetyl-CoA C-acetyltransferase	-	36	0	0	0	4	0	11.1111		0	0	0	2	0	5.55556
AGAP001319	2R	2983192	2984995	-	AGAP001319	5'-nucleotidase domain-containing protein 1	-	30	0	0	0	2	0	6.66667		0	0	0	0	0	0
AGAP001320	2R	2986959	2991811	+	AGAP001320	golgi apparatus protein 1	-	73	0	0	0	12	0	16.4384		0	0	0	10	0	13.6986
AGAP001321	2R	2992464	2993429	+	AGAP001321	-	-	16	0	0	0	1	0	6.25		0	0	0	0	0	0
AGAP001323	2R	2997177	2998252	-	AGAP001323	-	-	18	0	0	0	2	0	11.1111		0	0	0	0	0	0
AGAP001325	2R	3003980	3009428	+	AGAP001325	peroxiredoxin 5, atypical 2-Cys peroxiredoxin	-	58	0	0	0	1	0	1.72414		0	0	0	1	0	1.72414
AGAP001328	2R	3039806	3049522	+	AGAP001328	tripartite motif-containing protein 33	-	10	0	0	0	0	0	0		0	0	0	0	0	0
AGAP001330	2R	3124554	3195326	+	AGAP001330	furin	-	122	0	0	0	0	0	0		0	0	0	25	2	20.4918
AGAP001334	2R	3260240	3261465	-	AGAP001334	-	-	20	0	0	0	0	0	0		0	0	0	1	0	5
AGAP001335	2R	3262688	3282290	+	AGAP001335	dynein light chain LC8-type	-	9	0	0	0	1	0	11.1111		0	0	0	1	0	11.1111
AGAP001336	2R	3286021	3294386	-	AGAP001336	-	-	1	0	0	0	0	0	0		0	0	0	0	0	0
AGAP001341	2R	3324751	3330289	+	AGAP001341	bleomycin hydrolase	-	30	0	0	0	1	0	3.33333		0	0	0	3	0	10
AGAP001346	2R	3380537	3381874	+	AGAP001346	-	-	12	0	0	0	0	0	0		0	0	0	0	0	0
AGAP001349	2R	3394542	3395858	-	AGAP001349	chronic lymphocytic leukemia deletion region gene 6 protein-like protein	-	17	0	0	0	0	0	0		0	0	0	0	0	0
AGAP029603	2R	3396238	3426507	-	AGAP029603	-	-	24	0	0	0	0	0	0		0	0	0	0	0	0
AGAP001352	2R	3430765	3432005	-	AGAP001352	-	-	24	0	0	0	0	0	0		0	0	0	0	0	0
AGAP001356	2R	3483099	3497400	+	ACE1	Acetylcholinesterase	Insecticide targets	57	0	0	0	1	0	1.75439		0	0	0	0	0	0
AGAP001357	2R	3501596	3503538	+	AGAP001357	beta-catenin-like protein 1	-	20	0	0	0	0	0	0		0	0	0	0	0	0
AGAP001358	2R	3503882	3520899	-	AGAP001358	-	-	12	0	0	0	0	0	0		0	0	0	0	0	0
AGAP001360	2R	3546131	3548750	+	AGAP001360	-	-	1	0	0	0	0	0	0		0	0	0	0	0	0
AGAP001361	2R	3568118	3571356	+	AGAP001361	WD repeat-containing protein	-	1	0	0	0	0	0	0		0	0	0	0	0	0
AGAP001362	2R	3571835	3577510	+	AGAP001362	polyadenylation factor subunit 2	-	12	0	0	0	0	0	0		0	0	0	0	0	0
AGAP001363	2R	3578079	3580635	+	AGAP001363	cohesin loading complex subunit SCC4 homolog	-	25	0	0	0	0	0	0		0	0	0	0	0	0
AGAP001364	2R	3580984	3581797	+	AGAP001364	Ubiquitin-fold modifier 1	-	23	0	0	0	0	0	0		0	0	0	0	0	0
AGAP001365	2R	3581705	3584603	-	AGAP001365	-	-	64	0	0	0	0	0	0		0	0	0	0	0	0
AGAP001366	2R	3584942	3588063	-	AGAP001366	-	-	41	0	0	0	0	0	0		0	0	0	0	0	0
AGAP001367	2R	3590764	3632244	+	AGAP001367	beta-1,3-glucuronyltransferase	-	4	0	0	0	0	0	0		0	0	0	0	0	0
AGAP001368	2R	3634518	3645862	+	AGAP001368	-	-	51	0	0	0	0	0	0		0	0	0	0	0	0
AGAP001369	2R	3648151	3731196	+	AGAP001369	-	-	74	0	0	0	17	1	22.973		0	0	0	0	0	0
AGAP001371	2R	3885127	3885956	-	AGAP001371	D-tyrosyl-tRNA(Tyr) deacylase	-	1	0	0	0	0	0	0		0	0	0	0	0	0
AGAP001372	2R	3888123	3995260	-	AGAP001372	-	-	18	0	0	0	0	0	0		0	0	0	0	0	0
AGAP001373	2R	3995817	3998759	+	AGAP001373	Inhibitor of growth protein	-	5	0	0	0	0	0	0		0	0	0	1	0	20
AGAP001375	2R	4000870	4013511	+	SRPN12	serine protease inhibitor (serpin) 12	-	20	0	0	0	0	0	0		0	0	0	0	0	0
AGAP001374	2R	4001200	4002475	+	trio	TRIO salivary gland protein	-	20	0	0	0	0	0	0		0	0	0	0	0	0
AGAP001376	2R	4014253	4016671	+	SRPN17	serine protease inhibitor (serpin) 17	-	37	0	0	0	0	0	0		0	0	0	0	0	0
AGAP001377	2R	4017727	4020192	+	SRPN11	serine protease inhibitor (serpin) 11	-	45	0	0	0	0	0	0		0	0	0	0	0	0
AGAP001380	2R	4050177	4051830	-	AGAP001380	translation initiation factor 6	-	22	0	0	0	0	0	0		0	0	0	0	0	0
AGAP001381	2R	4052263	4065527	-	AGAP001381	laminin, beta 1	-	137	0	0	0	0	0	0		0	0	0	4	0	2.91971
AGAP001382	2R	4067052	4078477	-	DH31	diuretic hormone 31	-	120	0	0	0	2	0	1.66667		0	0	0	3	0	2.5
AGAP013112	2R	4071662	4073841	-	AGAP013112	mRNA binding protein	-	38	0	0	0	2	0	5.26316		0	0	0	0	0	0
AGAP013014	2R	4088256	4095451	-	AGAP013014	-	-	21	0	0	0	0	0	0		0	0	0	0	0	0
AGAP001384	2R	4098311	4099372	-	AGAP001384	protein kinase A	-	4	0	0	0	0	0	0		0	0	0	0	0	0
AGAP001386	2R	4102880	4112311	-	AGAP001386	remodeling and spacing factor 1	-	47	0	0	0	0	0	0		0	0	0	1	0	2.12766
AGAP001387	2R	4116621	4117855	-	AGAP001387	-	-	7	0	0	0	1	0	14.2857		0	0	0	0	0	0
AGAP001391	2R	4146077	4149242	-	AGAP001391	tetracycline transporter	-	2	0	0	0	0	0	0		0	0	0	0	0	0
AGAP001392	2R	4149517	4151582	-	AGAP001392	-	-	16	0	0	0	4	0	25		0	0	0	0	0	0
AGAP001394	2R	4153647	4168168	+	AGAP001394	synaptosomal-associated protein, 23kDa	-	23	0	0	0	0	0	0		0	0	0	0	0	0
AGAP001396	2R	4179318	4181072	-	AGAP001396	inositol monophosphatase 3	-	5	0	0	0	1	0	20		0	0	0	0	0	0
AGAP001399	2R	4186025	4189953	-	AGAP001399	Coatomer subunit beta	-	40	0	0	0	6	0	15		0	0	0	3	0	7.5
AGAP001401	2R	4191674	4193543	-	AGAP001401	optic atrophy 3 family protein	-	11	0	0	0	0	0	0		0	0	0	0	0	0
AGAP001402	2R	4193842	4196647	+	AGAP001402	CAS1 domain-containing protein 1	-	3	0	0	0	0	0	0		0	0	0	0	0	0
AGAP001403	2R	4196642	4197466	-	AGAP001403	protein Mpv17	-	2	0	0	0	0	0	0		0	0	0	0	0	0
AGAP001406	2R	4203347	4204657	+	wuho	tRNA (guanine-N(7)-)-methyltransferase subunit wuho	-	4	0	0	0	0	0	0		0	0	0	0	0	0
AGAP001407	2R	4204639	4206271	-	Rpt4	26S proteasome regulatory subunit T4	-	31	0	0	0	0	0	0		0	0	0	0	0	0
AGAP001409	2R	4210577	4212097	-	OBP3	odorant-binding protein antennal 3	-	9	0	0	0	0	0	0		0	0	0	0	0	0
AGAP001411	2R	4482874	4496691	-	AGAP001411	BCL2/adenovirus E1B 19 kDa protein-interacting protein 3	-	25	0	0	0	0	0	0		1	0	4	2	0	8
AGAP001417	2R	4657950	4659347	-	AGAP001417	Brain protein 44-like protein	-	21	0	0	0	1	0	4.7619		0	0	0	0	0	0
AGAP001418	2R	4663354	4667600	-	AGAP001418	-	-	21	0	0	0	2	0	9.52381		0	0	0	2	0	9.52381
AGAP001419	2R	4668475	4729876	+	AGAP001419	-	-	13	0	0	0	0	0	0		0	0	0	0	0	0
AGAP001420	2R	4739221	4740413	-	AGAP001420	2,3-bisphosphoglycerate-dependent phosphoglycerate mutase	-	15	0	0	0	3	0	20		0	0	0	0	0	0
AGAP001421	2R	4740772	4743028	+	AGAP001421	replication factor A1	-	12	0	0	0	3	0	25		0	0	0	2	0	16.6667
AGAP001423	2R	4746141	4748841	-	AGAP001423	Bifunctional purine biosynthesis protein	-	53	0	0	0	6	0	11.3208		0	0	0	4	0	7.54717
AGAP001424	2R	4750041	4752796	-	AGAP001424	heat shock protein 90kDa beta	-	31	0	0	0	8	0	25.8065		0	0	0	5	0	16.129
AGAP001426	2R	4756012	4757124	+	AGAP001426	-	-	16	0	0	0	1	0	6.25		0	0	0	1	0	6.25
AGAP001427	2R	4758648	4772286	-	AGAP001427	-	-	27	0	0	0	11	3	40.7407		0	0	0	3	1	11.1111
AGAP013122	2R	4784074	4785282	-	AGAP013122	sulfatase modifying factor 1	-	6	0	0	0	1	0	16.6667		0	0	0	1	0	16.6667
AGAP001430	2R	4794058	4795073	-	AGAP001430	-	-	5	0	0	0	1	0	20		0	0	0	0	0	0
AGAP013434	2R	4800535	4826754	+	AGAP013434	-	-	89	0	0	0	11	5	12.3596		0	0	0	7	4	7.86517
AGAP001435	2R	4948689	4992698	-	AGAP001435	pyrazinamidase/nicotinamidase	-	3	0	0	0	0	0	0		0	0	0	0	0	0
AGAP001438	2R	5021917	5049053	-	AGAP001438	-	-	102	0	0	0	2	0	1.96078		0	0	0	0	0	0
AGAP001440	2R	5049346	5051914	+	Rpn6	26S proteasome 26S non-ATPase subunit N6	-	20	0	0	0	4	0	20		0	0	0	0	0	0
AGAP001442	2R	5057273	5058671	+	AGAP001442	Brain protein 16	-	7	0	0	0	1	0	14.2857		0	0	0	0	0	0
AGAP001444	2R	5061411	5101997	+	AGAP001444	Heparan-sulfate 6-O-sulfotransferase	-	8	0	0	0	0	0	0		0	0	0	0	0	0
AGAP001446	2R	5140730	5214670	-	AGAP001446	AMP-activated protein kinase, gamma regulatory subunit	-	44	0	0	0	2	1	4.54545		0	0	0	0	0	0
AGAP001447	2R	5215152	5216681	-	AGAP001447	solute carrier family 35 (UDP-galactose transporter), member B1	-	25	0	0	0	0	0	0		0	0	0	0	0	0
AGAP001451	2R	5237785	5250571	-	AGAP001451	-	-	5	0	0	0	0	0	0		0	0	0	0	0	0
AGAP001452	2R	5252710	5261854	+	AGAP001452	ubiquitin-conjugating enzyme E2 Q	-	58	0	0	0	0	0	0		0	0	0	0	0	0
AGAP001454	2R	5266433	5267166	+	AGAP001454	-	-	2	0	0	0	0	0	0		0	0	0	0	0	0
AGAP001455	2R	5267487	5280188	-	AGAP001455	-	-	2	0	0	0	0	0	0		0	0	0	0	0	0
AGAP001460	2R	5286141	5291320	+	AGAP001460	-	-	19	0	0	0	0	0	0		0	0	0	0	0	0
AGAP001464	2R	5300731	5315891	-	AGAP001464	cyclic AMP-responsive element-binding protein 3	-	76	0	0	0	0	0	0		0	0	0	0	0	0
AGAP029522	2R	5316501	5326788	-	AGAP029522	-	-	93	0	0	0	0	0	0		0	0	0	0	0	0
AGAP001468	2R	5327226	5339736	-	AGAP001468	-	-	3	0	0	0	0	0	0		0	0	0	0	0	0
AGAP001469	2R	5340595	5352056	+	AGAP001469	Protein tyrosine phosphatase, receptor type, f polypeptide (PTPRF) interacting protein (liprin)	-	13	0	0	0	0	0	0		0	0	0	0	0	0
AGAP001470	2R	5352331	5355060	-	AGAP001470	-	-	2	0	0	0	0	0	0		0	0	0	0	0	0
AGAP001471	2R	5355386	5358629	-	AGAP001471	3-phosphoinositide dependent protein kinase-1	-	4	0	0	0	0	0	0		0	0	0	0	0	0
AGAP001473	2R	5364946	5369903	-	AGAP001473	propionyl-CoA synthetase	-	20	0	0	0	0	0	0		0	0	0	0	0	0
AGAP001474	2R	5371423	5372853	+	MSN	myosuppressin	-	13	0	0	0	0	0	0		0	0	0	0	0	0
AGAP001475	2R	5373424	5378576	+	AGAP001475	-	-	7	0	0	0	0	0	0		0	0	0	0	0	0
AGAP001476	2R	5378777	5383987	-	AGAP001476	Innexin inx2	-	32	0	0	0	0	0	0		0	0	0	0	0	0
AGAP001477	2R	5386547	5388354	-	AGAP001477	Innexin inx2	-	27	0	0	0	0	0	0		0	0	0	0	0	0
AGAP001480	2R	5397435	5407083	+	AGAP001480	-	-	97	0	0	0	0	0	0		0	0	0	0	0	0
AGAP001481	2R	5408000	5419568	+	AGAP001481	biotin--protein ligase	-	33	0	0	0	0	0	0		0	0	0	0	0	0
AGAP001482	2R	5411724	5416771	-	AGAP001482	-	-	30	0	0	0	0	0	0		0	0	0	0	0	0
AGAP001484	2R	5426952	5429009	-	AGAP001484	AP-3 complex subunit mu	-	3	0	0	0	0	0	0		0	0	0	0	0	0
AGAP001486	2R	5443334	5462040	+	AGAP001486	-	-	44	0	0	0	1	0	2.27273		0	0	0	0	0	0
AGAP001488	2R	5545461	5555466	-	AGAP001488	innexin 2	-	52	0	0	0	10	0	19.2308		0	0	0	0	0	0
AGAP001490	2R	5556917	5558802	+	AGAP001490	26S proteasome non-ATPase regulatory subunit 5	-	12	0	0	0	2	1	16.6667		0	0	0	0	0	0
AGAP001491	2R	5558860	5559879	-	AGAP001491	Leucine-rich repeat-containing protein 57	-	7	0	0	0	2	0	28.5714		0	0	0	0	0	0
AGAP001492	2R	5560313	5563158	+	AGAP001492	-	-	3	0	0	0	0	0	0		0	0	0	0	0	0
AGAP001496	2R	5636978	5642700	+	AGAP001496	-	-	108	2	0	1.85185	11	2	10.1852		0	0	0	1	0	0.925926
AGAP001497	2R	5645475	5661255	-	ACTN	Alpha-actinin, sarcomeric	-	56	0	0	0	3	0	5.35714		0	0	0	0	0	0
AGAP001499	2R	5674923	5684594	+	GPRMTN	putative melatonin receptor	-	7	0	0	0	0	0	0		0	0	0	0	0	0
AGAP001500	2R	5684804	5688313	-	AGAP001500	-	-	5	0	0	0	0	0	0		0	0	0	0	0	0
AGAP001501	2R	5689163	5690818	+	AGAP001501	Regucalcin protein	-	22	0	0	0	8	2	36.3636		0	0	0	0	0	0
AGAP001502	2R	5690856	5692322	-	AGAP001502	mitochondrial 10 kDa heat shock protein	-	23	0	0	0	3	0	13.0435		0	0	0	0	0	0
AGAP001505	2R	5695123	5697106	+	AGAP001505	Transmembrane emp24 protein transport domain containing 1b	-	10	0	0	0	0	0	0		0	0	0	0	0	0
AGAP001504	2R	5695128	5698055	+	AGAP001504	-	-	13	0	0	0	0	0	0		0	0	0	0	0	0
AGAP001506	2R	5698131	5700330	-	AGAP001506	guanine nucleotide-binding protein subunit beta, other	-	43	0	0	0	3	0	6.97674		0	0	0	0	0	0
AGAP001507	2R	5701495	5705051	-	AGAP001507	procollagen-lysine, 2-oxoglutarate 5-dioxygenase	-	47	0	0	0	1	0	2.12766		0	0	0	0	0	0
AGAP001511	2R	5720113	5721309	-	AGAP001511	-	-	18	0	0	0	0	0	0		0	0	0	0	0	0
AGAP013185	2R	5722189	5723201	-	AGAP013185	-	-	20	0	0	0	1	1	5		0	0	0	0	0	0
AGAP013005	2R	5723787	5725030	-	AGAP013005	-	-	41	0	0	0	0	0	0		0	0	0	0	0	0
AGAP001512	2R	5728455	5733573	+	AGAP001512	glutamate--cysteine ligase catalytic subunit	-	64	1	0	1.5625	12	0	18.75		0	0	0	0	0	0
AGAP001513	2R	5734780	5741229	-	AGAP001513	kelch-like protein 1/4/5	-	1	0	0	0	1	0	100		0	0	0	0	0	0
AGAP001514	2R	5741800	5744339	-	AGAP001514	pre-mRNA 3'-end-processing factor FIP1	-	4	0	0	0	1	1	25		0	0	0	0	0	0
AGAP001515	2R	5745216	5759011	-	AGAP001515	-	-	76	0	0	0	6	0	7.89474		0	0	0	0	0	0
AGAP001518	2R	5770469	5777527	+	AGAP001518	-	-	46	0	0	0	5	1	10.8696		0	0	0	0	0	0
AGAP001519	2R	5777860	5785959	+	AGAP001519	pre-mRNA-splicing helicase BRR2	-	6	0	0	0	1	0	16.6667		0	0	0	0	0	0
AGAP001520	2R	5789031	5811072	+	AGAP001520	protein phosphatase 1, regulatory (inhibitor) subunit 3	-	142	1	0	0.704225	25	3	17.6056		0	0	0	0	0	0
AGAP001521	2R	5826521	5829180	+	AGAP001521	-	-	1	0	0	0	0	0	0		0	0	0	0	0	0
AGAP001523	2R	5832762	5842047	-	ABCA7	ATP-binding cassette transporter (ABC transporter) family A member 7	ABC transporters	88	0	0	0	26	6	29.5455		0	0	0	1	0	1.13636
AGAP001526	2R	5845574	5847526	-	AGAP001526	RIO kinase 2	-	32	0	0	0	7	1	21.875		0	0	0	0	0	0
AGAP001527	2R	5848073	5855575	+	AGAP001527	golgi-specific brefeldin a-resistance factor	-	14	0	0	0	1	0	7.14286		0	0	0	0	0	0
AGAP013478	2R	5856707	5858751	+	AGAP013478	glyoxylate/hydroxypyruvate reductase	-	39	0	0	0	0	0	0		0	0	0	0	0	0
AGAP013519	2R	5858744	5859389	-	AGAP013519	U6 snRNA-associated Sm-like protein LSm3	-	3	0	0	0	0	0	0		0	0	0	0	0	0
AGAP001529	2R	5859973	5861278	+	AGAP001529	H/ACA ribonucleoprotein complex subunit	-	9	0	0	0	1	0	11.1111		0	0	0	0	0	0
AGAP001534	2R	5935530	5939214	-	AGAP001534	-	-	7	0	0	0	1	1	14.2857		0	0	0	0	0	0
AGAP001535	2R	5939940	5955676	+	AGAP001535	histone-lysine N-methyltransferase ASH1L	-	3	0	0	0	0	0	0		0	0	0	0	0	0
AGAP001536	2R	6023228	6040191	+	AGAP001536	-	-	56	0	0	0	2	0	3.57143		0	0	0	0	0	0
AGAP029582	2R	6048035	6063268	-	AGAP029582	-	-	2	0	0	0	0	0	0		0	0	0	0	0	0
AGAP001544	2R	6086236	6090156	-	AGAP001544	tripartite motif-containing protein 37	-	13	0	0	0	0	0	0		0	0	0	0	0	0
AGAP001545	2R	6090680	6091626	+	AGAP001545	ribosomal biogenesis protein RLP24	-	15	0	0	0	3	1	20		0	0	0	0	0	0
AGAP001546	2R	6091797	6094114	+	AGAP001546	Neither inactivation nor afterpotential protein G	-	3	0	0	0	0	0	0		0	0	0	0	0	0
AGAP001548	2R	6095854	6097314	-	AGAP001548	Stress-associated endoplasmic reticulum protein 2	-	18	0	0	0	1	0	5.55556		0	0	0	0	0	0
AGAP001549	2R	6099434	6102777	+	AGAP001549	-	-	31	1	0	3.22581	8	1	25.8065		0	0	0	1	0	3.22581
AGAP001550	2R	6104362	6108403	+	AGAP001550	sodium-coupled monocarboxylate transporter 1	-	11	0	0	0	1	1	9.09091		0	0	0	0	0	0
AGAP001551	2R	6108729	6126244	-	AGAP001551	G patch domain and KOW motifs-containing protein	-	82	2	0	2.43902	9	0	10.9756		0	0	0	0	0	0
AGAP013124	2R	6111440	6113456	-	AGAP013124	juvenile hormone-inducible protein	-	48	0	0	0	7	4	14.5833		0	0	0	0	0	0
AGAP012996	2R	6117432	6119119	+	AGAP012996	juvenile hormone-inducible protein	-	34	2	1	5.88235	2	0	5.88235		0	0	0	0	0	0
AGAP013091	2R	6144546	6146226	+	AGAP013091	-	-	3	0	0	0	2	0	66.6667		0	0	0	0	0	0
AGAP013288	2R	6149809	6160034	+	AGAP013288	-	-	4	0	0	0	0	0	0		0	0	0	0	0	0
AGAP001556	2R	6152013	6154470	-	OBP7	odorant-binding protein antennal 7	-	4	0	0	0	0	0	0		0	0	0	0	0	0
AGAP001557	2R	6166424	6195232	+	AGAP001557	solute carrier family 12 (sodium/potassium/chloride transporter), member 2	-	13	0	0	0	2	0	15.3846		0	0	0	0	0	0
AGAP001559	2R	6237469	6241673	-	AGAP001559	RNA polymerase-associated protein CTR9	-	3	0	0	0	0	0	0		0	0	0	0	0	0
AGAP001563	2R	6276001	6281566	-	AGAP001563	glycerol kinase	-	20	0	0	0	3	1	15		0	0	0	0	0	0
AGAP001564	2R	6283256	6303513	-	AGAP001564	DNA polymerase sigma	-	36	0	0	0	4	0	11.1111		0	0	0	1	0	2.77778
AGAP001569	2R	6333432	6336084	+	AGAP001569	myosin alkali light chain 1	-	1	0	0	0	0	0	0		0	0	0	0	0	0
AGAP001570	2R	6337959	6353991	+	AGAP001570	microtubule-associated protein tau	-	18	0	0	0	1	0	5.55556		0	0	0	0	0	0
AGAP029601	2R	6368122	6434813	+	AGAP029601	-	-	65	0	0	0	1	0	1.53846		0	0	0	2	0	3.07692
AGAP001584	2R	6478872	6479529	-	snRNP-U1-C	U1 small nuclear ribonucleoprotein C	-	8	0	0	0	0	0	0		0	0	0	1	0	12.5
AGAP001585	2R	6479830	6482286	+	AGAP001585	deoxynucleoside kinase	-	9	0	0	0	0	0	0		0	0	0	0	0	0
AGAP001587	2R	6485732	6489508	-	VATI	V-type H+-transporting ATPase subunit I	-	65	0	0	0	0	0	0		0	0	0	0	0	0
AGAP001588	2R	6491877	6495408	-	AGAP001588	V-type H+-transporting ATPase subunit I	-	29	0	0	0	0	0	0		0	0	0	0	0	0
AGAP001589	2R	6496847	6498319	-	AGAP001589	Methylthioribose-1-phosphate isomerase	-	2	0	0	0	0	0	0		0	0	0	0	0	0
AGAP001594	2R	6556959	6559112	-	AGAP001594	-	-	33	0	0	0	4	0	12.1212		0	0	0	0	0	0
AGAP001595	2R	6560222	6560992	-	RpS29	40S ribosomal protein S29	-	1	0	0	0	1	0	100		0	0	0	0	0	0
AGAP001600	2R	6631784	6633758	-	AGAP001600	Ser/Thr protein phosphatase/nucleotidase	-	28	0	0	0	1	0	3.57143		0	0	0	0	0	0
AGAP001601	2R	6634517	6636560	+	AGAP001601	Ser/Thr protein phosphatase/nucleotidase	-	32	0	0	0	3	0	9.375		0	0	0	2	0	6.25
AGAP001603	2R	6644506	6645923	-	AGAP001603	mitochondrial 18 kDa protein	-	8	0	0	0	2	0	25		0	0	0	0	0	0
AGAP001604	2R	6668522	6679508	+	AGAP001604	protein-tyrosine phosphatase	-	56	0	0	0	12	3	21.4286		0	0	0	1	0	1.78571
AGAP001606	2R	6682561	6689161	+	AGAP001606	5-oxoprolinase (ATP-hydrolysing)	-	18	0	0	0	0	0	0		0	0	0	0	0	0
AGAP001608	2R	6690022	6775824	-	AGAP001608	-	-	101	0	0	0	0	0	0		0	0	0	2	0	1.9802
AGAP001609	2R	6777110	6796100	-	AGAP001609	E3 ubiquitin-protein ligase MYLIP	-	13	0	0	0	0	0	0		0	0	0	0	0	0
AGAP001610	2R	6804960	6809210	+	AGAP001610	-	-	38	0	0	0	1	0	2.63158		0	0	0	4	1	10.5263
AGAP001613	2R	6816114	6818154	-	AGAP001613	-	-	39	1	0	2.5641	2	0	5.12821		0	0	0	0	0	0
AGAP001615	2R	6820554	6824818	-	AGAP001615	-	-	4	0	0	0	0	0	0		0	0	0	0	0	0
AGAP001616	2R	6826009	6826714	-	AGAP001616	-	-	26	0	0	0	1	0	3.84615		0	0	0	0	0	0
AGAP001617	2R	6827828	6831707	-	AGAP001617	Ras-related protein Rab-7A	-	13	0	0	0	0	0	0		0	0	0	0	0	0
AGAP001621	2R	6967708	6969761	+	AGAP001621	proline synthetase co-transcribed homolog	-	33	0	0	0	0	0	0		0	0	0	0	0	0
AGAP001622	2R	6972959	6975072	+	AGAP001622	myosin light chain 5	-	8	0	0	0	0	0	0		0	0	0	0	0	0
AGAP001624	2R	6980525	6984171	+	AGAP001624	-	-	27	0	0	0	1	0	3.7037		0	0	0	0	0	0
AGAP001627	2R	7012407	7020397	+	AGAP001627	solute carrier family 7 (cationic amino acid transporter, y+ system)	-	33	3	0	9.09091	12	0	36.3636		0	0	0	0	0	0
AGAP001628	2R	7020401	7021910	-	AGAP001628	cystinosin homolog	-	3	0	0	0	1	0	33.3333		0	0	0	0	0	0
AGAP001629	2R	7023982	7025193	+	AGAP001629	-	-	5	0	0	0	2	1	40		0	0	0	0	0	0
AGAP001630	2R	7025243	7026261	-	Tpi	Triosephosphate isomerase	-	9	0	0	0	1	0	11.1111		0	0	0	0	0	0
AGAP001633	2R	7152514	7189168	-	AGAP001633	-	-	235	3	0	1.2766	48	3	20.4255		0	0	0	1	0	0.425532
AGAP001635	2R	7210441	7214732	-	AGAP001635	sodium-coupled monocarboxylate transporter 2	-	1	0	0	0	0	0	0		0	0	0	0	0	0
AGAP001639	2R	7248223	7251832	+	AGAP001639	polyA-binding protein interacting protein	-	37	1	0	2.7027	12	0	32.4324		0	0	0	1	0	2.7027
AGAP001645	2R	7266758	7271844	+	AGAP001645	RNA-binding protein FUS	-	17	0	0	0	4	0	23.5294		0	0	0	0	0	0
AGAP001650	2R	7304076	7309565	+	AGAP001650	cation transport regulator-like protein 2	-	39	0	0	0	5	0	12.8205		0	0	0	0	0	0
AGAP001651	2R	7308971	7310674	-	Rpn9	26S proteasome 26S non-ATPase subunit N9	-	14	0	0	0	6	0	42.8571		0	0	0	0	0	0
AGAP001652	2R	7310996	7317770	-	AGAP001652	lipase	-	23	0	0	0	5	0	21.7391		0	0	0	0	0	0
AGAP001653	2R	7320004	7323349	+	AGAP001653	NADH dehydrogenase (ubiquinone) Fe-S protein 1	-	31	2	0	6.45161	6	0	19.3548		0	0	0	0	0	0
AGAP001656	2R	7326477	7327395	-	AGAP001656	ribosomal RNA-processing protein 7	-	2	0	0	0	1	0	50		0	0	0	0	0	0
AGAP001662	2R	7609924	7631412	-	AGAP001662	-	-	138	0	0	0	38	6	27.5362		0	0	0	0	0	0
AGAP001676	2R	8001905	8003591	-	AGAP001676	actin, cytoplasmic	-	25	0	0	0	0	0	0		0	0	0	0	0	0
AGAP001677	2R	8052274	8057670	+	AGAP001677	-	-	36	0	0	0	0	0	0		0	0	0	0	0	0
AGAP029568	2R	8058415	8166994	-	AGAP029568	-	-	113	0	0	0	0	0	0		0	0	0	0	0	0
AGAP001681	2R	8217455	8221364	+	AGAP001681	ubiquitin conjugation factor E4 A	-	17	0	0	0	0	0	0		0	0	0	0	0	0
AGAP001682	2R	8221424	8222390	-	AGAP001682	mitochondrial inner membrane protease subunit 1	-	3	0	0	0	0	0	0		0	0	0	0	0	0
AGAP001683	2R	8242810	8443965	-	AGAP001683	calcium/calmodulin-dependent serine protein kinase	-	39	0	0	0	0	0	0		0	0	0	0	0	0
AGAP001686	2R	8447530	8448334	+	AGAP001686	U6 snRNA-associated Sm-like protein LSm1	-	3	0	0	0	0	0	0		0	0	0	0	0	0
AGAP001690	2R	8465599	8507940	+	AGAP001690	regulating synaptic membrane exocytosis protein 2	-	8	0	0	0	0	0	0		0	0	0	0	0	0
AGAP001694	2R	8673915	8679361	+	Exo4	exocyst complex component 4	-	26	0	0	0	0	0	0		0	0	0	0	0	0
AGAP001697	2R	8779102	8780122	-	AGAP001697	20S proteasome subunit beta 3	-	6	0	0	0	0	0	0		0	0	0	0	0	0
AGAP001699	2R	8781985	8790785	+	AGAP001699	fatty-acid amide hydrolase 2	-	38	0	0	0	1	0	2.63158		0	0	0	0	0	0
AGAP001700	2R	8791330	8800265	-	AGAP001700	translational activator GCN1	-	87	0	0	0	19	1	21.8391		0	0	0	0	0	0
AGAP001701	2R	8800518	8801163	-	AGAP001701	Small ubiquitin-related modifier	-	12	0	0	0	0	0	0		0	0	0	0	0	0
AGAP001703	2R	8805540	8806429	-	AGAP001703	AP-2 complex subunit sigma	-	16	0	0	0	2	0	12.5		0	0	0	0	0	0
AGAP001704	2R	8806923	8808463	+	AGAP001704	isopentenyl-diphosphate delta-isomerase	-	2	0	0	0	0	0	0		0	0	0	0	0	0
AGAP001706	2R	8826882	8831817	+	AGAP001706	-	-	55	0	0	0	2	0	3.63636		0	0	0	0	0	0
AGAP001707	2R	8840035	8844319	+	AGAP001707	-	-	35	0	0	0	1	0	2.85714		0	0	0	0	0	0
AGAP001710	2R	8850545	8857906	-	AGAP001710	PAX-interacting protein 1	-	1	0	0	0	0	0	0		0	0	0	0	0	0
AGAP001711	2R	8858256	8859760	+	AGAP001711	NADH dehydrogenase (ubiquinone) Fe-S protein 8	-	17	0	0	0	0	0	0		0	0	0	0	0	0
AGAP001712	2R	8859258	8860220	-	AGAP001712	actin related protein 2/3 complex, subunit 3	-	7	0	0	0	1	0	14.2857		0	0	0	0	0	0
AGAP001713	2R	8862946	8877405	+	AGAP001713	stearoyl-CoA desaturase (delta-9 desaturase)	-	60	0	0	0	1	0	1.66667		0	0	0	0	0	0
AGAP001718	2R	8919553	8920874	-	AGAP001718	-	-	16	0	0	0	4	0	25		0	0	0	0	0	0
AGAP001719	2R	8921798	8923444	+	AGAP001719	-	-	8	0	0	0	1	0	12.5		0	0	0	0	0	0
AGAP001721	2R	8925598	8927708	+	AGAP001721	translocon-associated protein subunit alpha	-	27	0	0	0	8	0	29.6296		0	0	0	0	0	0
AGAP001724	2R	8933814	8936243	-	Sply	sphingosine-1-phosphate lyase	-	38	0	0	0	5	0	13.1579		0	0	0	0	0	0
AGAP013510	2R	9038194	9039257	+	AGAP013510	-	-	39	0	0	0	4	3	10.2564		0	0	0	0	0	0
AGAP001730	2R	9045750	9067187	-	AGAP001730	cyclin G2	-	24	0	0	0	0	0	0		0	0	0	0	0	0
AGAP001731	2R	9069189	9083494	+	AGAP001731	F-box protein 11	-	25	0	0	0	4	0	16		0	0	0	0	0	0
AGAP001734	2R	9093431	9096376	+	AGAP001734	nicastrin	-	39	0	0	0	2	0	5.12821		0	0	0	0	0	0
AGAP001736	2R	9098059	9099638	-	AGAP001736	histone deacetylase 11	-	1	0	0	0	0	0	0		0	0	0	0	0	0
AGAP001737	2R	9099747	9102059	-	AGAP001737	adenylyltransferase and sulfurtransferase MOCS3 Molybdopterin-synthase adenylyltransferase Molybdopterin-synthase sulfurtransferase	-	34	0	0	0	0	0	0		0	0	0	0	0	0
AGAP001738	2R	9102163	9103618	+	mRpL1	39S ribosomal protein L1, mitochondrial	-	29	0	0	0	1	0	3.44828		0	0	0	0	0	0
AGAP029583	2R	9103788	9126257	+	AGAP029583	-	-	62	0	0	0	8	2	12.9032		0	0	0	0	0	0
AGAP001743	2R	9203156	9237631	-	AGAP001743	estrogen-related receptor ERR	-	42	0	0	0	0	0	0		0	0	0	0	0	0
AGAP001744	2R	9238611	9240389	+	AGAP001744	cytochrome c oxidase assembly protein subunit 15	-	9	0	0	0	0	0	0		0	0	0	0	0	0
AGAP001745	2R	9240500	9243772	-	Rpn2	26S proteasome 26S non-ATPase subunit N2	-	74	0	0	0	0	0	0		0	0	0	0	0	0
AGAP001746	2R	9244664	9246446	-	AGAP001746	-	-	17	0	0	0	0	0	0		0	0	0	0	0	0
AGAP001747	2R	9246947	9253764	+	AGAP001747	Ubiquitin domain-containing protein	-	43	0	0	0	0	0	0		0	0	0	0	0	0
AGAP001749	2R	9284344	9285666	+	AGAP001749	Stromal cell-derived factor 2	-	25	0	0	0	0	0	0		0	0	0	0	0	0
AGAP001751	2R	9305752	9397954	+	AGAP001751	Oxidation resistance protein	-	93	0	0	0	5	0	5.37634		0	0	0	1	0	1.07527
AGAP001752	2R	9410445	9443071	-	AGAP001752	SNF related kinase	-	6	0	0	0	1	0	16.6667		0	0	0	0	0	0
AGAP001754	2R	9446528	9460299	+	AGAP001754	nucleoprotein TPR	-	44	0	0	0	6	1	13.6364		0	0	0	3	1	6.81818
AGAP001757	2R	9466481	9478865	-	AGAP001757	-	-	77	0	0	0	14	3	18.1818		4	0	5.19481	14	2	18.1818
AGAP001759	2R	9479330	9483291	+	AGAP001759	protein transport protein SEC23	-	32	0	0	0	4	0	12.5		1	0	3.125	1	0	3.125
AGAP001760	2R	9483432	9485151	-	AGAP001760	protein phosphatase 3, regulatory subunit	-	12	0	0	0	1	0	8.33333		0	0	0	0	0	0
AGAP001762	2R	9486754	9493907	+	APG9	autophagy related gene	-	58	0	0	0	3	0	5.17241		3	0	5.17241	1	0	1.72414
AGAP001761	2R	9497142	9511895	-	AGAP001761	ceramide synthetase	-	21	0	0	0	2	0	9.52381		0	0	0	0	0	0
AGAP001763	2R	9514431	9529284	+	Fatp	fatty acid transporter protein 1	-	5	0	0	0	0	0	0		0	0	0	0	0	0
AGAP001765	2R	9531165	9536605	-	AGAP001765	golgin subfamily A member 1	-	6	0	0	0	2	0	33.3333		0	0	0	1	0	16.6667
AGAP001768	2R	9687319	9688663	-	GILT2	gamma-interferon-inducible lysosomal thiol reductase	-	5	0	0	0	0	0	0		0	0	0	0	0	0
AGAP001775	2R	10155483	10165114	-	ABCC2	ATP-binding cassette transporter (ABC transporter) family C member 2	ABC transporters	30	0	0	0	0	0	0		0	0	0	0	0	0
AGAP001777	2R	10172462	10177055	+	ABCC1	ATP-binding cassette transporter (ABC transporter) family C member 1	ABC transporters	9	0	0	0	0	0	0		0	0	0	0	0	0
AGAP001778	2R	10178042	10179205	-	AGAP001778	-	-	18	0	0	0	0	0	0		1	0	5.55556	0	0	0
AGAP001780	2R	10216145	10230335	+	AGAP001780	E3 ubiquitin-protein ligase EDD1	-	106	0	0	0	7	1	6.60377		0	0	0	3	0	2.83019
AGAP001782	2R	10281825	10308627	-	AGAP001782	-	-	21	0	0	0	3	0	14.2857		0	0	0	0	0	0
AGAP001783	2R	10312921	10332387	+	AGAP001783	microtubule-severing ATPase	-	5	0	0	0	0	0	0		0	0	0	0	0	0
AGAP001786	2R	10351376	10458861	+	AGAP001786	AT-rich interactive domain-containing protein 1	-	108	0	0	0	0	0	0		0	0	0	6	1	5.55556
AGAP001787	2R	10479869	10481936	+	AGAP001787	-	-	1	0	0	0	0	0	0		0	0	0	0	0	0
AGAP001788	2R	10482019	10483314	-	AGAP001788	M-type 9 protein	-	8	0	0	0	0	0	0		0	0	0	0	0	0
AGAP001791	2R	10498642	10517390	+	Nep2	neprilysin, neutral endopeptidase 2	-	72	0	0	0	5	0	6.94444		0	0	0	0	0	0
AGAP001792	2R	10518011	10520280	-	AGAP001792	-	-	26	0	0	0	1	0	3.84615		0	0	0	0	0	0
AGAP001794	2R	10524302	10529446	-	AGAP001794	-	-	15	0	0	0	0	0	0		0	0	0	0	0	0
AGAP001795	2R	10529935	10531520	+	AGAP001795	mortality factor 4-like protein 1	-	13	0	0	0	0	0	0		0	0	0	0	0	0
AGAP001797	2R	10541384	10585913	+	AGAP001797	Tropomyosin 1	-	258	0	0	0	3	0	1.16279		0	0	0	0	0	0
AGAP001799	2R	10591413	10597071	+	AGAP001799	tropomyosin 1	-	23	0	0	0	0	0	0		0	0	0	0	0	0
AGAP001800	2R	10598690	10608452	+	AGAP001800	Synaptotagmin	-	26	0	0	0	2	0	7.69231		0	0	0	0	0	0
AGAP001802	2R	10609793	10615620	+	AGAP001802	mitofusin	-	82	0	0	0	1	0	1.21951		0	0	0	0	0	0
AGAP001804	2R	10617750	10620802	+	Nmt	N-myristoyl transferase	-	54	0	0	0	0	0	0		0	0	0	0	0	0
AGAP001805	2R	10621228	10623450	-	RpL13	60S ribosomal protein L13	-	5	0	0	0	0	0	0		0	0	0	0	0	0
AGAP001806	2R	10771840	10785393	+	AGAP001806	-	-	7	0	0	0	0	0	0		0	0	0	2	0	28.5714
AGAP001810	2R	10841634	10844181	-	AGAP001810	DnaJ homolog subfamily B	-	23	0	0	0	1	0	4.34783		0	0	0	3	0	13.0435
AGAP001814	2R	10859312	10865032	+	AGAP001814	cytosolic carboxypeptidase 6	-	19	0	0	0	1	0	5.26316		3	0	15.7895	9	0	47.3684
AGAP001813	2R	10860116	10862659	-	AGAP001813	Histone H3	-	14	0	0	0	1	0	7.14286		2	0	14.2857	4	0	28.5714
AGAP001817	2R	10867621	10868082	+	AGAP001817	-	-	1	0	0	0	0	0	0		0	0	0	0	0	0
AGAP001819	2R	10869932	10870919	+	AGAP001819	-	-	22	0	0	0	0	0	0		1	0	4.54545	5	0	22.7273
AGAP001820	2R	10870934	10886197	-	AGAP001820	TATA-binding protein-associated factor	-	8	0	0	0	1	1	12.5		1	0	12.5	5	1	62.5
AGAP001823	2R	10902267	10903524	-	VATG	V-type H+-transporting ATPase subunit G	-	16	0	0	0	2	0	12.5		0	0	0	6	0	37.5
AGAP001826	2R	11116762	11129381	-	Lp	lipophorin	-	125	0	0	0	0	0	0		0	0	0	0	0	0
AGAP001827	2R	11265311	11269057	-	AGAP001827	hypoxia up-regulated 1	-	58	0	0	0	0	0	0		0	0	0	0	0	0
AGAP001828	2R	11273254	11281846	-	AGAP001828	-	-	5	0	0	0	0	0	0		0	0	0	0	0	0
AGAP001859	2R	11504749	11506640	+	AGAP001859	DnaJ homolog subfamily B member 14	-	19	0	0	0	0	0	0		0	0	0	1	0	5.26316
AGAP001865	2R	11622216	11623103	-	mRpL17	39S ribosomal protein L17, mitochondrial	-	9	0	0	0	0	0	0		0	0	0	1	0	11.1111
AGAP001866	2R	11623551	11690434	+	AGAP001866	-	-	63	0	0	0	0	0	0		0	0	0	1	0	1.5873
AGAP001867	2R	11691761	11698819	+	AGAP001867	mitogen-activated protein kinase kinase 7	-	34	0	0	0	0	0	0		0	0	0	0	0	0
AGAP001870	2R	11701509	11717137	-	AGAP001870	solute carrier family 7 (L-type amino acid transporter), member 9	-	20	0	0	0	0	0	0		0	0	0	0	0	0
AGAP001872	2R	11735440	11738881	-	AGAP001872	U3 small nucleolar RNA-associated protein 19	-	23	0	0	0	0	0	0		0	0	0	0	0	0
AGAP001873	2R	11741627	11745473	-	AGAP001873	-	-	35	0	0	0	0	0	0		0	0	0	0	0	0
AGAP001874	2R	11749194	11777977	-	AGAP001874	Ras-related protein Rap-1A	-	23	0	0	0	0	0	0		0	0	0	1	0	4.34783
AGAP001877	2R	11778717	11796376	-	AGAP001877	-	-	3	0	0	0	0	0	0		0	0	0	0	0	0
AGAP001878	2R	11797323	11798213	+	AGAP001878	peptide alpha-N-acetyltransferase	-	2	0	0	0	0	0	0		0	0	0	0	0	0
AGAP001879	2R	11798220	11800592	-	AGAP001879	pre-mRNA-splicing factor CLF1	-	6	0	0	0	0	0	0		0	0	0	0	0	0
AGAP013102	2R	11822409	11823412	-	mRpS12	28S ribosomal protein S12, mitochondrial	-	5	0	0	0	0	0	0		0	0	0	1	0	20
AGAP012984	2R	11826671	11829967	+	AGAP012984	Protease m1 zinc metalloprotease	-	36	0	0	0	0	0	0		0	0	0	7	1	19.4444
AGAP001881	2R	11833852	11837198	+	AGAP001881	protease m1 zinc metalloprotease	-	63	0	0	0	5	1	7.93651		0	0	0	7	1	11.1111
AGAP001882	2R	11837734	11852904	-	AGAP001882	E3 ubiquitin-protein ligase NRDP1	-	12	0	0	0	0	0	0		0	0	0	1	0	8.33333
AGAP001883	2R	11855014	11861123	+	AGAP001883	ELAV (embryonic lethal, abnormal vision Drosophila)-like	-	6	0	0	0	0	0	0		0	0	0	1	0	16.6667
AGAP001884	2R	11882021	11885600	-	AGAP001884	fumarate hydratase, class II	-	26	0	0	0	2	0	7.69231		0	0	0	5	0	19.2308
AGAP001886	2R	11887195	11905445	-	AGAP001886	-	-	60	0	0	0	0	0	0		0	0	0	6	1	10
AGAP001888	2R	11907700	11910024	-	AGAP001888	Alpha-(1,6)-fucosyltransferase	-	22	0	0	0	0	0	0		0	0	0	0	0	0
AGAP001889	2R	11911870	11912392	-	AGAP001889	-	-	14	0	0	0	0	0	0		0	0	0	0	0	0
AGAP001890	2R	11913002	11913864	+	AGAP001890	-	-	17	0	0	0	5	1	29.4118		0	0	0	6	1	35.2941
AGAP001891	2R	11913820	11916521	-	AGAP001891	arrestin domain-containing protein 3	-	4	0	0	0	0	0	0		0	0	0	0	0	0
AGAP001892	2R	11917629	11919364	+	AGAP001892	arrestin domain-containing protein 3	-	1	0	0	0	0	0	0		0	0	0	1	0	100
AGAP001894	2R	11923302	11926819	+	AGAP001894	arrestin domain-containing protein 3	-	13	0	0	0	0	0	0		0	0	0	0	0	0
AGAP001895	2R	11928232	11948137	-	AGAP001895	F-box and leucine-rich repeat protein 10/11	-	1	0	0	0	0	0	0		0	0	0	0	0	0
AGAP001896	2R	11948396	11949914	-	AGAP001896	-	-	2	0	0	0	0	0	0		0	0	0	0	0	0
AGAP001898	2R	11953826	11955037	-	mRpL44	39S ribosomal protein L44, mitochondrial	-	14	0	0	0	1	0	7.14286		0	0	0	4	1	28.5714
AGAP001899	2R	11955660	11963760	-	AGAP001899	fatty acid synthase, animal type	-	73	0	0	0	0	0	0		0	0	0	5	0	6.84932
AGAP001901	2R	11967255	11971280	+	AGAP001901	DNA helicase MCM9	-	6	0	0	0	0	0	0		0	0	0	2	0	33.3333
AGAP001902	2R	11971531	11975163	-	Rheb	GTP-binding protein Rheb	-	45	0	0	0	3	0	6.66667		0	0	0	16	0	35.5556
AGAP001903	2R	11975823	11977806	+	Mdh2	NAD-dependent malate dehydrogenase	-	10	0	0	0	0	0	0		0	0	0	0	0	0
AGAP001905	2R	11978382	11987819	+	AGAP001905	zinc finger RNA-binding protein	-	27	0	0	0	0	0	0		0	0	0	1	0	3.7037
AGAP001907	2R	11993112	12000666	+	AGAP001907	-	-	1	0	0	0	0	0	0		0	0	0	0	0	0
AGAP001911	2R	12011655	12012730	+	RpL6	60S ribosomal protein L6	-	2	0	0	0	2	0	100		0	0	0	1	0	50
AGAP001914	2R	12025704	12027590	+	AGAP001914	cell division cycle protein 37	-	36	0	0	0	3	0	8.33333		0	0	0	6	1	16.6667
AGAP001918	2R	12095512	12097245	+	AGAP001918	microfibrillar-associated protein 1	-	2	0	0	0	0	0	0		0	0	0	1	0	50
AGAP001919	2R	12097943	12099925	+	AGAP001919	protein disulfide-isomerase A6	-	27	0	0	0	0	0	0		0	0	0	3	0	11.1111
AGAP001923	2R	12104371	12107513	+	AGAP001923	solute carrier family 38 (sodium-coupled neutral amino acid transporter)	-	1	0	0	0	0	0	0		0	0	0	0	0	0
AGAP001928	2R	12378986	12382914	-	AGAP001928	nucleosome assembly protein 1-like 1	-	63	0	0	0	0	0	0		0	0	0	4	0	6.34921
AGAP001930	2R	12389830	12398506	+	AGAP001930	heterogeneous nuclear ribonucleoprotein 27C	-	137	0	0	0	1	0	0.729927		0	0	0	8	0	5.83942
AGAP001933	2R	12424563	12427370	+	AGAP001933	kinase	-	3	0	0	0	0	0	0		0	0	0	0	0	0
AGAP001935	2R	12600857	12624387	+	AGAP001935	-	-	14	0	0	0	0	0	0		0	0	0	0	0	0
AGAP001936	2R	12644796	12665612	+	AGAP001936	phosphatidylinositol phospholipase C, beta	-	37	0	0	0	0	0	0		0	0	0	0	0	0
AGAP001937	2R	12670179	12671299	-	mRpL33	39S ribosomal protein L33, mitochondrial	-	2	0	0	0	0	0	0		0	0	0	0	0	0
AGAP001938	2R	12671583	12673939	+	AGAP001938	bifunctional lysine-specific demethylase and histidyl-hydroxylase NO66	-	9	0	0	0	0	0	0		0	0	0	0	0	0
AGAP013214	2R	12674679	12677513	+	AGAP013214	-	-	21	0	0	0	0	0	0		0	0	0	0	0	0
AGAP001939	2R	12677578	12680051	-	AGAP001939	maltase	-	15	0	0	0	0	0	0		0	0	0	0	0	0
AGAP001940	2R	12680160	12680777	+	AGAP001940	-	-	11	0	0	0	0	0	0		0	0	0	0	0	0
AGAP001941	2R	12681098	12682954	+	AGAP001941	phosphatidic acid phosphatase type 2 domain-containing protein 1B	-	21	0	0	0	0	0	0		0	0	0	0	0	0
AGAP001942	2R	12682472	12683927	-	AGAP001942	-	-	4	0	0	0	0	0	0		0	0	0	0	0	0
AGAP001943	2R	12684515	12690361	-	AGAP001943	-	-	30	0	0	0	0	0	0		0	0	0	0	0	0
AGAP001944	2R	12692620	12717413	+	AGAP001944	F-box and WD-40 domain protein 1/11	-	10	0	0	0	0	0	0		0	0	0	0	0	0
AGAP001945	2R	12720850	12724816	-	AGAP001945	Uncharacterized protein CG12001	-	13	0	0	0	1	0	7.69231		0	0	0	0	0	0
AGAP001946	2R	12726312	12727124	-	AGAP001946	-	-	3	0	0	0	0	0	0		0	0	0	0	0	0
AGAP001947	2R	12727171	12743008	-	AGAP001947	tankyrase	-	2	0	0	0	0	0	0		0	0	0	0	0	0
AGAP001951	2R	12778938	12780479	-	AGAP001951	butyryl-CoA dehydrogenase	-	6	0	0	0	0	0	0		0	0	0	0	0	0
AGAP001953	2R	12782818	12796604	+	AGAP001953	TBC1 domain family, member 10A	-	46	0	0	0	0	0	0		0	0	0	0	0	0
AGAP001955	2R	12802213	12808232	+	AGAP001955	N-acetylglucosaminylphosphatidylinositol deacetylase	-	14	0	0	0	1	0	7.14286		0	0	0	0	0	0
AGAP001956	2R	12803734	12805105	-	AGAP001956	Niemann-Pick Type C-2	Insecticide binding	5	0	0	0	0	0	0		0	0	0	0	0	0
AGAP013106	2R	12805987	12806680	-	AGAP013106	Niemann-Pick Type C-2	Insecticide binding	6	0	0	0	1	1	16.6667		0	0	0	0	0	0
AGAP001957	2R	12809543	12829007	+	AGAP001957	phosphatidylinositol transfer protein, beta	-	18	0	0	0	0	0	0		0	0	0	0	0	0
AGAP001958	2R	12836580	12840281	-	CRY1	cryptochrome 1	-	51	0	0	0	0	0	0		0	0	0	0	0	0
AGAP001959	2R	12841068	12843396	+	AGAP001959	secernin	-	20	0	0	0	0	0	0		0	0	0	0	0	0
AGAP001966	2R	12979630	12982248	-	AGAP001966	sodium-coupled monocarboxylate transporter 1	-	35	0	0	0	0	0	0		0	0	0	0	0	0
AGAP013429	2R	12982942	12985167	-	AGAP013429	sodium-coupled monocarboxylate transporter 1	-	17	0	0	0	0	0	0		0	0	0	0	0	0
AGAP001971	2R	12994466	12999278	+	AGAP001971	Polyubiquitin-C	-	10	0	0	0	1	0	10		0	0	0	0	0	0
AGAP001973	2R	13002445	13003902	+	Prosalpha7	26S proteasome alpha 7 subunit	-	9	0	0	0	0	0	0		0	0	0	0	0	0
AGAP001975	2R	13017723	13018831	-	AGAP001975	Protein SYS1 homolog	-	4	0	0	0	0	0	0		0	0	0	0	0	0
AGAP001976	2R	13018942	13020014	+	AGAP001976	Archease	-	10	0	0	0	0	0	0		0	0	0	0	0	0
AGAP001978	2R	13020732	13042812	+	AGAP001978	-	-	4	0	0	0	0	0	0		0	0	0	0	0	0
AGAP001979	2R	13047591	13085343	-	SCRASP3	Class A Scavenger Receptor (SRCR domain) with Serine Protease domain.	-	64	0	0	0	0	0	0		0	0	0	0	0	0
AGAP001980	2R	13087482	13092836	-	AGAP001980	-	-	18	0	0	0	0	0	0		0	0	0	0	0	0
AGAP001981	2R	13098151	13110036	-	AGAP001981	-	-	15	0	0	0	0	0	0		0	0	0	0	0	0
AGAP013061	2R	13124404	13130560	-	AGAP013061	-	-	18	0	0	0	1	0	5.55556		0	0	0	0	0	0
AGAP013533	2R	13138062	13145420	-	AGAP013533	-	-	17	0	0	0	3	0	17.6471		0	0	0	0	0	0
AGAP001986	2R	13187296	13208622	+	AGAP001986	nuclear protein localization protein 4 homolog	-	13	0	0	0	0	0	0		0	0	0	0	0	0
AGAP001989	2R	13210284	13211226	+	AGAP001989	-	-	3	0	0	0	1	0	33.3333		0	0	0	0	0	0
AGAP013039	2R	13212099	13237341	+	AGAP013039	-	-	1	0	0	0	0	0	0		0	0	0	0	0	0
AGAP001993	2R	13234706	13237607	-	AGAP001993	RNA-binding protein Musashi	-	1	0	0	0	0	0	0		0	0	0	0	0	0
AGAP001994	2R	13315691	13318196	+	AGAP001994	SWI/SNF-related matrix-associated actin-dependent regulator of chromatin subfamily	-	2	0	0	0	0	0	0		0	0	0	0	0	0
AGAP001995	2R	13318400	13319597	-	Prosalpha2	26S proteasome alpha 2 subunit	-	14	0	0	0	0	0	0		0	0	0	0	0	0
AGAP001996	2R	13319935	13320974	+	AGAP001996	beta-sarcoglycan	-	3	0	0	0	0	0	0		0	0	0	0	0	0
AGAP001997	2R	13321240	13322751	-	AGAP001997	interleukin enhancer-binding factor	-	15	0	0	0	0	0	0		0	0	0	0	0	0
AGAP001998	2R	13322900	13323616	-	mRpS10	28S ribosomal protein S10, mitochondrial	-	9	0	0	0	0	0	0		0	0	0	0	0	0
AGAP002008	2R	13835946	13837677	+	AGAP002008	-	-	1	0	0	0	0	0	0		0	0	0	0	0	0
AGAP002010	2R	13889942	13891213	+	AGAP002010	-	-	4	0	0	0	0	0	0		0	0	0	0	0	0
AGAP002014	2R	13932762	13935659	-	AGAP002014	leucyl-tRNA synthetase	-	10	0	0	0	0	0	0		0	0	0	0	0	0
AGAP002015	2R	13936707	13956091	+	AGAP002015	dynein heavy chain 1, cytosolic	-	111	0	0	0	0	0	0		0	0	0	0	0	0
AGAP002016	2R	13956326	13958362	+	AGAP002016	iron/zinc purple acid phosphatase-like protein precursor	-	20	0	0	0	0	0	0		0	0	0	0	0	0
AGAP002021	2R	14013776	14022980	+	AGAP002021	lysophosphatidate acyltransferase	-	20	0	0	0	0	0	0		0	0	0	0	0	0
AGAP002022	2R	14023310	14025269	-	AGAP002022	Protein maelstrom	-	2	0	0	0	0	0	0		0	0	0	0	0	0
AGAP013079	2R	14026744	14028634	+	AGAP013079	-	-	33	0	0	0	0	0	0		0	0	0	0	0	0
AGAP002024	2R	14049721	14072280	-	AGAP002024	-	-	44	0	0	0	0	0	0		0	0	0	0	0	0
AGAP002026	2R	14072673	14074022	+	AGAP002026	ditrans,polycis-polyprenyl diphosphate synthase	-	5	0	0	0	0	0	0		0	0	0	0	0	0
AGAP002028	2R	14074074	14083763	-	AGAP002028	E3 ubiquitin-protein ligase RNF13	-	55	0	0	0	0	0	0		0	0	0	0	0	0
AGAP002030	2R	14084479	14097988	+	AGAP002030	bromodomain and WD repeat domain containing protein 1/3	-	45	0	0	0	0	0	0		0	0	0	0	0	0
AGAP002032	2R	14098486	14109460	-	AGAP002032	-	-	21	0	0	0	0	0	0		0	0	0	0	0	0
AGAP002035	2R	14110475	14115743	-	AGAP002035	GC-rich sequence DNA-binding factor	-	25	0	0	0	0	0	0		0	0	0	0	0	0
AGAP002036	2R	14117867	14125617	+	AGAP002036	zinc finger, FYVE domain containing 1	-	41	0	0	0	0	0	0		0	0	0	0	0	0
AGAP002038	2R	14126101	14129618	-	AGAP002038	-	-	47	0	0	0	4	2	8.51064		0	0	0	0	0	0
AGAP013178	2R	14179417	14213672	+	AGAP013178	-	-	139	0	0	0	0	0	0		0	0	0	0	0	0
AGAP002039	2R	14217622	14219749	-	AGAP002039	-	-	5	0	0	0	0	0	0		0	0	0	0	0	0
AGAP002047	2R	14517950	14532363	+	AGAP002047	atlastin	-	110	0	0	0	0	0	0		0	0	0	0	0	0
AGAP002048	2R	14532646	14541849	-	AGAP002048	-	-	33	0	0	0	0	0	0		0	0	0	0	0	0
AGAP013036	2R	14545715	14546833	-	AGAP013036	-	-	8	0	0	0	0	0	0		0	0	0	0	0	0
AGAP002049	2R	14551198	14552501	-	AGAP002049	phosphatidylethanolamine binding protein 1	-	20	0	0	0	0	0	0		0	0	0	0	0	0
AGAP002051	2R	14587720	14601222	+	ABCG14	ATP-binding cassette transporter (ABC transporter) family G member 14	ABC transporters	2	0	0	0	0	0	0		0	0	0	0	0	0
AGAP013384	2R	14593538	14599741	+	AGAP013384	-	-	2	0	0	0	0	0	0		0	0	0	0	0	0
AGAP002053	2R	14656432	14657743	+	AGAP002053	-	-	7	0	0	0	0	0	0		0	0	0	0	0	0
AGAP002054	2R	14658943	14677382	-	AGAP002054	fermitin family homolog 2	-	55	0	0	0	0	0	0		0	0	0	0	0	0
AGAP002059	2R	14690329	14693835	+	AGAP002059	-	-	51	0	0	0	0	0	0		0	0	0	0	0	0
AGAP002061	2R	14715993	14717461	+	Rpn7	26S proteasome 26S non-ATPase subunit N7	-	14	0	0	0	0	0	0		0	0	0	0	0	0
AGAP002062	2R	14717497	14718759	-	AGAP002062	Protein FAM50 homolog	-	3	0	0	0	0	0	0		0	0	0	0	0	0
AGAP002063	2R	14719716	14721808	+	AGAP002063	nucleolar protein 56	-	23	0	0	0	0	0	0		0	0	0	0	0	0
AGAP002064	2R	14721721	14723114	-	AGAP002064	-	-	15	0	0	0	0	0	0		0	0	0	0	0	0
AGAP002065	2R	14723265	14724907	+	AGAP002065	alpha-tocopherol transfer protein	-	2	0	0	0	0	0	0		0	0	0	0	0	0
AGAP002066	2R	14726757	14728527	-	AGAP002066	Mps one binder kinase activator-like 1B	-	2	0	0	0	0	0	0		0	0	0	0	0	0
AGAP002067	2R	14728819	14731287	+	AGAP002067	cell cycle progression	-	27	0	0	0	0	0	0		0	0	0	0	0	0
AGAP002071	2R	14785169	14799403	+	ABCD1	ATP-binding cassette transporter (ABC transporter) family D member 1	ABC transporters	40	0	0	0	0	0	0		0	0	0	0	0	0
AGAP002073	2R	14818976	14820756	-	AGAP002073	E3 ubiquitin-protein ligase RNF1/2	-	7	0	0	0	0	0	0		0	0	0	0	0	0
AGAP013165	2R	14820874	14822294	+	AGAP013165	-	-	1	0	0	0	0	0	0		0	0	0	0	0	0
AGAP002076	2R	14826967	14831432	+	AGAP002076	heat shock 70kDa protein 1/8	-	1	0	0	0	0	0	0		0	0	0	0	0	0
AGAP002078	2R	14833730	14834389	+	AGAP002078	14 kDa phosphohistidine phosphatase	-	4	0	0	0	0	0	0		0	0	0	0	0	0
AGAP002082	2R	14906493	14939766	-	AGAP002082	-	-	9	0	0	0	0	0	0		0	0	0	0	0	0
AGAP002084	2R	15117639	15128102	+	AGAP002084	glycerol-3-phosphate O-acyltransferase 3/4	-	30	0	0	0	0	0	0		0	0	0	0	0	0
AGAP002085	2R	15137115	15144440	+	AGAP002085	-	-	16	0	0	0	0	0	0		0	0	0	0	0	0
AGAP013167	2R	15145367	15147656	+	AGAP013167	Sorting and assembly machinery component 50 homolog A	-	16	0	0	0	0	0	0		0	0	0	0	0	0
AGAP002086	2R	15147833	15154039	-	AGAP002086	OTU domain-containing protein 5	-	5	0	0	0	0	0	0		0	0	0	0	0	0
AGAP002087	2R	15154350	15154869	-	AGAP002087	Protein kish	-	1	0	0	0	0	0	0		0	0	0	0	0	0
AGAP002088	2R	15155209	15156993	+	AGAP002088	U3 small nucleolar RNA-associated protein 15	-	1	0	0	0	0	0	0		0	0	0	0	0	0
AGAP002091	2R	15221488	15227114	-	AGAP002091	phosphoribosylformylglycinamidine synthase	-	8	0	0	0	0	0	0		0	0	0	0	0	0
AGAP002092	2R	15227802	15232672	+	AGAP002092	Ras-related protein Rab-30	-	8	0	0	0	0	0	0		0	0	0	0	0	0
AGAP002093	2R	15233478	15252328	-	AGAP002093	-	-	39	0	0	0	0	0	0		0	0	0	0	0	0
AGAP013535	2R	15270430	15281451	-	AGAP013535	-	-	1	0	0	0	0	0	0		0	0	0	0	0	0
AGAP002095	2R	15296631	15326760	-	USP	ultraspiracle	-	14	0	0	0	0	0	0		0	0	0	0	0	0
AGAP002097	2R	15327135	15329582	+	AGAP002097	beta-1,3-galactosyltransferase brn	-	3	0	0	0	0	0	0		0	0	0	0	0	0
AGAP002099	2R	15330851	15333246	-	AGAP002099	-	-	1	0	0	0	0	0	0		0	0	0	0	0	0
AGAP002101	2R	15427379	15431581	+	AGAP002101	isoleucyl-tRNA synthetase	-	42	0	0	0	0	0	0		0	0	0	0	0	0
AGAP002102	2R	15435563	15437494	+	AGAP002102	-	-	27	0	0	0	0	0	0		0	0	0	0	0	0
AGAP002107	2R	15703514	15704615	-	AGAP002107	calcyclin binding protein	-	4	0	0	0	0	0	0		0	0	0	0	0	0
AGAP002109	2R	15711078	15737190	-	AGAP002109	solute carrier family 31 (copper transporter), member 1	-	26	0	0	0	0	0	0		0	0	0	0	0	0
AGAP002110	2R	15740855	15744909	-	AGAP002110	cell division control protein 7	-	20	0	0	0	0	0	0		0	0	0	0	0	0
AGAP002113	2R	15755287	15758115	+	AGAP002113	cytochrome b5	-	18	0	0	0	1	0	5.55556		0	0	0	0	0	0
AGAP002117	2R	15977672	15978840	+	AGAP002117	-	-	2	0	0	0	0	0	0		0	0	0	0	0	0
AGAP002118	2R	15978897	15980273	+	AGAP002118	zinc finger protein 622	-	13	0	0	0	0	0	0		0	0	0	1	0	7.69231
AGAP002119	2R	15984533	16038452	-	AGAP002119	dual-specificity tyrosine-(Y)-phosphorylation regulated kinase	-	52	0	0	0	0	0	0		0	0	0	0	0	0
AGAP002122	2R	16045963	16047238	-	RpL32	60S ribosomal protein L32	-	1	0	0	0	0	0	0		0	0	0	0	0	0
AGAP002123	2R	16049216	16074619	-	Axn	axin	-	5	0	0	0	0	0	0		0	0	0	0	0	0
AGAP002127	2R	16088787	16091558	-	AGAP002127	alpha-centractin	-	14	0	0	0	0	0	0		0	0	0	0	0	0
AGAP002128	2R	16091759	16094295	+	AGAP002128	BRCA1-associated protein	-	37	0	0	0	0	0	0		0	0	0	0	0	0
AGAP002129	2R	16094308	16095471	-	AGAP002129	deoxyhypusine monooxygenase	-	11	0	0	0	0	0	0		0	0	0	0	0	0
AGAP002130	2R	16096073	16096912	+	AGAP002130	tubulin-specific chaperone A	-	18	0	0	0	0	0	0		0	0	0	0	0	0
AGAP002131	2R	16096798	16097943	+	AGAP002131	-	-	34	0	0	0	0	0	0		0	0	0	0	0	0
AGAP002135	2R	16246384	16326025	+	dpr9	defective proboscis extension response 9	-	2	0	0	0	0	0	0		0	0	0	0	0	0
AGAP002136	2R	16381647	16385706	+	AGAP002136	-	-	7	0	0	0	0	0	0		0	0	0	0	0	0
AGAP002137	2R	16392256	16393909	+	AGAP002137	-	-	16	0	0	0	0	0	0		0	0	0	0	0	0
AGAP002140	2R	16401573	16402142	-	AGAP002140	-	-	12	0	0	0	0	0	0		0	0	0	0	0	0
AGAP002141	2R	16402495	16405075	+	AGAP002141	protein phosphatase PTC7 homolog fig	-	10	0	0	0	0	0	0		0	0	0	0	0	0
AGAP002145	2R	16414468	16419095	-	AGAP002145	inactivation no afterpotential D protein	-	19	0	0	0	0	0	0		0	0	0	0	0	0
AGAP029545	2R	16421349	16464430	+	AGAP029545	-	-	107	0	0	0	0	0	0		0	0	0	0	0	0
AGAP002150	2R	16465545	16498998	-	AGAP002150	hyperpolarization activated cyclic nucleotide-gated potassium channel 2	-	5	0	0	0	0	0	0		0	0	0	0	0	0
AGAP002151	2R	16503423	16505895	+	AGAP002151	-	-	9	0	0	0	0	0	0		0	0	0	0	0	0
AGAP002153	2R	16534982	16541148	-	AGAP002153	-	-	5	0	0	0	0	0	0		0	0	0	0	0	0
AGAP002154	2R	16542743	16553320	-	AGAP002154	myosin-light-chain kinase	-	13	0	0	0	0	0	0		0	0	0	0	0	0
AGAP002155	2R	16555929	16562992	+	AGAP002155	hepatocyte nuclear factor 4	-	16	0	0	0	0	0	0		0	0	0	0	0	0
AGAP002156	2R	16571214	16574313	+	GPRGNR1	putative gonadotrophin releasing hormone receptor 1	-	22	0	0	0	0	0	0		0	0	0	0	0	0
AGAP002157	2R	16574370	16583302	-	AGAP002157	thrombospondin 2/3/4/5	-	12	0	0	0	0	0	0		0	0	0	0	0	0
AGAP002159	2R	16589411	16608275	+	AGAP002159	-	-	32	0	0	0	0	0	0		0	0	0	0	0	0
AGAP002161	2R	16611022	16635610	+	AGAP002161	RAC serine/threonine-protein kinase	-	36	0	0	0	0	0	0		0	0	0	0	0	0
AGAP002166	2R	16812393	16816168	-	AGAP002166	A-kinase anchor protein 1, mitochondrial	-	21	0	0	0	1	0	4.7619		0	0	0	0	0	0
AGAP002167	2R	16817057	16825766	+	AGAP002167	protein LSM12 homolog	-	7	0	0	0	0	0	0		0	0	0	0	0	0
AGAP002169	2R	16830893	16833289	-	AGAP002169	ubiquitin-conjugating enzyme E2 G2	-	9	0	0	0	0	0	0		0	0	0	0	0	0
AGAP002170	2R	16833608	16834838	-	AGAP002170	NADH dehydrogenase (ubiquinone) flavoprotein 2	-	9	0	0	0	0	0	0		0	0	0	0	0	0
AGAP002171	2R	16835162	16837841	+	AGAP002171	nucleolar protein 58	-	26	0	0	0	0	0	0		0	0	0	0	0	0
AGAP002173	2R	16892276	16896899	+	AGAP002173	WD repeat domain 20b	-	5	0	0	0	0	0	0		0	0	0	0	0	0
AGAP002175	2R	16899948	16901669	+	AGAP002175	Yip1 interacting factor homolog B	-	14	0	0	0	0	0	0		0	0	0	0	0	0
AGAP002176	2R	16902953	16911547	+	AGAP002176	proprotein convertase subtilisin/kexin type 2	-	39	0	0	0	0	0	0		0	0	0	0	0	0
AGAP002177	2R	16912024	16913096	+	AGAP002177	exosome complex component RRP46	-	4	0	0	0	0	0	0		0	0	0	0	0	0
AGAP002178	2R	16917654	17106903	-	AGAP002178	homeobox protein homothorax	-	5	0	0	0	0	0	0		0	0	0	0	0	0
AGAP002181	2R	17189404	17197354	+	AGAP002181	-	-	5	0	0	0	0	0	0		0	0	0	0	0	0
AGAP002182	2R	17198459	17201323	-	ABCE1	ATP-binding cassette transporter (ABC transporter) family E member 1	ABC transporters	29	0	0	0	0	0	0		0	0	0	0	0	0
AGAP002183	2R	17202247	17204526	+	AGAP002183	Signal recognition particle subunit SRP68	-	25	0	0	0	0	0	0		0	0	0	0	0	0
AGAP002185	2R	17212202	17213894	-	AGAP002185	developmentally-regulated GTP-binding protein 2	-	18	0	0	0	0	0	0		0	0	0	0	0	0
AGAP002186	2R	17216501	17315760	-	AGAP002186	very low-density lipoprotein receptor	-	64	0	0	0	0	0	0		0	0	0	0	0	0
AGAP002192	2R	17383563	17389410	-	AGAP002192	isocitrate dehydrogenase (NAD+)	-	77	0	0	0	0	0	0		0	0	0	0	0	0
AGAP002193	2R	17389963	17394645	+	AGAP002193	nuclear RNA export factor 1/2	-	22	0	0	0	0	0	0		0	0	0	0	0	0
AGAP013463	2R	17413994	17421186	+	AGAP013463	-	-	3	0	0	0	0	0	0		0	0	0	0	0	0
AGAP012960	2R	17433989	17436100	+	AGAP012960	-	-	3	0	0	0	0	0	0		0	0	0	0	0	0
AGAP002194	2R	17441172	17477310	+	AGAP002194	1D-myo-inositol-triphosphate 3-kinase	-	26	0	0	0	0	0	0		0	0	0	0	0	0
AGAP002198	2R	17492366	17494622	-	Gnmt	glycine N-methyltransferase	-	9	0	0	0	2	0	22.2222		0	0	0	0	0	0
AGAP002199	2R	17496293	17515225	-	AGAP002199	-	-	22	0	0	0	0	0	0		0	0	0	0	0	0
AGAP013290	2R	17512465	17513625	+	LRIM27	leucine-rich immune protein (Coil-less)	-	9	0	0	0	0	0	0		0	0	0	0	0	0
AGAP027997	2R	17513767	17514965	+	LRIM5	leucine-rich immune protein (Short)	-	12	0	0	0	0	0	0		0	0	0	0	0	0
AGAP002214	2R	17670600	17674617	+	AGAP002214	-	-	15	0	0	0	0	0	0		0	0	0	0	0	0
AGAP002215	2R	17674757	17687612	-	AGAP002215	-	-	45	0	0	0	0	0	0		0	0	0	0	0	0
AGAP002217	2R	17689931	17693750	+	AGAP002217	pyruvate dehydrogenase phosphatase regulatory subunit	-	2	0	0	0	0	0	0		0	0	0	0	0	0
AGAP002218	2R	17694406	17695523	+	mRpL47	39S ribosomal protein L47, mitochondrial	-	11	0	0	0	0	0	0		0	0	0	0	0	0
AGAP002219	2R	17698670	17702648	-	AGAP002219	GTPase KRas	-	17	0	0	0	0	0	0		0	0	0	0	0	0
AGAP002221	2R	17704454	17706258	-	AGAP002221	ribosome assembly protein 4	-	9	0	0	0	0	0	0		0	0	0	0	0	0
AGAP002222	2R	17706385	17709059	+	AGAP002222	-	-	2	0	0	0	0	0	0		0	0	0	0	0	0
AGAP002223	2R	17709315	17713348	-	AGAP002223	ATP-dependent RNA helicase DHX57	-	1	0	0	0	0	0	0		0	0	0	0	0	0
AGAP002224	2R	17716701	17731996	+	AGAP002224	open rectifier potassium channel protein 1	-	14	0	0	0	0	0	0		0	0	0	0	0	0
AGAP002227	2R	17787347	17788652	-	AGAP002227	pyridoxamine 5'-phosphate oxidase	-	1	0	0	0	0	0	0		0	0	0	0	0	0
AGAP002236	2R	18013752	18028826	-	AGAP002236	-	-	11	0	0	0	0	0	0		0	0	0	0	0	0
AGAP002238	2R	18033675	18055975	-	AGAP002238	-	-	2	0	0	0	0	0	0		0	0	0	0	0	0
AGAP002239	2R	18058292	18060441	+	AGAP002239	Diamine acetyltransferase 1	-	13	0	0	0	0	0	0		0	0	0	0	0	0
AGAP002240	2R	18061032	18061821	-	AGAP002240	-	-	7	0	0	0	0	0	0		0	0	0	0	0	0
AGAP002243	2R	18069659	18082914	+	AGAP002243	ankyrin repeat and FYVE domain-containing protein 1	-	25	0	0	0	0	0	0		0	0	0	0	0	0
AGAP002245	2R	18083013	18084012	-	AGAP002245	cytochrome b-c1 complex subunit 6, mitochondrial	-	7	0	0	0	0	0	0		0	0	0	0	0	0
AGAP002246	2R	18084494	18092049	+	AGAP002246	histone-lysine N-methyltransferase SETD1	-	19	0	0	0	0	0	0		0	0	0	0	0	0
AGAP002247	2R	18092217	18093639	-	Med21	Mediator of RNA polymerase II transcription subunit 21	-	7	0	0	0	0	0	0		0	0	0	0	0	0
AGAP002250	2R	18103826	18178600	-	AGAP002250	calcium/calmodulin-dependent protein kinase kinase	-	17	0	0	0	0	0	0		0	0	0	0	0	0
AGAP002251	2R	18195396	18198939	-	AGAP002251	ubiquitin-conjugating enzyme E2 G1	-	9	0	0	0	0	0	0		0	0	0	0	0	0
AGAP029562	2R	18199865	18225470	+	AGAP029562	-	-	45	0	0	0	0	0	0		0	0	0	0	0	0
AGAP002253	2R	18209542	18223547	-	AGAP002253	TatD DNase family protein	-	34	0	0	0	0	0	0		0	0	0	0	0	0
AGAP002257	2R	18228308	18230485	-	AGAP002257	tetraspanin 14	-	13	0	0	0	0	0	0		0	0	0	0	0	0
AGAP002258	2R	18230838	18233631	+	Med31	mediator of RNA polymerase II transcription subunit 31	-	6	0	0	0	0	0	0		0	0	0	0	0	0
AGAP002260	2R	18255319	18258424	+	AGAP002260	WD repeat-containing protein 40A	-	16	0	0	0	0	0	0		0	0	0	0	0	0
AGAP002263	2R	18343910	18357222	-	AGAP002263	choline-phosphate cytidylyltransferase	-	58	0	0	0	3	0	5.17241		0	0	0	0	0	0
AGAP002264	2R	18357672	18371795	-	AGAP002264	-	-	19	0	0	0	0	0	0		0	0	0	0	0	0
AGAP002265	2R	18375536	18378087	-	AGAP002265	splicing factor, arginine/serine-rich 12	-	33	0	0	0	0	0	0		0	0	0	0	0	0
AGAP002266	2R	18378164	18382530	+	AGAP002266	protein phosphatase 2C homolog 2/3	-	43	0	0	0	0	0	0		0	0	0	0	0	0
AGAP002268	2R	18384302	18396143	-	AGAP002268	-	-	140	0	0	0	2	2	1.42857		0	0	0	0	0	0
AGAP002270	2R	18407664	18411057	-	CLIPB7	CLIP-domain serine protease	-	21	0	0	0	1	0	4.7619		0	0	0	0	0	0
AGAP002272	2R	18416769	18456860	+	AGAP002272	ankyrin	-	20	0	0	0	0	0	0		0	0	0	0	0	0
AGAP002274	2R	18460387	18507336	+	AGAP002274	-	-	51	0	0	0	0	0	0		0	0	0	0	0	0
AGAP002277	2R	18513323	18514158	+	AGAP002277	mitochondrial import inner membrane translocase subunit Tim13	-	6	0	0	0	0	0	0		0	0	0	0	0	0
AGAP013515	2R	18513997	18514772	-	AGAP013515	-	-	2	0	0	0	0	0	0		0	0	0	0	0	0
AGAP002278	2R	18515171	18519919	+	ABCB1	ATP-binding cassette transporter (ABC transporter) family B member 1	ABC transporters	66	0	0	0	0	0	0		0	0	0	0	0	0
AGAP002280	2R	18536417	18538926	-	AGAP002280	mitochondrial carrier triple repeat protein 1	-	1	0	0	0	0	0	0		0	0	0	0	0	0
AGAP002281	2R	18539474	18547181	+	AGAP002281	-	-	4	0	0	0	0	0	0		0	0	0	0	0	0
AGAP002282	2R	18547410	18567635	-	AGAP002282	torso-like protein	-	4	0	0	0	0	0	0		0	0	0	0	0	0
AGAP002283	2R	18573001	18574525	-	Pex16	peroxin 16	-	1	0	0	0	0	0	0		0	0	0	0	0	0
AGAP002284	2R	18575300	18579274	+	AGAP002284	peptide alpha-N-acetyltransferase	-	4	0	0	0	0	0	0		0	0	0	0	0	0
AGAP002288	2R	18590948	18629443	-	AGAP002288	hydroxymethylglutaryl-CoA reductase (NADPH)	-	1	0	0	0	0	0	0		0	0	0	0	0	0
AGAP002289	2R	18630257	18632605	-	AGAP002289	-	-	12	0	0	0	0	0	0		0	0	0	0	0	0
AGAP002290	2R	18634303	18640032	+	AGAP002290	negative elongation factor A	-	3	0	0	0	0	0	0		0	0	0	0	0	0
AGAP002291	2R	18640200	18660570	-	AGAP002291	ebony	-	31	0	0	0	0	0	0		0	0	0	0	0	0
AGAP002292	2R	18669861	18670893	-	PKP	pyrokinin	-	1	0	0	0	0	0	0		0	0	0	0	0	0
AGAP002295	2R	18685668	18687944	+	AGAP002295	-	-	3	0	0	0	0	0	0		0	0	0	0	0	0
AGAP002300	2R	19027548	19040586	+	AGAP002300	exosome complex exonuclease	-	30	0	0	0	0	0	0		0	0	0	0	0	0
AGAP002301	2R	19035950	19036794	-	AGAP002301	bud site selection protein 31	-	3	0	0	0	0	0	0		0	0	0	0	0	0
AGAP002305	2R	19052891	19053747	-	AGAP002305	pre-mRNA-splicing factor	-	4	0	0	0	0	0	0		0	0	0	0	0	0
AGAP002308	2R	19059011	19060311	-	AGAP002308	Pyrroline-5-carboxylate reductase	-	5	0	0	0	0	0	0		0	0	0	0	0	0
AGAP002313	2R	19227606	19229860	+	AGAP002313	-	-	5	0	0	0	0	0	0		0	0	0	0	0	0
AGAP002315	2R	19231025	19483421	+	APG16L	autophagy related gene	-	14	0	0	0	0	0	0		0	0	0	0	0	0
AGAP002317	2R	19444357	19446105	+	Alpha_amylase	amylase	-	14	0	0	0	0	0	0		0	0	0	0	0	0
AGAP002320	2R	19483679	19484648	-	AGAP002320	isochorismatase domain-containing protein	-	8	0	0	0	0	0	0		0	0	0	0	0	0
AGAP002321	2R	19518880	19535974	+	AGAP002321	-	-	1	0	0	0	0	0	0		0	0	0	0	0	0
AGAP002323	2R	19547045	19553216	-	AGAP002323	-	-	1	0	0	0	0	0	0		0	0	0	0	0	0
AGAP002327	2R	19895009	19898969	-	AGAP002327	glucosyl/glucuronosyl transferases	UDPGTs	8	0	0	0	0	0	0		0	0	0	0	0	0
AGAP002328	2R	19896041	19897138	+	AGAP002328	-	-	8	0	0	0	0	0	0		0	0	0	0	0	0
AGAP013459	2R	19915255	19916259	+	AGAP013459	-	-	34	0	0	0	0	0	0		0	0	0	0	0	0
AGAP013245	2R	19916950	19917597	+	AGAP013245	-	-	2	0	0	0	0	0	0		0	0	0	0	0	0
AGAP002329	2R	19947532	19951883	-	AGAP002329	carnitine O-octanoyltransferase	-	19	0	0	0	0	0	0		0	0	0	0	0	0
AGAP013359	2R	19949335	19950027	-	AGAP013359	-	-	19	0	0	0	0	0	0		0	0	0	0	0	0
AGAP002330	2R	19952079	19952840	-	AGAP002330	60S ribosome subunit biogenesis protein NIP7 homolog	-	11	0	0	0	0	0	0		0	0	0	0	0	0
AGAP002331	2R	19953561	19971235	-	ESP	sodium-independent sulfate anion transporter	-	19	0	0	0	0	0	0		0	0	0	0	0	0
AGAP002332	2R	19974032	19974823	+	mRpL11	39S ribosomal protein L11, mitochondrial	-	15	0	0	0	0	0	0		0	0	0	0	0	0
AGAP002333	2R	19974751	19975789	-	AGAP002333	-	-	10	0	0	0	0	0	0		0	0	0	0	0	0
AGAP002334	2R	19976891	19995731	+	spas	spastin	-	27	0	0	0	0	0	0		0	0	0	0	0	0
AGAP002335	2R	19996792	20007544	-	AGAP002335	nucleolysin TIA-1/TIAR	-	48	0	0	0	0	0	0		0	0	0	0	0	0
AGAP002336	2R	20090014	20223626	+	AGAP002336	-	-	17	0	0	0	0	0	0		0	0	0	0	0	0
AGAP002337	2R	20274998	20277322	-	eIF3d	Eukaryotic translation initiation factor 3 subunit D	-	18	0	0	0	0	0	0		0	0	0	0	0	0
AGAP002338	2R	20277667	20278503	+	Vps29	vacuolar protein sorting 29	-	9	0	0	0	0	0	0		0	0	0	0	0	0
AGAP002339	2R	20278838	20279921	-	AGAP002339	AN1-type zinc finger protein 2B	-	8	0	0	0	0	0	0		0	0	0	0	0	0
AGAP002340	2R	20284397	20288304	+	eIF3a	Eukaryotic translation initiation factor 3 subunit A	-	50	0	0	0	0	0	0		0	0	0	0	0	0
AGAP002341	2R	20288825	20290349	-	AGAP002341	-	-	25	0	0	0	2	0	8		0	0	0	0	0	0
AGAP002346	2R	20502709	20503435	-	RpS14-2	40S ribosomal protein S14b	-	8	0	0	0	0	0	0		0	0	0	0	0	0
AGAP002347	2R	20503869	20505783	-	AGAP002347	N-acetylglucosamine-6-phosphate deacetylase	-	6	0	0	0	0	0	0		0	0	0	0	0	0
AGAP002348	2R	20506394	20507830	-	AGAP002348	exosome complex component RRP45	-	8	0	0	0	0	0	0		0	0	0	0	0	0
AGAP002350	2R	20517932	20530180	+	AGAP002350	troponin T, fast skeletal muscle	-	3	0	0	0	0	0	0		0	0	0	0	0	0
AGAP002351	2R	20530881	20538272	-	AGAP002351	nuclear pore complex protein Nup98-Nup96	-	98	0	0	0	0	0	0		0	0	0	0	0	0
AGAP002352	2R	20538788	20546515	+	AGAP002352	-	-	23	0	0	0	0	0	0		0	0	0	0	0	0
AGAP002353	2R	20547215	20548780	+	AGAP002353	lipase	-	28	0	0	0	0	0	0		0	0	0	0	0	0
AGAP002354	2R	20549408	20580273	+	AGAP002354	EVI5-like protein	-	148	0	0	0	0	0	0		0	0	0	0	0	0
AGAP002355	2R	20583976	20591576	+	AGAP002355	Glutamine synthetase	-	30	0	0	0	0	0	0		0	0	0	0	0	0
AGAP002356	2R	20592831	20594830	-	AGAP002356	parvin, beta	-	21	0	0	0	0	0	0		0	0	0	0	0	0
AGAP002357	2R	20595150	20596781	+	AGAP002357	vesicle transport protein GOT1B	-	12	0	0	0	0	0	0		0	0	0	0	0	0
AGAP002358	2R	20597739	20600249	-	AGAP002358	ADP,ATP carrier protein 2	-	1	0	0	0	0	0	0		0	0	0	0	0	0
AGAP002359	2R	20604485	20608709	+	AGAP002359	carbonic anhydrase	-	23	0	0	0	0	0	0		0	0	0	0	0	0
AGAP013402	2R	20614585	20616389	+	AGAP013402	carbonic anhydrase I	-	33	0	0	0	0	0	0		0	0	0	0	0	0
AGAP002361	2R	20618834	20637272	-	AGAP002361	-	-	2	0	0	0	0	0	0		0	0	0	0	0	0
AGAP013174	2R	20642978	20643918	-	AGAP013174	-	-	15	0	0	0	0	0	0		0	0	0	0	0	0
AGAP002362	2R	20643276	20644364	-	AGAP002362	ribonuclease P protein subunit p20	-	19	0	0	0	0	0	0		0	0	0	0	0	0
AGAP002363	2R	20644572	20646085	-	AGAP002363	-	-	15	0	0	0	0	0	0		0	0	0	0	0	0
AGAP002364	2R	20646222	20650102	-	AGAP002364	MICOS complex subunit MIC60	-	39	0	0	0	0	0	0		0	0	0	0	0	0
AGAP013375	2R	20657206	20660303	-	AGAP013375	-	-	16	0	0	0	0	0	0		0	0	0	0	0	0
AGAP002369	2R	20722088	20744587	+	AGAP002369	vesicular acetylcholine transporter	-	1	0	0	0	0	0	0		0	0	0	0	0	0
AGAP002371	2R	20761175	20770172	-	AGAP002371	-	-	60	0	0	0	0	0	0		0	0	0	0	0	0
AGAP002374	2R	20789812	20793640	-	AGAP002374	heterogeneous nuclear ribonucleoprotein A1/A3	-	21	0	0	0	0	0	0		0	0	0	0	0	0
AGAP013161	2R	20797580	20802621	-	AGAP013161	fatty-acid amide hydrolase 2	-	25	0	0	0	0	0	0		0	0	0	0	0	0
AGAP002378	2R	20815983	20817794	+	AGAP002378	Adenylosuccinate lyase	-	31	0	0	0	0	0	0		0	0	0	0	0	0
AGAP002379	2R	20818085	20844958	-	AGAP002379	-	-	20	0	0	0	0	0	0		0	0	0	0	0	0
AGAP002385	2R	20871484	20872178	-	Trs33	trafficking protein particle complex subunit 6	-	5	0	0	0	0	0	0		0	0	0	0	0	0
AGAP002386	2R	20872914	20877180	-	AGAP002386	DnaJ homolog subfamily C member 14	-	53	0	0	0	0	0	0		0	0	0	0	0	0
AGAP002387	2R	20878224	20880447	+	AGAP002387	acid phosphatase	-	31	0	0	0	0	0	0		0	0	0	0	0	0
AGAP002388	2R	20880469	20882947	-	AGAP002388	Endonuclease III homolog	-	1	0	0	0	0	0	0		0	0	0	0	0	0
AGAP002389	2R	20881152	20881860	+	AGAP002389	ubiquitin-like 4A	-	1	0	0	0	0	0	0		0	0	0	0	0	0
AGAP002390	2R	20883327	20886049	+	AGAP002390	-	-	27	0	0	0	1	0	3.7037		0	0	0	0	0	0
AGAP002393	2R	20901504	20902732	-	AGAP002393	solute carrier family 35 (GDP-fucose transporter), member C1	-	7	0	0	0	0	0	0		0	0	0	0	0	0
AGAP002395	2R	20904484	20905565	-	RpL10-2	60S ribosomal protein L10-2	-	6	0	0	0	0	0	0		0	0	0	0	0	0
AGAP002396	2R	20906137	20909870	+	AGAP002396	dolichyl-diphosphooligosaccharide--protein glycosyltransferase	-	42	0	0	0	0	0	0		0	0	0	0	0	0
AGAP013481	2R	20929602	20946193	+	AGAP013481	-	-	96	0	0	0	1	0	1.04167		0	0	0	0	0	0
AGAP002399	2R	20946288	20949539	+	AGAP002399	-	-	13	0	0	0	0	0	0		0	0	0	0	0	0
AGAP013137	2R	20950475	20951200	+	AGAP013137	-	-	16	0	0	0	0	0	0		0	0	0	0	0	0
AGAP002400	2R	20953620	20955114	-	mRpL37	39S ribosomal protein L37, mitochondrial	-	21	0	0	0	0	0	0		0	0	0	0	0	0
AGAP002401	2R	20955633	20957882	+	AGAP002401	V-type H+-transporting ATPase subunit E	-	7	0	0	0	0	0	0		0	0	0	0	0	0
AGAP002403	2R	20966774	20968437	+	AGAP002403	nucleoside diphosphate-linked moiety X motif 18	-	3	0	0	0	0	0	0		0	0	0	0	0	0
AGAP002404	2R	20969164	20973127	+	AGAP002404	cullin 5	-	13	0	0	0	0	0	0		0	0	0	0	0	0
AGAP002405	2R	20973233	20974140	-	AGAP002405	-	-	15	0	0	0	0	0	0		0	0	0	0	0	0
AGAP002406	2R	20974838	20975905	+	AGAP002406	COMM domain-containing protein 2	-	11	0	0	0	0	0	0		0	0	0	0	0	0
AGAP002407	2R	20975933	20976550	-	mRpS18A	28S ribosomal protein S18A, mitochondrial	-	5	0	0	0	0	0	0		0	0	0	0	0	0
AGAP002408	2R	20976895	20978276	+	AGAP002408	-	-	4	0	0	0	0	0	0		0	0	0	0	0	0
AGAP002409	2R	20978272	20979636	-	AGAP002409	tRNA pseudouridine38-40 synthase	-	19	0	0	0	2	0	10.5263		0	0	0	0	0	0
AGAP002411	2R	20980896	21020204	+	AGAP002411	regulator of G-protein signaling	-	52	0	0	0	0	0	0		0	0	0	0	0	0
AGAP002412	2R	21020810	21021993	-	mRpL45	39S ribosomal protein L45, mitochondrial	-	23	0	0	0	0	0	0		0	0	0	0	0	0
AGAP002413	2R	21022307	21031277	+	AGAP002413	Basic leucine zipper and W2 domain-containing protein 1	-	19	0	0	0	0	0	0		0	0	0	0	0	0
AGAP002414	2R	21032955	21045056	-	AGAP002414	carboxypeptidase D	-	108	0	0	0	3	2	2.77778		0	0	0	0	0	0
AGAP002415	2R	21045662	21047271	+	AGAP002415	-	-	7	0	0	0	0	0	0		0	0	0	0	0	0
AGAP002417	2R	21049463	21051719	-	CYP4AR1	cytochrome P450	P450s	19	0	0	0	0	0	0		0	0	0	0	0	0
AGAP002418	2R	21054655	21057484	+	CYP4D15	cytochrome P450	P450s	37	0	0	0	0	0	0		0	0	0	0	0	0
AGAP002419	2R	21065272	21067725	+	CYP4D22	cytochrome P450	P450s	28	0	0	0	0	0	0		0	0	0	0	0	0
AGAP002422	2R	21083023	21084584	-	CLIPD1	CLIP-domain serine protease	-	8	0	0	0	0	0	0		0	0	0	0	0	0
AGAP002424	2R	21124436	21203685	+	AGAP002424	Sema domain, seven thrombospondin repeats (type 1 and type 1-like)	-	1	0	0	0	0	0	0		0	0	0	0	0	0
AGAP002427	2R	21208996	21224334	+	AGAP002427	kinesin family member 3/17	-	39	0	0	0	0	0	0		0	0	0	0	0	0
AGAP002428	2R	21210652	21220711	-	AGAP002428	-	-	20	0	0	0	0	0	0		0	0	0	0	0	0
AGAP002434	2R	21366190	21376112	+	AGAP002434	centrosomin	-	59	0	0	0	0	0	0		0	0	0	0	0	0
AGAP002438	2R	21389580	21421252	-	AGAP002438	tyrosine-protein phosphatase non-receptor type 11	-	27	0	0	0	0	0	0		0	0	0	0	0	0
AGAP002439	2R	21421576	21422108	+	AGAP002439	-	-	1	0	0	0	0	0	0		0	0	0	0	0	0
AGAP002440	2R	21424814	21429766	-	Cdc42	cell division cycle Cdc42 homolog	-	16	0	0	0	0	0	0		0	0	0	0	0	0
AGAP002454	2R	21561263	21562598	-	AGAP002454	Golgi SNAP receptor complex member 1	-	11	0	0	0	0	0	0		0	0	0	0	0	0
AGAP002455	2R	21562869	21563906	+	AGAP002455	-	-	15	0	0	0	0	0	0		0	0	0	0	0	0
AGAP002456	2R	21565035	21572465	-	AGAP002456	-	-	48	0	0	0	0	0	0		0	0	0	0	0	0
AGAP013260	2R	21573458	21575079	-	Cht5-5	chitinase	-	23	0	0	0	0	0	0		0	0	0	0	0	0
AGAP013166	2R	21582376	21583879	-	Cht5-1	chitinase	-	1	0	0	0	0	0	0		0	0	0	0	0	0
AGAP002458	2R	21595989	21598094	-	AGAP002458	-	-	11	0	0	0	0	0	0		0	0	0	0	0	0
AGAP002459	2R	21603585	21606936	-	AGAP002459	-	-	21	0	0	0	0	0	0		0	0	0	0	0	0
AGAP002461	2R	21724542	21730423	-	AGAP002461	-	-	78	0	0	0	0	0	0		0	0	0	0	0	0
AGAP002463	2R	21817458	21821369	+	AGAP002463	ubiquitin associated and SH3 domain-containing protein B	-	14	0	0	0	0	0	0		0	0	0	0	0	0
AGAP002464	2R	21823645	21825022	-	AGAP002464	secreted ferritin G subunit	-	5	0	0	0	0	0	0		0	0	0	0	0	0
AGAP002465	2R	21825402	21827293	+	AGAP002465	ferritin heavy chain	-	8	0	0	0	0	0	0		0	0	0	0	0	0
AGAP029655	2R	21830170	21834084	+	AGAP029655	-	-	27	0	0	0	0	0	0		0	0	0	0	0	0
AGAP002468	2R	21835953	21836716	+	RpL26	60S ribosomal protein L26	-	1	0	0	0	0	0	0		0	0	0	0	0	0
AGAP002469	2R	21838284	21844695	+	AGAP002469	AP2-associated kinase	-	1	0	0	0	0	0	0		0	0	0	0	0	0
AGAP002470	2R	21844795	21845483	-	mRpL27	39S ribosomal protein L27, mitochondrial	-	8	0	0	0	0	0	0		0	0	0	0	0	0
AGAP002472	2R	21846490	21850734	+	AGAP002472	DNA damage-binding protein 1	-	20	0	0	0	0	0	0		0	0	0	0	0	0
AGAP002473	2R	21850803	21851824	-	VATF	V-type proton ATPase subunit F	-	8	0	0	0	0	0	0		0	0	0	0	0	0
AGAP002475	2R	21854746	21857132	-	AGAP002475	-	-	1	0	0	0	0	0	0		0	0	0	0	0	0
AGAP002477	2R	21861798	21862637	+	AGAP002477	single-stranded DNA-binding protein, mitochondrial	-	7	0	0	0	0	0	0		0	0	0	0	0	0
AGAP002481	2R	21870599	21873914	-	Rpn1	26S proteasome 26S non-ATPase subunit N1	-	44	0	0	0	0	0	0		0	0	0	0	0	0
AGAP002482	2R	21875162	21880499	+	AGAP002482	lysophosphatidylglycerol acyltransferase 1	-	25	0	0	0	0	0	0		0	0	0	0	0	0
AGAP002483	2R	21881316	21882672	-	AGAP002483	ketohexokinase	-	5	0	0	0	0	0	0		0	0	0	0	0	0
AGAP002488	2R	21958741	21966218	-	AGAP002488	REST corepressor	-	17	0	0	0	0	0	0		0	0	0	0	0	0
AGAP028609	2R	21967027	21973289	+	AGAP028609	transcriptional regulator ATRX	-	34	0	0	0	0	0	0		0	0	0	0	0	0
AGAP002491	2R	21972922	21974640	-	AGAP002491	-	-	16	0	0	0	0	0	0		0	0	0	0	0	0
AGAP002493	2R	21988965	22002497	+	AGAP002493	-	-	20	0	0	0	0	0	0		0	0	0	0	0	0
AGAP002496	2R	22012891	22013624	+	AGAP002496	Von Hippel-Lindau disease tumor suppressor	-	3	0	0	0	0	0	0		0	0	0	0	0	0
AGAP002499	2R	22045705	22048873	-	AGAP002499	methylmalonate-semialdehyde dehydrogenase (acylating), mitochondrial	-	10	0	0	0	0	0	0		0	0	0	0	0	0
AGAP002500	2R	22049520	22050219	-	AGAP002500	monothiol glutaredoxin	-	6	0	0	0	0	0	0		0	0	0	0	0	0
AGAP002501	2R	22050381	22053158	+	AGAP002501	serine/threonine-protein phosphatase 4 regulatory subunit 2	-	27	0	0	0	0	0	0		0	0	0	0	0	0
AGAP002503	2R	22051162	22066256	-	AGAP002503	4-coumarate:CoA ligase	-	100	0	0	0	0	0	0		0	0	0	0	0	0
AGAP002502	2R	22055523	22063775	-	AGAP002502	translation initiation factor 4G	-	40	0	0	0	0	0	0		0	0	0	0	0	0
AGAP002504	2R	22066592	22069024	-	AGAP002504	tRNA (cytosine34-C5)-methyltransferase	-	10	0	0	0	0	0	0		0	0	0	0	0	0
AGAP002505	2R	22069415	22091651	-	AGAP002505	voltage-dependent calcium channel alpha 1, invertebrate	-	5	0	0	0	0	0	0		0	0	0	0	0	0
AGAP002507	2R	22112400	22114363	+	Pex3	peroxin 3	-	6	0	0	0	0	0	0		0	0	0	0	0	0
AGAP002509	2R	22129049	22133349	+	AGAP002509	-	-	58	0	0	0	0	0	0		0	0	0	0	0	0
AGAP002513	2R	22172281	22175751	-	AGAP002513	Defective in cullin neddylation protein	-	16	0	0	0	0	0	0		0	0	0	0	0	0
AGAP002518	2R	22184936	22193619	-	AGAP002518	delta-1-pyrroline-5-carboxylate synthetase	-	50	0	0	0	0	0	0		0	0	0	0	0	0
AGAP002520	2R	22321323	22322311	+	AGAP002520	short-chain dehydrogenease/reductase	-	20	0	0	0	0	0	0		0	0	0	0	0	0
AGAP002521	2R	22322243	22323397	-	AGAP002521	hydroxybutyrate dehydrogenase	-	8	0	0	0	0	0	0		0	0	0	0	0	0
AGAP002525	2R	22360892	22363476	+	AGAP002525	eukaryotic translation initiation factor 2A	-	31	0	0	0	0	0	0		0	0	0	0	0	0
AGAP002526	2R	22363492	22363828	-	AGAP002526	-	-	1	0	0	0	0	0	0		0	0	0	0	0	0
AGAP002527	2R	22364288	22371320	+	AGAP002527	-	-	18	0	0	0	0	0	0		0	0	0	0	0	0
AGAP002530	2R	22441885	22443241	-	AGAP002530	poly(ADP-ribose) glycohydrolase ARH3	-	5	0	0	0	0	0	0		0	0	0	0	0	0
AGAP002534	2R	22450265	22451677	-	AGAP002534	dihydropteridine reductase	-	15	0	0	0	0	0	0		0	0	0	0	0	0
AGAP002536	2R	22453572	22472465	-	AGAP002536	-	-	17	0	0	0	0	0	0		0	0	0	0	0	0
AGAP002538	2R	22473440	22474834	-	AGAP002538	ESCRT-I complex subunit VPS37	-	1	0	0	0	0	0	0		0	0	0	0	0	0
AGAP002539	2R	22475390	22480764	+	AGAP002539	integrator complex subunit 3	-	10	0	0	0	0	0	0		0	0	0	0	0	0
AGAP002541	2R	22481025	22482829	+	AGAP002541	-	-	15	0	0	0	0	0	0		0	0	0	0	0	0
AGAP002549	2R	22672709	22675715	+	AGAP002549	nicalin homolog	-	38	0	0	0	0	0	0		0	0	0	0	0	0
AGAP002552	2R	22710351	22723610	+	AGAP002552	glucose dehydrogenase (acceptor)	-	2	0	0	0	0	0	0		0	0	0	0	0	0
AGAP029378	2R	22720478	22720808	-	AGAP029378	-	-	2	0	0	0	0	0	0		0	0	0	0	0	0
AGAP002557	2R	22796675	22816978	-	AGAP002557	glucose dehydrogenase (acceptor)	-	48	0	0	0	0	0	0		0	0	0	0	0	0
AGAP002564	2R	22874863	22892403	+	Aldo	fructose biphosphate aldolase	-	44	0	0	0	0	0	0		0	0	0	0	0	0
AGAP002567	2R	22992516	22998741	+	AGAP002567	hormone-sensitive lipase	-	41	0	0	0	0	0	0		0	0	0	0	0	0
AGAP002568	2R	22999014	23000671	-	AGAP002568	Nat13 protein	-	16	0	0	0	0	0	0		0	0	0	0	0	0
AGAP002569	2R	23000992	23003522	+	AGAP002569	serine incorporator 1	-	43	0	0	0	0	0	0		0	0	0	0	0	0
AGAP002570	2R	23003440	23005355	-	AGAP002570	glutamyl-tRNA synthetase	-	5	0	0	0	0	0	0		0	0	0	0	0	0
AGAP002575	2R	23096751	23107410	-	AGAP002575	-	-	3	0	0	0	0	0	0		0	0	0	0	0	0
AGAP002586	2R	23291468	23296228	-	AGAP002586	glycogen(starch) synthase	-	25	0	0	0	0	0	0		0	0	0	0	0	0
AGAP002587	2R	23306923	23309356	-	AGAP002587	-	-	2	0	0	0	0	0	0		0	0	0	0	0	0
AGAP002588	2R	23313530	23314901	-	AGAP002588	-	-	28	0	0	0	0	0	0		0	0	0	0	0	0
AGAP002593	2R	23677600	23678609	+	AGAP002593	outer membrane lipoprotein Blc	-	7	0	0	0	0	0	0		0	0	0	0	0	0
AGAP002594	2R	23681002	23682727	+	AGAP002594	apolipoprotein D	-	17	0	0	0	0	0	0		0	0	0	0	0	0
AGAP002597	2R	23768409	23777155	-	AGAP002597	proteasome activator subunit 4	-	57	0	0	0	0	0	0		0	0	0	0	0	0
AGAP002599	2R	23779841	23783717	-	AGAP002599	polyubiquitin	-	13	0	0	0	0	0	0		0	0	0	0	0	0
AGAP002600	2R	23784014	23785836	+	AGAP002600	tRNA nucleotidyltransferase (CCA-adding enzyme)	-	1	0	0	0	0	0	0		0	0	0	0	0	0
AGAP013296	2R	23825464	23827161	-	AGAP013296	Peptidyl-prolyl cis-trans isomerase NIMA-interacting 4	-	8	0	0	0	0	0	0		0	0	0	0	0	0
AGAP002603	2R	23826316	23830836	+	AGAP002603	elongation factor 1 alpha-like protein	-	21	0	0	0	0	0	0		0	0	0	0	0	0
AGAP002604	2R	23830883	23831679	-	AGAP002604	-	-	17	1	0	5.88235	0	0	0		0	0	0	0	0	0
AGAP002605	2R	23831914	23835963	+	AGAP002605	DNA-repair protein XRCC1	-	14	0	0	0	1	0	7.14286		0	0	0	0	0	0
AGAP002606	2R	23835373	23836583	-	Rpn12	26S proteasome 26S non-ATPase subunit N12	-	16	0	0	0	1	0	6.25		0	0	0	0	0	0
AGAP002607	2R	23836783	23841399	+	AGAP002607	-	-	9	0	0	0	0	0	0		0	0	0	0	0	0
AGAP002608	2R	23841578	23843238	-	AGAP002608	Ribokinase	-	16	0	0	0	0	0	0		0	0	0	0	0	0
AGAP013336	2R	23845513	23846011	+	AGAP013336	-	-	7	0	0	0	0	0	0		0	0	0	0	0	0
AGAP002609	2R	23847727	23849797	+	AGAP002609	-	-	15	3	0	20	0	0	0		0	0	0	0	0	0
AGAP002614	2R	24162465	24169088	-	AGAP002614	splicing factor, arginine/serine-rich 16	-	1	0	0	0	0	0	0		0	0	0	0	0	0
AGAP012958	2R	24176182	24201062	-	AGAP012958	-	-	62	0	0	0	1	0	1.6129		0	0	0	0	0	0
AGAP002617	2R	24239416	24240991	+	AGAP002617	-	-	7	0	0	0	0	0	0		0	0	0	0	0	0
AGAP002619	2R	24245443	24251444	+	AGAP002619	-	-	66	0	0	0	0	0	0		0	0	0	0	0	0
AGAP002620	2R	24261709	24262499	+	MISO	mating-induced stimulator of oogenesis MISO	-	9	0	0	0	0	0	0		0	0	0	0	0	0
AGAP002622	2R	24271906	24276543	+	AGAP002622	sodium-coupled monocarboxylate transporter 1	-	3	0	0	0	0	0	0		0	0	0	0	0	0
AGAP013538	2R	24278593	24285872	+	AGAP013538	-	-	15	0	0	0	0	0	0		0	0	0	0	0	0
AGAP013226	2R	24308913	24326182	-	AGAP013226	-	-	116	0	0	0	0	0	0		0	0	0	0	0	0
AGAP002626	2R	24326828	24328465	+	AGAP002626	rhomboid-like protein	-	18	0	0	0	0	0	0		0	0	0	0	0	0
AGAP002627	2R	24328431	24329612	-	AGAP002627	S-formylglutathione hydrolase	-	12	0	0	0	0	0	0		0	0	0	0	0	0
AGAP002629	2R	24564879	24567474	+	AGAP002629	-	-	2	0	0	0	0	0	0		0	0	0	0	0	0
AGAP002630	2R	24619825	24620932	-	AGAP002630	NADH dehydrogenase (ubiquinone) 1 beta subcomplex 2	-	7	0	0	0	0	0	0		0	0	0	0	0	0
AGAP002632	2R	24622462	24622880	-	AGAP002632	-	-	8	0	0	0	0	0	0		0	0	0	0	0	0
AGAP002638	2R	24825285	24848323	+	ABCH1	ATP-binding cassette transporter (ABC transporter) family H member 1	ABC transporters	10	0	0	0	0	0	0		0	0	0	0	0	0
AGAP002644	2R	24891121	24941628	+	AGAP002644	phospholipid-translocating ATPase	-	39	0	0	0	0	0	0		0	0	0	0	0	0
AGAP002643	2R	24908246	24909052	-	AGAP002643	-	-	14	0	0	0	0	0	0		0	0	0	0	0	0
AGAP002645	2R	24942992	24959244	-	AGAP002645	septin 2	-	26	0	0	0	0	0	0		0	0	0	0	0	0
AGAP002647	2R	24961372	24973933	+	AGAP002647	phosphorylase kinase gamma subunit	-	24	0	0	0	0	0	0		0	0	0	0	0	0
AGAP002649	2R	25090266	25106321	-	AGAP002649	-	-	61	0	0	0	0	0	0		0	0	0	0	0	0
AGAP002651	2R	25140829	25163156	-	IAP6	inhibitor of apoptosis 6	-	45	0	0	0	0	0	0		0	0	0	0	0	0
AGAP002652	2R	25163895	25166904	+	AGAP002652	-	-	26	0	0	0	0	0	0		0	0	0	0	0	0
AGAP002653	2R	25166906	25168623	-	AGAP002653	phenylalanyl-tRNA synthetase alpha chain	-	17	0	0	0	0	0	0		0	0	0	0	0	0
AGAP013344	2R	25175993	25176786	-	AGAP013344	-	-	8	0	0	0	0	0	0		0	0	0	0	0	0
AGAP002654	2R	25181331	25187768	-	AGAP002654	-	-	27	0	0	0	0	0	0		0	0	0	0	0	0
AGAP002655	2R	25188318	25195541	+	AGAP002655	-	-	66	0	0	0	0	0	0		0	0	0	0	0	0
AGAP002658	2R	25204880	25205398	+	AGAP002658	small nuclear ribonucleoprotein polypeptide F	-	1	0	0	0	0	0	0		0	0	0	0	0	0
AGAP002659	2R	25205417	25208321	-	AGAP002659	solute carrier family 10 (sodium/bile acid cotransporter)	-	30	0	0	0	0	0	0		0	0	0	0	0	0
AGAP002661	2R	25208503	25209884	+	AGAP002661	delta(3,5)-Delta(2,4)-dienoyl-CoA isomerase	-	25	0	0	0	0	0	0		0	0	0	0	0	0
AGAP002662	2R	25210173	25213087	-	AGAP002662	CDP-diacylglycerol--glycerol-3-phosphate 3-phosphatidyltransferase	-	16	0	0	0	0	0	0		0	0	0	0	0	0
AGAP002665	2R	25255390	25259257	+	Vps11	vacuolar protein sorting 11	-	1	0	0	0	0	0	0		0	0	0	0	0	0
AGAP002667	2R	25262177	25264178	+	Tctp	Translationally-controlled tumor protein homolog	-	1	0	0	0	0	0	0		0	0	0	0	0	0
AGAP029550	2R	25264664	25266144	+	AGAP029550	-	-	23	0	0	0	0	0	0		0	0	0	0	0	0
AGAP002670	2R	25268908	25277759	+	AGAP002670	-	-	33	0	0	0	0	0	0		0	0	0	0	0	0
AGAP002671	2R	25280509	25290449	+	AGAP002671	beta-1,3-galactosyltransferase 1	-	9	0	0	0	0	0	0		0	0	0	0	0	0
AGAP002672	2R	25290700	25328570	-	AGAP002672	-	-	1	0	0	0	0	0	0		0	0	0	0	0	0
AGAP002680	2R	25597969	25601420	-	AGAP002680	serologically defined colon cancer antigen 1	-	12	0	0	0	0	0	0		0	0	0	0	0	0
AGAP029129	2R	25601816	25609445	+	AGAP029129	-	-	2	0	0	0	0	0	0		0	0	0	0	0	0
AGAP002684	2R	25611523	25614470	+	AGAP002684	ribosomal RNA-processing protein 1	-	46	0	0	0	0	0	0		0	0	0	0	0	0
AGAP002685	2R	25614644	25617611	-	APG8	autophagy related gene	-	8	0	0	0	0	0	0		0	0	0	0	0	0
AGAP002686	2R	25617892	25620182	+	AGAP002686	5'-AMP-activated protein kinase, catalytic alpha subunit	-	36	0	0	0	0	0	0		0	0	0	0	0	0
AGAP002687	2R	25620254	25624299	-	AGAP002687	ATP-dependent RNA helicase DHX37/DHR1	-	1	0	0	0	0	0	0		0	0	0	0	0	0
AGAP029101	2R	25624636	25644615	-	AGAP029101	-	-	20	0	0	0	0	0	0		0	0	0	0	0	0
AGAP002690	2R	25645687	25648625	+	AGAP002690	ATP-dependent DNA helicase 2 subunit 1	-	1	0	0	0	0	0	0		0	0	0	0	0	0
AGAP002692	2R	25654844	25662549	+	AGAP002692	-	-	3	0	0	0	0	0	0		0	0	0	0	0	0
AGAP002693	2R	25663762	25666707	-	ABCF1	ATP-binding cassette transporter (ABC transporter) family F member 1	ABC transporters	26	0	0	0	0	0	0		0	0	0	0	0	0
AGAP002695	2R	25703382	25720921	+	AGAP002695	-	-	4	0	0	0	0	0	0		0	0	0	0	0	0
AGAP002704	2R	25826281	25828161	+	AGAP002704	solute carrier family 25	-	11	0	0	0	0	0	0		0	0	0	0	0	0
AGAP002706	2R	25830933	25831478	-	AGAP002706	small nuclear ribonucleoprotein G	-	3	0	0	0	0	0	0		0	0	0	0	0	0
AGAP002711	2R	26014517	26044178	+	AGAP002711	stardust, isoform B	-	40	0	0	0	0	0	0		0	0	0	0	0	0
AGAP002712	2R	26053186	26054334	+	AGAP002712	-	-	18	0	0	0	0	0	0		0	0	0	0	0	0
AGAP002713	2R	26054432	26055142	-	mRpL49	39S ribosomal protein L49, mitochondrial	-	10	0	0	0	0	0	0		0	0	0	0	0	0
AGAP002715	2R	26149033	26165607	+	AGAP002715	-	-	21	0	0	0	1	0	4.7619		0	0	0	0	0	0
AGAP002718	2R	26170969	26182525	-	AGAP002718	4-coumarate:CoA ligase isoform 2	-	37	0	0	0	1	0	2.7027		0	0	0	0	0	0
AGAP002720	2R	26232458	26234417	-	AGAP002720	cathepsin O	-	13	0	0	0	0	0	0		0	0	0	0	0	0
AGAP002721	2R	26234853	26238591	-	AGAP002721	Tryptophan 2,3-dioxygenase	-	13	0	0	0	0	0	0		0	0	0	0	0	0
AGAP002726	2R	26282085	26283021	+	CPR9	cuticular protein RR-1 family 9	Cuticle proteins	6	0	0	0	0	0	0		0	0	0	0	0	0
AGAP002728	2R	26286947	26290237	+	AGAP002728	Isocitrate dehydrogenase	-	41	0	0	0	0	0	0		0	0	0	0	0	0
AGAP002729	2R	26290323	26297380	-	AGAP002729	Ras GTPase-activating protein 1	-	13	0	0	0	0	0	0		0	0	0	0	0	0
AGAP002730	2R	26297612	26298794	-	AGAP002730	iron-sulfur cluster assembly protein	-	14	0	0	0	0	0	0		0	0	0	0	0	0
AGAP002732	2R	26303786	26335286	+	AGAP002732	-	-	36	0	0	0	0	0	0		0	0	0	0	0	0
AGAP002735	2R	26341795	26355787	-	AGAP002735	histone acetyltransferase MYST4	-	17	0	0	0	0	0	0		0	0	0	0	0	0
AGAP002736	2R	26356725	26362523	+	AGAP002736	-	-	25	0	0	0	3	1	12		0	0	0	0	0	0
AGAP002737	2R	26363580	26395076	+	AGAP002737	-	-	179	0	0	0	1	0	0.558659		0	0	0	0	0	0
AGAP002738	2R	26395267	26410234	-	SCRB5	Class B Scavenger Receptor (CD36 domain).	-	31	0	0	0	0	0	0		0	0	0	0	0	0
AGAP002740	2R	26443249	26444606	-	AGAP002740	FAD synthetase	-	7	0	0	0	0	0	0		0	0	0	0	0	0
AGAP002741	2R	26445016	26565035	-	AGAP002741	histone-lysine N-methyltransferase MLL1	-	12	0	0	0	0	0	0		0	0	0	0	0	0
AGAP002742	2R	26565615	26566673	+	AGAP002742	dynactin 3	-	20	0	0	0	0	0	0		0	0	0	0	0	0
AGAP002748	2R	26638137	26665385	+	AGAP002748	protein kinase C	-	6	0	0	0	0	0	0		0	0	0	0	0	0
AGAP002752	2R	26669738	26673116	+	AGAP002752	DnaJ (Hsp40) homolog, subfamily C, member 3	-	23	0	0	0	0	0	0		0	0	0	0	0	0
AGAP002754	2R	26674578	26675826	+	RpL35a	60S ribosomal protein L35a	-	2	0	0	0	0	0	0		0	0	0	0	0	0
AGAP002757	2R	26711910	26747494	+	AGAP002757	-	-	49	0	0	0	0	0	0		0	0	0	0	0	0
AGAP002756	2R	26729415	26730635	-	AGAP002756	-	-	19	0	0	0	0	0	0		0	0	0	0	0	0
AGAP002758	2R	26774455	26778980	+	AGAP002758	E3 ubiquitin-protein ligase RNF115/126	-	29	0	0	0	0	0	0		0	0	0	0	0	0
AGAP002759	2R	26779138	26781519	-	CCT3	Chaperonin containing TCP1 subunit 3	-	31	0	0	0	0	0	0		0	0	0	0	0	0
AGAP002761	2R	26787557	26789781	-	AGAP002761	3-methylcrotonyl-CoA carboxylase beta subunit	-	9	0	0	0	0	0	0		0	0	0	0	0	0
AGAP002762	2R	26790354	26793054	+	CCT7	Chaperonin containing TCP1 subunit 7	-	12	0	0	0	0	0	0		0	0	0	0	0	0
AGAP002764	2R	26829604	26831375	+	AGAP002764	-	-	10	0	0	0	0	0	0		0	0	0	0	0	0
AGAP002769	2R	26852642	26854309	-	AGAP002769	C-4 methylsterol oxidase	-	10	0	0	0	0	0	0		0	0	0	0	0	0
AGAP002777	2R	27043342	27043816	+	mRpS33	28S ribosomal protein S33, mitochondrial	-	4	0	0	0	0	0	0		0	0	0	0	0	0
AGAP013266	2R	27043843	27051040	-	AGAP013266	eukaryotic translation initiation factor 2-alpha kinase 3	-	27	0	0	0	0	0	0		1	0	3.7037	0	0	0
AGAP002779	2R	27051549	27053652	+	AGAP002779	transcription initiation factor TFIIF subunit alpha	-	18	0	0	0	0	0	0		1	0	5.55556	1	0	5.55556
AGAP002780	2R	27053652	27054296	-	AGAP002780	pre-mRNA branch site protein p14	-	6	0	0	0	0	0	0		0	0	0	0	0	0
AGAP002781	2R	27054619	27059551	+	AGAP002781	-	-	33	0	0	0	0	0	0		2	0	6.06061	0	0	0
AGAP002782	2R	27059818	27078390	+	AGAP002782	nuclear autoantigenic sperm protein	-	45	0	0	0	0	0	0		0	0	0	0	0	0
AGAP002783	2R	27181159	27189160	-	AGAP002783	UDP glucuronosyltransferase 5 family, polypeptide A2	UDPGTs	49	0	0	0	0	0	0		0	0	0	2	1	4.08163
AGAP002788	2R	27237778	27238890	-	AGAP002788	MICOS complex subunit	-	19	0	0	0	0	0	0		2	0	10.5263	0	0	0
AGAP002789	2R	27239227	27242328	+	AGAP002789	-	-	43	0	0	0	0	0	0		5	0	11.6279	0	0	0
AGAP002790	2R	27248415	27319004	+	AGAP002790	amyloid beta A4 protein	-	155	0	0	0	0	0	0		5	0	3.22581	4	0	2.58065
AGAP002795	2R	27634345	27635771	+	AGAP002795	-	-	11	0	0	0	0	0	0		1	0	9.09091	0	0	0
AGAP002801	2R	27656010	27658070	+	AGAP002801	galactosylgalactosylxylosylprotein 3-beta-glucuronosyltransferase 3	-	1	0	0	0	0	0	0		0	0	0	0	0	0
AGAP002802	2R	27707786	27765049	+	AGAP002802	neural cell adhesion molecule	-	69	0	0	0	0	0	0		2	0	2.89855	7	0	10.1449
AGAP002807	2R	27850044	27876551	-	AGAP002807	-	-	86	0	0	0	11	2	12.7907		7	0	8.13953	16	1	18.6047
AGAP002808	2R	27876776	27878029	-	AGAP002808	rRNA small subunit pseudouridine methyltransferase Nep1	-	4	0	0	0	0	0	0		3	0	75	0	0	0
AGAP002812	2R	27885344	27889932	-	AGAP002812	Ras-related protein R-Ras2	-	44	0	0	0	7	0	15.9091		3	0	6.81818	10	0	22.7273
AGAP002813	2R	27897866	27900980	+	CLIPD6	CLIP-domain serine protease	-	27	0	0	0	4	1	14.8148		1	0	3.7037	4	1	14.8148
AGAP002816	2R	27947453	27950606	+	AGAP002816	ERO1-like protein alpha	-	11	0	0	0	0	0	0		0	0	0	0	0	0
AGAP002821	2R	27977691	27978803	+	AGAP002821	-	-	2	0	0	0	0	0	0		0	0	0	0	0	0
AGAP002823	2R	27983653	27984625	-	Med7	Mediator of RNA polymerase II transcription subunit 7	-	1	0	0	0	0	0	0		0	0	0	0	0	0
AGAP002826	2R	28044180	28054600	+	AGAP002826	-	-	25	0	0	0	0	0	0		0	0	0	0	0	0
AGAP002828	2R	28057919	28066888	+	AGAP002828	-	-	5	0	0	0	0	0	0		0	0	0	0	0	0
AGAP002830	2R	28074852	28081996	-	AGAP002830	C-1-tetrahydrofolate synthase, mitochondrial precursor	-	20	0	0	0	0	0	0		0	0	0	0	0	0
AGAP002831	2R	28086296	28088069	+	AGAP002831	ribosomal RNA small subunit methyltransferase H	-	15	0	0	0	0	0	0		1	0	6.66667	1	1	6.66667
AGAP013130	2R	28086518	28086829	+	AGAP013130	-	-	3	0	0	0	0	0	0		1	0	33.3333	0	0	0
AGAP002837	2R	28201310	28202567	+	AGAP002837	-	-	4	0	0	0	0	0	0		0	0	0	1	0	25
AGAP013054	2R	28202825	28205080	+	AGAP013054	-	-	3	0	0	0	1	0	33.3333		2	0	66.6667	2	0	66.6667
AGAP002838	2R	28205338	28207705	+	AGAP002838	-	-	12	0	0	0	0	0	0		0	0	0	2	0	16.6667
AGAP013351	2R	28216609	28217060	-	AGAP013351	-	-	8	0	0	0	0	0	0		0	0	0	0	0	0
AGAP002841	2R	28217172	28218592	-	AGAP002841	pyridoxal phosphate phosphatase PHOSPHO2	-	6	0	0	0	0	0	0		0	0	0	0	0	0
AGAP002848	2R	28300478	28301113	+	AGAP002848	Niemann-Pick Type C-2	Insecticide binding	17	0	0	0	5	0	29.4118		0	0	0	5	1	29.4118
AGAP002853	2R	28309739	28310362	+	AGAP002853	-	-	2	0	0	0	0	0	0		0	0	0	0	0	0
AGAP002857	2R	28317546	28321557	-	AGAP002857	-	-	17	0	0	0	0	0	0		0	0	0	2	0	11.7647
AGAP002858	2R	28322913	28389385	+	AGAP002858	Sodium/potassium-transporting ATPase subunit alpha	-	135	0	0	0	0	0	0		2	0	1.48148	17	0	12.5926
AGAP002859	2R	28397312	28516028	+	AGAP002859	solute carrier family 8 (sodium/calcium exchanger)	-	71	0	0	0	0	0	0		0	0	0	1	0	1.40845
AGAP002862	2R	28480576	28482637	-	CYP6AA1	cytochrome P450	P450s	24	0	0	0	0	0	0		0	0	0	0	0	0
AGAP013128	2R	28483301	28484921	-	CYP6AA2	cytochrome P450	P450s	1	0	0	0	0	0	0		0	0	0	0	0	0
AGAP002868	2R	28499251	28500900	-	CYP6P1	cytochrome P450	P450s	11	0	0	0	0	0	0		0	0	0	0	0	0
AGAP002869	2R	28501033	28502910	-	CYP6P2	cytochrome P450	P450s	13	0	0	0	0	0	0		0	0	0	0	0	0
AGAP013202	2R	28517771	28519399	-	AGAP013202	-	-	23	0	0	0	0	0	0		0	0	0	0	0	0
AGAP000586	2R	28522098	28524387	+	AGAP000586	-	-	29	0	0	0	0	0	0		0	0	0	0	0	0
AGAP029190	2R	28536733	28545349	-	AGAP029190	-	-	3	0	0	0	0	0	0		0	0	0	0	0	0
AGAP002874	2R	28545533	28549273	-	AGAP002874	-	-	18	0	0	0	0	0	0		0	0	0	0	0	0
AGAP002875	2R	28565904	28569281	+	AGAP002875	protein HEXIM1/2	-	51	0	0	0	0	0	0		0	0	0	0	0	0
AGAP002878	2R	28575382	28576061	-	AGAP002878	Cystatin-like protein	-	20	0	0	0	0	0	0		2	0	10	0	0	0
AGAP002879	2R	28576773	28588087	-	AGAP002879	cathepsin F	-	179	0	0	0	0	0	0		2	1	1.11732	5	0	2.7933
AGAP002880	2R	28588445	28589659	-	AGAP002880	COP9 signalosome complex subunit 5	-	15	0	0	0	0	0	0		0	0	0	0	0	0
AGAP002883	2R	28651850	28665505	-	AGAP002883	-	-	8	0	0	0	0	0	0		0	0	0	0	0	0
AGAP002884	2R	28670721	28674244	+	AGAP002884	V-type H+-transporting ATPase subunit B	-	23	0	0	0	0	0	0		0	0	0	0	0	0
AGAP002889	2R	28937967	28938827	-	AGAP002889	NADH dehydrogenase (ubiquinone) 1 subcomplex unknown 2	-	1	0	0	0	0	0	0		0	0	0	0	0	0
AGAP002890	2R	28940946	28943675	+	AGAP002890	Lipid storage droplets surface-binding protein 1	-	24	0	0	0	0	0	0		0	0	0	0	0	0
AGAP002891	2R	28943698	28958926	-	GPRMGL4	putative metabotropic glutamate receptor 4	-	32	0	0	0	0	0	0		0	0	0	0	0	0
AGAP002892	2R	28972460	28977703	-	AGAP002892	heterogeneous nuclear ribonucleoprotein F/H	-	18	0	0	0	0	0	0		0	0	0	0	0	0
AGAP002893	2R	28977849	28978619	-	mRpS23	28S ribosomal protein S23, mitochondrial	-	9	0	0	0	0	0	0		0	0	0	0	0	0
AGAP002896	2R	28995825	29064043	-	AGAP002896	RNA-binding protein Nova	-	29	0	0	0	0	0	0		0	0	0	0	0	0
AGAP002898	2R	29080227	29096273	-	GSTZ1	glutathione S-transferase zeta class 1	GSTs	31	0	0	0	0	0	0		0	0	0	0	0	0
AGAP013212	2R	29096398	29097132	+	AGAP013212	Import inner membrane translocase subunit Tim16	-	11	0	0	0	0	0	0		0	0	0	0	0	0
AGAP013394	2R	29097090	29097582	-	AGAP013394	-	-	1	0	0	0	0	0	0		0	0	0	0	0	0
AGAP002900	2R	29100971	29112447	-	AGAP002900	ubiquitin carboxyl-terminal hydrolase 8	-	12	0	0	0	0	0	0		0	0	0	0	0	0
AGAP002902	2R	29114586	29121237	+	AGAP002902	mothers against decapentaplegic homolog 4	-	39	0	0	0	0	0	0		0	0	0	0	0	0
AGAP002905	2R	29134157	29134861	+	OBP13	odorant-binding protein 13	-	7	0	0	0	0	0	0		0	0	0	0	0	0
AGAP002908	2R	29154310	29159467	+	AGAP002908	splicing factor U2AF 65 kDa subunit	-	17	0	0	0	0	0	0		0	0	0	0	0	0
AGAP002913	2R	29224937	29262789	-	AGAP002913	-	-	92	0	0	0	0	0	0		0	0	0	0	0	0
AGAP002914	2R	29271073	29301565	+	AGAP002914	galactokinase	-	12	0	0	0	0	0	0		0	0	0	1	0	8.33333
AGAP002915	2R	29301757	29436997	-	AGAP002915	-	-	37	0	0	0	0	0	0		0	0	0	1	0	2.7027
AGAP002917	2R	29606453	29606968	+	mRpL34	39S ribosomal protein L34, mitochondrial	-	10	0	0	0	0	0	0		0	0	0	5	1	50
AGAP002919	2R	29609053	29611329	-	RpS6	40S ribosomal protein S6	-	1	0	0	0	0	0	0		0	0	0	0	0	0
AGAP002921	2R	29615095	29616280	+	RpL36	60S ribosomal protein L36	-	1	0	0	0	0	0	0		0	0	0	0	0	0
AGAP002922	2R	29619274	29622732	-	AGAP002922	secretory carrier-associated membrane protein	-	22	0	0	0	1	0	4.54545		0	0	0	1	0	4.54545
AGAP002923	2R	29629576	29631329	-	AGAP002923	bystin	-	13	0	0	0	1	0	7.69231		0	0	0	0	0	0
AGAP002924	2R	29631699	29677441	-	AGAP002924	protein tweety homolog	-	27	0	0	0	0	0	0		0	0	0	0	0	0
AGAP002925	2R	29677839	29681139	-	AGAP002925	poly(U)-specific endoribonuclease	-	24	0	0	0	0	0	0		0	0	0	0	0	0
AGAP029487	2R	29687427	29778161	-	AGAP029487	Phosphodiesterase	-	66	0	0	0	0	0	0		0	0	0	1	0	1.51515
AGAP029377	2R	29700017	29700552	+	AGAP029377	-	-	5	0	0	0	0	0	0		0	0	0	0	0	0
AGAP002928	2R	29743424	29745020	+	AGAP002928	-	-	7	0	0	0	0	0	0		0	0	0	0	0	0
AGAP002931	2R	29823300	29824832	+	Arf2	ADP-ribosylation factor 2	-	7	0	0	0	0	0	0		0	0	0	0	0	0
AGAP013008	2R	29832585	29833425	+	AGAP013008	-	-	1	0	0	0	0	0	0		0	0	0	0	0	0
AGAP002933	2R	29833374	29838048	-	AGAP002933	2-oxoglutarate and iron-dependent oxygenase domain-containing protein 1	-	1	0	0	0	0	0	0		0	0	0	0	0	0
AGAP002935	2R	29839372	29840708	+	eIF3f	Eukaryotic translation initiation factor 3 subunit F	-	5	0	0	0	0	0	0		0	0	0	0	0	0
AGAP029803	2R	29869256	29869872	+	AGAP029803	-	-	11	0	0	0	0	0	0		0	0	0	0	0	0
AGAP002942	2R	29870187	29987190	+	AGAP002942	-	-	95	0	0	0	0	0	0		0	0	0	0	0	0
AGAP002943	2R	29989209	29993835	+	AGAP002943	NAD-dependent deacetylase sirtuin 2	-	49	0	0	0	0	0	0		0	0	0	0	0	0
AGAP002945	2R	30000134	30006998	-	AGAP002945	bifunctional glutamyl/prolyl-tRNA synthetase	-	70	0	0	0	0	0	0		0	0	0	0	0	0
AGAP002947	2R	30007174	30017368	-	AGAP002947	structural maintenance of chromosome 1	-	8	0	0	0	0	0	0		0	0	0	0	0	0
AGAP013516	2R	30009624	30015427	+	TAK1	mitogen-activated protein kinase kinase kinase	-	6	0	0	0	0	0	0		0	0	0	0	0	0
AGAP002948	2R	30017707	30019203	+	AGAP002948	translation initiation factor 4E	-	2	0	0	0	0	0	0		0	0	0	0	0	0
AGAP002952	2R	30059331	30063986	-	AGAP002952	peptidyl-prolyl isomerase G (cyclophilin G)	-	30	0	0	0	0	0	0		0	0	0	0	0	0
AGAP002951	2R	30064527	30074342	-	AGAP002951	BTB/POZ domain-containing protein 7	-	1	0	0	0	0	0	0		0	0	0	0	0	0
AGAP002954	2R	30076837	30079931	-	AGAP002954	pre-mRNA-splicing factor CDC5/CEF1	-	11	0	0	0	0	0	0		0	0	0	0	0	0
AGAP002956	2R	30114469	30115742	+	AGAP002956	splicing factor U2AF 35 kDa subunit	-	6	0	0	0	0	0	0		0	0	0	0	0	0
AGAP002957	2R	30116209	30119456	-	AGAP002957	presenilin 1	-	21	0	0	0	0	0	0		0	0	0	0	0	0
AGAP002958	2R	30120879	30125985	-	AGAP002958	transcription initiation factor TFIIA large subunit	-	21	0	0	0	0	0	0		0	0	0	0	0	0
AGAP002959	2R	30126973	30130618	+	AGAP002959	Squamous cell carcinoma antigen recognized by T-cells 3	-	5	0	0	0	0	0	0		0	0	0	0	0	0
AGAP002960	2R	30130647	30132202	-	AGAP002960	U3 small nucleolar RNA-associated protein 3	-	3	0	0	0	0	0	0		0	0	0	0	0	0
AGAP002961	2R	30132490	30137449	+	AGAP002961	ribosomal RNA-processing protein 12	-	51	0	0	0	0	0	0		0	0	0	0	0	0
AGAP002962	2R	30137446	30139430	-	AGAP002962	-	-	8	0	0	0	0	0	0		0	0	0	0	0	0
AGAP013267	2R	30162734	30179038	+	AGAP013267	-	-	3	0	0	0	1	0	33.3333		0	0	0	0	0	0
AGAP013301	2R	30197195	30248325	+	AGAP013301	-	-	127	0	0	0	0	0	0		0	0	0	0	0	0
AGAP002968	2R	30255777	30257668	-	AGAP002968	thiamine pyrophosphokinase	-	1	0	0	0	0	0	0		0	0	0	0	0	0
AGAP002969	2R	30257856	30260094	-	AGAP002969	asparaginyl-tRNA synthetase	-	24	0	0	0	0	0	0		0	0	0	0	0	0
AGAP002970	2R	30260485	30266137	+	AGAP002970	Importin-11	-	24	0	0	0	0	0	0		0	0	0	0	0	0
AGAP002972	2R	30323552	30371846	-	alpha2	nicotinic acetylcholine receptor subunit alpha 2	Insecticide targets	14	0	0	0	0	0	0		0	0	0	0	0	0
AGAP013509	2R	30340073	30342397	+	AGAP013509	carboxylesterase clade H, member 1	Carboxylesterases	14	0	0	0	0	0	0		0	0	0	0	0	0
AGAP002981	2R	30514393	30514972	+	AGAP002981	cytochrome c oxidase assembly protein COX16 homolog, mitochondrial precursor	-	6	0	0	0	0	0	0		0	0	0	0	0	0
AGAP002982	2R	30519286	30529694	+	AGAP002982	E3 SUMO-protein ligase RanBP2	-	32	0	0	0	0	0	0		0	0	0	0	0	0
AGAP012955	2R	30540254	30543703	-	AGAP012955	solute carrier family 19, member 2	-	2	0	0	0	0	0	0		0	0	0	0	0	0
AGAP002984	2R	30546605	30549576	-	AGAP002984	-	-	4	0	0	0	0	0	0		0	0	0	0	0	0
AGAP013286	2R	30549668	30557708	+	AGAP013286	peptide-methionine (R)-S-oxide reductase	-	8	0	0	0	0	0	0		0	0	0	0	0	0
AGAP002986	2R	30565974	30626360	-	AGAP002986	p21-activated kinase 1	-	10	0	0	0	0	0	0		0	0	0	0	0	0
AGAP002989	2R	30631588	30633726	-	AGAP002989	gamma-interferon-inducible lysosomal thiol reductase	-	7	0	0	0	0	0	0		0	0	0	0	0	0
AGAP002990	2R	30633968	30635100	-	AGAP002990	-	-	3	0	0	0	0	0	0		0	0	0	0	0	0
AGAP002991	2R	30635986	30638585	+	AGAP002991	Ras-related GTP-binding protein A/B	-	27	0	0	0	0	0	0		1	0	3.7037	0	0	0
AGAP002992	2R	30639828	30641485	+	AGAP002992	Carbonic anhydrase	-	17	0	0	0	0	0	0		1	0	5.88235	0	0	0
AGAP002994	2R	30716523	30717472	-	CPR10	cuticular protein RR-2 family 10	Cuticle proteins	17	0	0	0	0	0	0		0	0	0	0	0	0
AGAP002996	2R	30730689	30753555	+	AGAP002996	ATP-dependent Clp protease ATP-binding subunit clpX-like, mitochondrial	-	42	0	0	0	0	0	0		0	0	0	0	0	0
AGAP013119	2R	30779489	30780523	+	AGAP013119	-	-	14	0	0	0	0	0	0		0	0	0	0	0	0
AGAP002999	2R	30868385	30871164	+	AGAP002999	-	-	2	0	0	0	0	0	0		0	0	0	0	0	0
AGAP003000	2R	30871193	30874858	-	AGAP003000	MFS transporter, PCFT/HCP family, solute carrier family 46 (folate transporter	-	11	0	0	0	0	0	0		0	0	0	0	0	0
AGAP003001	2R	30954842	30975549	-	AGAP003001	ribosome assembly protein 1	-	41	0	0	0	0	0	0		0	0	0	0	0	0
AGAP003002	2R	30969683	30972642	-	AGAP003002	AdoMet-dependent rRNA methyltransferase	-	41	0	0	0	0	0	0		0	0	0	0	0	0
AGAP003003	2R	30975847	30977909	-	Aats-tyr	tyrosyl-tRNA synthetase	-	29	0	0	0	0	0	0		0	0	0	0	0	0
AGAP003005	2R	30985240	31002993	-	AGAP003005	serine/threonine-protein kinase SIK	-	10	0	0	0	0	0	0		0	0	0	0	0	0
AGAP003006	2R	31010380	31011662	-	AGAP003006	-	-	1	0	0	0	0	0	0		0	0	0	0	0	0
AGAP003008	2R	31011967	31042325	+	Rpt3	26S proteasome regulatory subunit T3	-	17	0	0	0	0	0	0		0	0	0	0	0	0
AGAP013439	2R	31018898	31020483	-	AGAP013439	serine/threonine-protein kinase SIK	-	1	0	0	0	0	0	0		0	0	0	0	0	0
AGAP003007	2R	31037870	31039151	-	AGAP003007	-	-	4	0	0	0	0	0	0		0	0	0	0	0	0
AGAP003014	2R	31171219	31178746	+	AGAP003014	fasciculation and elongation protein zeta 2 (zygin II)	-	65	0	0	0	0	0	0		0	0	0	0	0	0
AGAP003015	2R	31179112	31180748	+	AGAP003015	Argininosuccinate synthase	-	2	0	0	0	0	0	0		0	0	0	0	0	0
AGAP003016	2R	31182545	31184166	+	AGAP003016	mesencephalic astrocyte-derived neurotrophic factor homolog	-	5	0	0	0	0	0	0		0	0	0	0	0	0
AGAP003018	2R	31185533	31199122	-	AGAP003018	dynamin GTPase	-	67	0	0	0	0	0	0		0	0	0	0	0	0
AGAP003017	2R	31199556	31201234	+	AGAP003017	serine/threonine-protein phosphatase 6 catalytic subunit	-	12	0	0	0	0	0	0		0	0	0	0	0	0
AGAP003021	2R	31208394	31219116	+	AGAP003021	Clathrin heavy chain	-	39	0	0	0	0	0	0		0	0	0	0	0	0
AGAP003022	2R	31221318	31223249	-	AGAP003022	-	-	2	0	0	0	0	0	0		0	0	0	0	0	0
AGAP003023	2R	31224678	31230265	-	AGAP003023	syntaxin-binding protein 1	-	25	0	0	0	0	0	0		0	0	0	0	0	0
AGAP003024	2R	31230560	31232558	+	AGAP003024	-	-	13	0	0	0	0	0	0		0	0	0	0	0	0
AGAP003027	2R	31239097	31243757	+	AGAP003027	dumpy-like protein	-	21	0	0	0	0	0	0		0	0	0	0	0	0
AGAP029392	2R	31244364	31245541	+	AGAP029392	-	-	6	0	0	0	0	0	0		0	0	0	0	0	0
AGAP003028	2R	31245928	31248261	-	AGAP003028	Ras-related protein Rab-35	-	3	0	0	0	0	0	0		0	0	0	0	0	0
AGAP003030	2R	31252286	31254127	-	AGAP003030	Pyruvate dehydrogenase E1 component subunit alpha	-	9	0	0	0	0	0	0		0	0	0	0	0	0
AGAP003036	2R	31281776	31282954	+	AGAP003036	histone deacetylase complex subunit SAP18	-	3	0	0	0	0	0	0		0	0	0	0	0	0
AGAP003038	2R	31293476	31309583	-	AGAP003038	-	-	17	0	0	0	0	0	0		0	0	0	0	0	0
AGAP003039	2R	31351382	31364077	-	AGAP003039	organic cation transporter	-	15	0	0	0	0	0	0		0	0	0	0	0	0
AGAP003040	2R	31366291	31371602	-	AGAP003040	p90 ribosomal S6 kinase	-	7	0	0	0	0	0	0		0	0	0	0	0	0
AGAP003041	2R	31402277	31403323	+	AGAP003041	-	-	10	0	0	0	0	0	0		0	0	0	0	0	0
AGAP003043	2R	31405550	31421342	+	AGAP003043	-	-	119	0	0	0	0	0	0		0	0	0	0	0	0
AGAP003047	2R	31426492	31435204	-	AGAP003047	ATP-dependent RNA helicase	-	36	0	0	0	1	0	2.77778		0	0	0	0	0	0
AGAP003048	2R	31435333	31436656	+	AGAP003048	ribosome production factor 2	-	13	0	0	0	0	0	0		0	0	0	0	0	0
AGAP003050	2R	31464582	31470040	-	AGAP003050	stearoyl-CoA desaturase (delta-9 desaturase)	-	10	0	0	0	0	0	0		0	0	0	0	0	0
AGAP003051	2R	31471355	31481210	-	AGAP003051	stearoyl-CoA desaturase (delta-9 desaturase)	-	9	0	0	0	0	0	0		0	0	0	0	0	0
AGAP003052	2R	31482574	31484465	-	AGAP003052	small glutamine-rich tetratricopeptide repeat-containing protein alpha	-	15	0	0	0	0	0	0		0	0	0	0	0	0
AGAP003057	2R	31600189	31603686	-	CLIPB8	CLIP-domain serine protease	-	10	0	0	0	0	0	0		0	0	0	0	0	0
AGAP029770	2R	31605794	31607301	-	AGAP029770	-	-	16	0	0	0	0	0	0		0	0	0	0	0	0
AGAP003063	2R	31944744	31945648	+	AGAP003063	Rwd domain-containing protein	-	3	0	0	0	0	0	0		0	0	0	0	0	0
AGAP003068	2R	31947503	31959890	+	AGAP003068	-	-	6	0	0	0	0	0	0		0	0	0	0	0	0
AGAP003066	2R	31949547	31951494	-	CYP304B1	cytochrome P450	P450s	3	0	0	0	0	0	0		0	0	0	0	0	0
AGAP003067	2R	31952279	31954524	-	CYP304C1	cytochrome P450	P450s	3	0	0	0	0	0	0		0	0	0	0	0	0
AGAP003069	2R	31960378	31961579	+	AGAP003069	signal peptidase, endoplasmic reticulum-type	-	5	0	0	0	0	0	0		0	0	0	0	0	0
AGAP003075	2R	32124793	32137059	+	AGAP003075	-	-	12	0	0	0	0	0	0		0	0	0	0	0	0
AGAP003074	2R	32125286	32129913	-	SLC25A10	mitochondrial dicarboxylate transporter (solute carrier family 25)	-	1	0	0	0	0	0	0		0	0	0	0	0	0
AGAP003080	2R	32252862	32291323	+	AGAP003080	oo18 RNA-binding protein	-	43	0	0	0	0	0	0		0	0	0	0	0	0
AGAP029577	2R	32319644	32373165	-	AGAP029577	-	-	63	0	0	0	0	0	0		0	0	0	0	0	0
AGAP003085	2R	32329745	32331954	+	AGAP003085	splicing factor 3A	-	14	0	0	0	0	0	0		0	0	0	0	0	0
AGAP003086	2R	32378725	32379968	-	AGAP003086	-	-	16	0	0	0	0	0	0		0	0	0	0	0	0
AGAP003087	2R	32380090	32381475	+	AGAP003087	-	-	3	0	0	0	0	0	0		0	0	0	0	0	0
AGAP003088	2R	32381505	32383701	-	AGAP003088	-	-	22	0	0	0	0	0	0		0	0	0	0	0	0
AGAP003089	2R	32383651	32385664	+	AGAP003089	ATP-dependent RNA helicase	-	7	0	0	0	0	0	0		0	0	0	0	0	0
AGAP003091	2R	32394207	32395229	-	AGAP003091	Sterol carrier protein 2 variant 2	-	5	0	0	0	0	0	0		0	0	0	0	0	0
AGAP003092	2R	32401891	32414563	+	AGAP003092	Ras-related C3 botulinum toxin substrate 1 precursor	-	5	0	0	0	0	0	0		0	0	0	0	0	0
AGAP003093	2R	32415453	32416824	+	AGAP003093	replication factor C subunit 2/4	-	4	0	0	0	0	0	0		0	0	0	0	0	0
AGAP003094	2R	32416655	32417923	-	AGAP003094	transcription initiation factor TFIID subunit 9B	-	8	0	0	0	0	0	0		0	0	0	0	0	0
AGAP003095	2R	32418935	32421669	+	AGAP003095	yellow protein	-	16	0	0	0	0	0	0		0	0	0	0	0	0
AGAP003099	2R	32428647	32430319	-	AGAP003099	hydroxypyruvate isomerase	-	14	0	0	0	0	0	0		0	0	0	0	0	0
AGAP003106	2R	32439547	32443300	-	Nep4	neprilysin, neutral endopeptidase 4	-	1	0	0	0	0	0	0		0	0	0	0	0	0
AGAP003109	2R	32501852	32504497	+	AGAP003109	transcriptional adapter 2-beta	-	12	0	0	0	0	0	0		0	0	0	0	0	0
AGAP003111	2R	32505122	32508925	+	AGAP003111	-	-	1	0	0	0	0	0	0		0	0	0	0	0	0
AGAP003112	2R	32508947	32509657	-	AGAP003112	vesicle transport through interaction with t-SNAREs 1	-	7	0	0	0	0	0	0		0	0	0	0	0	0
AGAP003114	2R	32510088	32550892	+	AGAP003114	protein phosphatase 1, catalytic subunit	-	32	0	0	0	0	0	0		0	0	0	0	0	0
AGAP029510	2R	32854395	32876071	+	AGAP029510	-	-	76	0	0	0	0	0	0		0	0	0	0	0	0
AGAP003118	2R	32877387	32884196	+	AGAP003118	SWI/SNF related, matrix associated, actin dependent regulator of chromatin	-	20	0	0	0	0	0	0		0	0	0	0	0	0
AGAP013357	2R	32884488	32892908	-	AGAP013357	E3 ubiquitin-protein ligase Arkadia	-	70	0	0	0	0	0	0		0	0	0	0	0	0
AGAP003119	2R	32893778	32895350	+	AGAP003119	translation initiation factor 1A	-	9	0	0	0	0	0	0		0	0	0	0	0	0
AGAP003121	2R	32904307	32914044	-	AGAP003121	phosphatidylinositol 4-kinase type 2	-	12	0	0	0	0	0	0		0	0	0	0	0	0
AGAP003124	2R	32937705	32949396	-	AGAP003124	dihydropyrimidinase	-	2	0	0	0	0	0	0		0	0	0	0	0	0
AGAP003126	2R	32958889	32959764	+	AGAP003126	-	-	1	0	0	0	0	0	0		0	0	0	0	0	0
AGAP003131	2R	33105501	33107539	+	AGAP003131	enhancer of mRNA-decapping protein 3	-	1	0	0	0	0	0	0		0	0	0	0	0	0
AGAP003133	2R	33109805	33118993	+	AGAP003133	E3 ubiquitin-protein ligase NEDD4	-	3	0	0	0	0	0	0		0	0	0	0	0	0
AGAP003134	2R	33120992	33121682	+	AGAP003134	FK506-binding protein 2	-	2	0	0	0	0	0	0		0	0	0	0	0	0
AGAP003135	2R	33121659	33122732	-	AGAP003135	transcription initiation factor TFIID subunit 12	-	1	0	0	0	0	0	0		0	0	0	0	0	0
AGAP003136	2R	33122812	33125038	+	AGAP003136	2-oxoisovalerate dehydrogenase E1 component, alpha subunit	-	3	0	0	0	0	0	0		0	0	0	0	0	0
AGAP003139	2R	33148444	33154607	-	SRPN9	serine protease inhibitor (serpin) 9	-	7	0	0	0	0	0	0		0	0	0	0	0	0
AGAP003141	2R	33183329	33200001	-	AGAP003141	Insulin-related peptide binding protein	-	17	0	0	0	0	0	0		0	0	0	0	0	0
AGAP003142	2R	33208445	33211514	+	AGAP003142	sulfide:quinone oxidoreductase	-	8	0	0	0	0	0	0		0	0	0	0	0	0
AGAP003143	2R	33211871	33213560	+	AGAP003143	-	-	8	0	0	0	0	0	0		0	0	0	0	0	0
AGAP003160	2R	33416396	33436321	+	AGAP003160	MAP kinase interacting serine/threonine kinase	-	8	0	0	0	0	0	0		0	0	0	0	0	0
AGAP003162	2R	33442603	33450523	-	AGAP003162	-	-	6	0	0	0	0	0	0		0	0	0	0	0	0
AGAP003164	2R	33461631	33476357	-	AGAP003164	-	-	3	0	0	0	0	0	0		0	0	0	0	0	0
AGAP003167	2R	33497704	33503305	-	AGAP003167	NAD(P) transhydrogenase	-	5	0	0	0	0	0	0		0	0	0	0	0	0
AGAP003174	2R	33525647	33553465	+	AGAP003174	-	-	1	0	0	0	0	0	0		0	0	0	0	0	0
AGAP003177	2R	33571981	33574014	-	AGAP003177	Upstream transcription factor 2/L-myc-2	-	3	0	0	0	0	0	0		0	0	0	0	0	0
AGAP003179	2R	33579421	33582927	+	AGAP003179	E3 ubiquitin-protein ligase synoviolin	-	7	0	0	0	0	0	0		0	0	0	0	0	0
AGAP003181	2R	33597478	33613322	+	AGAP003181	-	-	4	0	0	0	0	0	0		0	0	0	0	0	0
AGAP003183	2R	33617824	33618950	-	AGAP003183	protein transport protein SEC13	-	13	0	0	0	0	0	0		0	0	0	0	0	0
AGAP003184	2R	33619696	33629877	-	AGAP003184	5-aminolevulinate synthase	-	20	0	0	0	0	0	0		0	0	0	0	0	0
AGAP003185	2R	33630367	33632798	+	AGAP003185	-	-	20	0	0	0	0	0	0		0	0	0	0	0	0
AGAP003187	2R	33669739	33686808	+	AGAP003187	protein-tyrosine phosphatase	-	34	0	0	0	0	0	0		0	0	0	0	0	0
AGAP003192	2R	33739910	33743740	-	AGAP003192	alpha-soluble NSF attachment protein	-	21	0	0	0	0	0	0		0	0	0	0	0	0
AGAP003193	2R	33743872	33744863	+	AGAP003193	GPN-loop GTPase	-	2	0	0	0	0	0	0		0	0	0	0	0	0
AGAP003194	2R	33744891	33746761	-	SRPN8	serine protease inhibitor (serpin) 8	-	5	0	0	0	0	0	0		0	0	0	0	0	0
AGAP003195	2R	33748704	33749967	+	AGAP003195	fatty acyl-CoA elongase	-	2	0	0	0	0	0	0		0	0	0	0	0	0
AGAP003196	2R	33751435	33752591	+	AGAP003196	elongation of very long chain fatty acids protein 7	-	1	0	0	0	0	0	0		0	0	0	0	0	0
AGAP003197	2R	33757141	33758507	+	AGAP003197	fatty acyl-CoA elongase	-	4	0	0	0	0	0	0		0	0	0	0	0	0
AGAP013219	2R	33759945	33761032	+	AGAP013219	elongation of very long chain fatty acids protein 7	-	2	0	0	0	0	0	0		0	0	0	0	0	0
AGAP003199	2R	33777361	33778417	-	AGAP003199	mitochondrial import inner membrane translocase subunit (TIM22)	-	2	0	0	0	0	0	0		0	0	0	0	0	0
AGAP012981	2R	33780517	33782969	+	AGAP012981	NipSnap homolog 2	-	12	0	0	0	0	0	0		0	0	0	0	0	0
AGAP003201	2R	33788255	33791392	-	AGAP003201	-	-	4	0	0	0	0	0	0		0	0	0	0	0	0
AGAP003200	2R	33798546	33800823	+	AGAP003200	NipSnap homolog 2	-	1	0	0	0	0	0	0		0	0	0	0	0	0
AGAP003202	2R	33806359	33812924	-	AGAP003202	thousand and one amino acid protein kinase	-	9	0	0	0	0	0	0		0	0	0	0	0	0
AGAP003206	2R	33850226	33882998	-	AGAP003206	-	-	31	0	0	0	0	0	0		0	0	0	0	0	0
AGAP003207	2R	33883783	33887553	-	AGAP003207	signal peptide peptidase-like 3	-	5	0	0	0	0	0	0		0	0	0	0	0	0
AGAP003208	2R	33888401	33891396	+	AGAP003208	solute carrier family 25, member 44	-	2	0	0	0	0	0	0		0	0	0	0	0	0
AGAP003212	2R	33988945	33991252	-	Adrenodoxin	-	-	29	0	0	0	0	0	0		0	0	0	0	0	0
AGAP003215	2R	33995894	33997418	+	Rpt2	26S proteasome regulatory subunit T2	-	5	0	0	0	0	0	0		0	0	0	0	0	0
AGAP003216	2R	33997680	33999101	-	Rpt2	26S proteasome regulatory subunit T2	-	2	0	0	0	0	0	0		0	0	0	0	0	0
AGAP003217	2R	33999894	34000640	+	mRpS6	28S ribosomal protein S6, mitochondrial	-	6	0	0	0	0	0	0		0	0	0	0	0	0
AGAP003218	2R	34000712	34005635	-	AGAP003218	-	-	47	0	0	0	0	0	0		0	0	0	0	0	0
AGAP003219	2R	34006616	34010423	+	AGAP003219	-	-	23	0	0	0	0	0	0		0	0	0	0	0	0
AGAP003221	2R	34017957	34028112	+	ABCC3	ATP-binding cassette transporter (ABC transporter) family C member 3	ABC transporters	3	0	0	0	0	0	0		0	0	0	0	0	0
AGAP003228	2R	34050297	34052521	+	AGAP003228	histone acetyltransferase type B subunit 2	-	9	0	0	0	0	0	0		0	0	0	0	0	0
AGAP003229	2R	34052690	34054297	-	AGAP003229	-	-	7	0	0	0	0	0	0		0	0	0	0	0	0
AGAP003232	2R	34060175	34065980	+	AGAP003232	splicing factor 4	-	47	0	0	0	0	0	0		0	0	0	0	0	0
AGAP003238	2R	34319513	34365496	-	AGAP003238	N-myc downstream regulated	-	38	0	0	0	0	0	0		0	0	0	0	0	0
AGAP003239	2R	34371666	34373175	+	AGAP003239	meiotic chromosome segregation protein	-	11	0	0	0	0	0	0		0	0	0	0	0	0
AGAP003240	2R	34373887	34377640	+	AGAP003240	Protein jagunal	-	31	0	0	0	0	0	0		0	0	0	0	0	0
AGAP003242	2R	34392223	34394505	-	AGAP003242	RNA polymerase-associated protein LEO1	-	11	0	0	0	0	0	0		0	0	0	0	0	0
AGAP003243	2R	34394811	34397076	+	AGAP003243	-	-	32	0	0	0	0	0	0		0	0	0	0	0	0
AGAP003246	2R	34456183	34457654	-	CLIPB2	CLIP-domain serine protease	-	8	0	0	0	0	0	0		0	0	0	0	0	0
AGAP003247	2R	34458199	34459638	-	CLIPB19	CLIP-domain serine protease	-	20	0	0	0	0	0	0		0	0	0	0	0	0
AGAP003248	2R	34459982	34461010	-	AGAP003248	-	-	7	0	0	0	0	0	0		0	0	0	0	0	0
AGAP003249	2R	34469320	34470735	-	CLIPB3	CLIP-domain serine protease	-	1	0	0	0	0	0	0		0	0	0	0	0	0
AGAP003250	2R	34471874	34473722	-	CLIPB4	CLIP-domain serine protease	-	19	0	0	0	0	0	0		0	0	0	0	0	0
AGAP003251	2R	34475678	34477343	+	CLIPB1	CLIP-domain serine protease	-	17	0	0	0	0	0	0		0	0	0	0	0	0
AGAP013184	2R	34480553	34482380	-	CLIPB36	CLIP-domain serine protease	-	6	0	0	0	0	0	0		0	0	0	0	0	0
AGAP003261	2R	34561696	34567457	+	AGAP003261	-	-	1	0	0	0	0	0	0		0	0	0	0	0	0
AGAP003263	2R	34570544	34603508	+	AGAP003263	CDC42 small effector protein-like protein	-	1	0	0	0	0	0	0		0	0	0	0	0	0
AGAP003264	2R	34604194	34606009	+	AGAP003264	histone acetyltransferase 1	-	3	0	0	0	0	0	0		0	0	0	0	0	0
AGAP003265	2R	34606145	34607753	-	AGAP003265	peptidyl-prolyl isomerase D	-	2	0	0	0	0	0	0		0	0	0	0	0	0
AGAP003266	2R	34608146	34613903	+	AGAP003266	myotubularin-related protein 9	-	2	0	0	0	0	0	0		0	0	0	0	0	0
AGAP003267	2R	34652387	34677909	-	AGAP003267	-	-	9	0	0	0	0	0	0		0	0	0	0	0	0
AGAP029112	2R	35177030	35192372	+	AGAP029112	-	-	4	0	0	0	0	0	0		0	0	0	0	0	0
AGAP003296	2R	35200654	35209430	-	AGAP003296	LETM1 and EF-hand domain-containing protein 1, mitochondrial precursor	-	1	0	0	0	0	0	0		0	0	0	0	0	0
AGAP003302	2R	35342744	35344387	+	AGAP003302	-	-	2	0	0	0	0	0	0		0	0	0	0	0	0
AGAP003311	2R	35768488	35772429	+	AGAP003311	-	-	1	0	0	0	0	0	0		0	0	0	0	0	0
AGAP003317	2R	35842283	35861452	-	AGAP003317	-	-	2	0	0	0	0	0	0		0	0	0	0	0	0
AGAP003325	2R	35980501	35981905	+	AGAP003325	NADH dehydrogenase (ubiquinone) 1 alpha subcomplex 4	-	1	0	0	0	0	0	0		0	0	0	0	0	0
AGAP013189	2R	36147642	36152498	+	AGAP013189	-	-	2	0	0	0	0	0	0		0	0	0	0	0	0
AGAP003369	2R	36899169	36908992	+	AGAP003369	RNA-binding protein 16	-	1	0	0	0	0	0	0		0	0	0	0	0	0
AGAP003400	2R	37363247	37403286	+	AGAP003400	-	-	44	0	0	0	0	0	0		0	0	0	0	0	0
AGAP003402	2R	37408701	37420218	-	AGAP003402	-	-	63	0	0	0	0	0	0		0	0	0	0	0	0
AGAP003405	2R	37425167	37435764	+	AGAP003405	adenylosuccinate synthase	-	52	0	0	0	0	0	0		0	0	0	0	0	0
AGAP003408	2R	37449580	37453527	+	AGAP003408	aldose reductase	-	3	0	0	0	0	0	0		0	0	0	0	0	0
AGAP003409	2R	37453567	37458481	-	AGAP003409	-	-	15	0	0	0	0	0	0		0	0	0	0	0	0
AGAP003412	2R	37462190	37462828	-	RpS28	40S ribosomal protein S28	-	1	0	0	0	0	0	0		0	0	0	0	0	0
AGAP003414	2R	37464483	37465681	-	AGAP003414	3-hydroxyacyl-CoA dehydrogenase / 3-hydroxy-2-methylbutyryl-CoA dehydrogenase	-	9	0	0	0	0	0	0		0	0	0	0	0	0
AGAP003415	2R	37465962	37467390	+	AGAP003415	Grx3p	-	10	0	0	0	0	0	0		0	0	0	0	0	0
AGAP003416	2R	37466879	37468128	-	AGAP003416	prefoldin alpha subunit	-	9	0	0	0	0	0	0		0	0	0	0	0	0
AGAP003417	2R	37469581	37472985	-	AGAP003417	-	-	1	0	0	0	0	0	0		0	0	0	0	0	0
AGAP003418	2R	37482847	37493897	+	AGAP003418	stearoyl-CoA desaturase (delta-9 desaturase)	-	4	0	0	0	0	0	0		0	0	0	0	0	0
AGAP003421	2R	37513849	37514968	+	AGAP003421	-	-	20	0	0	0	0	0	0		0	0	0	0	0	0
AGAP003422	2R	37516035	37519516	+	AGAP003422	endoplasmic reticulum metallopeptidase 1	-	19	0	0	0	0	0	0		0	0	0	0	0	0
AGAP003424	2R	37522822	37530342	-	AGAP003424	catenin alpha	-	33	0	0	0	0	0	0		0	0	0	0	0	0
AGAP003428	2R	37646811	37672910	+	AGAP003428	speckle-type POZ protein	-	19	0	0	0	0	0	0		0	0	0	0	0	0
AGAP003429	2R	37677571	37683898	-	AGAP003429	LIM and senescent cell antigen-like domains 1	-	12	0	0	0	0	0	0		0	0	0	0	0	0
AGAP003430	2R	37684196	37686348	-	VhaM8.9	vacuolar H+ ATPase M8.9 accessory subunit	-	14	0	0	0	0	0	0		0	0	0	0	0	0
AGAP003431	2R	37686844	37695683	-	AGAP003431	RUN and FYVE domain-containing 2	-	5	0	0	0	0	0	0		0	0	0	0	0	0
AGAP003437	2R	37711609	37717416	-	AGAP003437	-	-	45	0	0	0	0	0	0		0	0	0	0	0	0
AGAP003439	2R	37723747	37763186	-	AGAP003439	-	-	5	0	0	0	0	0	0		0	0	0	0	0	0
AGAP003440	2R	37763861	37765638	+	AGAP003440	-	-	11	0	0	0	0	0	0		0	0	0	0	0	0
AGAP003441	2R	37765972	37806683	-	AGAP003441	-	-	10	0	0	0	0	0	0		0	0	0	0	0	0
AGAP003444	2R	37835525	37836291	-	AGAP003444	-	-	1	0	0	0	0	0	0		0	0	0	0	0	0
AGAP003445	2R	37839162	37845437	-	Tsc1	tuberous sclerosis 1	-	13	0	0	0	0	0	0		0	0	0	0	0	0
AGAP003446	2R	37846028	37850363	-	AGAP003446	-	-	1	0	0	0	0	0	0		0	0	0	0	0	0
AGAP003447	2R	37850593	37851292	-	AGAP003447	-	-	2	0	0	0	0	0	0		0	0	0	0	0	0
AGAP003453	2R	37877209	37879880	+	AGAP003453	-	-	31	0	0	0	0	0	0		0	0	0	0	0	0
AGAP003457	2R	37886594	37936316	-	AGAP003457	-	-	27	0	0	0	0	0	0		0	0	0	0	0	0
AGAP003460	2R	37940831	37942060	+	AGAP003460	mRNA (guanine-N7-)-methyltransferase	-	2	0	0	0	0	0	0		0	0	0	0	0	0
AGAP003462	2R	37962920	37965218	+	AGAP003462	protein arginine N-methyltransferase 1	-	19	0	0	0	0	0	0		0	0	0	0	0	0
AGAP003463	2R	37965282	37966772	-	AGAP003463	-	-	8	0	0	0	0	0	0		0	0	0	0	0	0
AGAP003473	2R	38106421	38106827	+	AGAP003473	-	-	2	0	0	0	0	0	0		0	0	0	0	0	0
AGAP003474	2R	38108202	38109061	+	AGAP003474	-	-	5	0	0	0	0	0	0		0	0	0	0	0	0
AGAP003475	2R	38175902	38184236	-	AGAP003475	leucyl aminopeptidase	-	15	0	0	0	0	0	0		0	0	0	0	0	0
AGAP003476	2R	38184428	38185694	-	AGAP003476	protein BCP1	-	5	0	0	0	0	0	0		0	0	0	0	0	0
AGAP003477	2R	38186001	38188202	+	CCT6	Chaperonin containing TCP1 subunit 6	-	19	0	0	0	0	0	0		0	0	0	0	0	0
AGAP003478	2R	38188720	38190432	-	AGAP003478	CDP-diacylglycerol--inositol 3-phosphatidyltransferase	-	5	0	0	0	0	0	0		0	0	0	0	0	0
AGAP003484	2R	38548840	38559123	-	AGAP003484	oxysterol-binding protein	-	3	0	0	0	0	0	0		0	0	0	0	0	0
AGAP003486	2R	38588740	38596358	+	AGAP003486	-	-	1	0	0	0	0	0	0		0	0	0	0	0	0
AGAP003509	2R	38807776	38978860	-	AGAP003509	Complexin, isoform V	-	8	0	0	0	0	0	0		0	0	0	0	0	0
AGAP003513	2R	39039537	39053264	-	AGAP003513	-	-	4	0	0	0	0	0	0		0	0	0	0	0	0
AGAP003514	2R	39058134	39063887	+	AGAP003514	-	-	6	0	0	0	0	0	0		0	0	0	0	0	0
AGAP003515	2R	39064116	39065063	-	NIT8537	-	-	3	0	0	0	0	0	0		0	0	0	0	0	0
AGAP003517	2R	39071051	39077172	-	AGAP003517	phenylalanyl-tRNA synthetase beta chain	-	11	0	0	0	0	0	0		0	0	0	0	0	0
AGAP003519	2R	39077834	39106555	+	AGAP003519	ankyrin repeat domain-containing protein 17	-	151	0	0	0	0	0	0		0	0	0	0	0	0
AGAP003521	2R	39106810	39108464	-	AGAP003521	alpha-2-macroglobulin receptor-associated protein	-	10	0	0	0	0	0	0		0	0	0	0	0	0
AGAP003523	2R	39116036	39125075	-	AGAP003523	hypoxia-inducible factor prolyl hydroxylase	-	28	0	0	0	0	0	0		0	0	0	0	0	0
AGAP003525	2R	39130048	39140656	+	AGAP003525	CCR4-NOT transcription complex, subunit 2	-	32	0	0	0	0	0	0		0	0	0	0	0	0
AGAP003533	2R	39215003	39215888	+	AGAP003533	DnaJ homolog subfamily C member 19	-	1	0	0	0	0	0	0		0	0	0	0	0	0
AGAP003534	2R	39215988	39216834	+	AGAP003534	UPF0443 protein AGAP003534	-	2	0	0	0	0	0	0		0	0	0	0	0	0
AGAP003536	2R	39218214	39219510	-	AGAP003536	solute carrier family 25 (mitochondrial S-adenosylmethionine transporter)	-	1	0	0	0	0	0	0		0	0	0	0	0	0
AGAP003537	2R	39223024	39245518	-	AGAP003537	Cys2His2 zinc finger developmental/cell cycle regulator, other	-	4	0	0	0	0	0	0		0	0	0	0	0	0
AGAP003540	2R	39337340	39342791	+	AGAP003540	-	-	1	0	0	0	0	0	0		0	0	0	0	0	0
AGAP003541	2R	39343803	39351213	+	AGAP003541	eukaryotic translation elongation factor 1 alpha 1	-	4	0	0	0	0	0	0		0	0	0	0	0	0
AGAP013362	2R	39350733	39351986	+	AGAP013362	-	-	2	0	0	0	0	0	0		0	0	0	0	0	0
AGAP003542	2R	39353618	39357003	+	AGAP003542	Epoxide hydrolase 2, cytoplasmic	-	5	0	0	0	0	0	0		0	0	0	0	0	0
AGAP003545	2R	39361783	39364284	-	Osk	protein oskar	-	7	0	0	0	0	0	0		0	0	0	0	0	0
AGAP003546	2R	39365291	39418249	+	AGAP003546	Polychaetoid, isoform F	-	7	0	0	0	0	0	0		0	0	0	0	0	0
AGAP003547	2R	39423689	39425846	+	AGAP003547	MORN repeat-containing protein 4	-	5	0	0	0	0	0	0		0	0	0	0	0	0
AGAP003549	2R	39429618	39432486	-	AGAP003549	-	-	4	0	0	0	0	0	0		0	0	0	0	0	0
AGAP003551	2R	39447542	39449167	+	AGAP003551	beta-1,4-mannosyltransferase	-	2	0	0	0	0	0	0		0	0	0	0	0	0
AGAP013398	2R	39450610	39451766	-	AGAP013398	DDRGK domain-containing protein 1	-	1	0	0	0	0	0	0		0	0	0	0	0	0
AGAP003556	2R	39456126	39460012	+	RpL3	60S ribosomal protein L3	-	7	0	0	0	0	0	0		0	0	0	0	0	0
AGAP003557	2R	39461136	39462023	+	AGAP003557	-	-	12	0	0	0	0	0	0		0	0	0	0	0	0
AGAP003558	2R	39462294	39463373	-	AGAP003558	-	-	6	0	0	0	0	0	0		0	0	0	0	0	0
AGAP003560	2R	39524664	39530336	+	AGAP003560	UDP-glucose:glycoprotein glucosyltransferase	UDPGTs	47	0	0	0	0	0	0		0	0	0	0	0	0
AGAP003562	2R	39531968	39535174	-	AGAP003562	-	-	1	0	0	0	0	0	0		0	0	0	0	0	0
AGAP003567	2R	39543182	39543861	-	AGAP003567	hepatitis B virus X-interacting protein	-	6	0	0	0	0	0	0		0	0	0	0	0	0
AGAP028406	2R	39753106	39753411	-	AGAP028406	-	-	1	0	0	0	0	0	0		0	0	0	0	0	0
AGAP003576	2R	40086746	40092140	-	AGAP003576	transportin-3	-	31	0	0	0	0	0	0		0	0	0	0	0	0
AGAP003578	2R	40154220	40164835	-	AGAP003578	aldehyde dehydrogenase (NAD+)	-	8	0	0	0	0	0	0		0	0	0	0	0	0
AGAP003580	2R	40286509	40288011	-	AGAP003580	-	-	12	0	0	0	0	0	0		0	0	0	0	0	0
AGAP003581	2R	40335703	40336953	-	AGAP003581	D-xylulose reductase A	-	4	0	0	0	0	0	0		0	0	0	0	0	0
AGAP003583	2R	40339598	40340889	-	AGAP003583	L-iditol 2-dehydrogenase	-	6	0	0	0	0	0	0		0	0	0	0	0	0
AGAP003584	2R	40342413	40344359	+	AGAP003584	L-iditol 2-dehydrogenase	-	21	0	0	0	0	0	0		0	0	0	0	0	0
AGAP003585	2R	40344547	40345709	+	AGAP003585	-	-	3	0	0	0	0	0	0		0	0	0	0	0	0
AGAP003586	2R	40345852	40349366	-	AGAP003586	Phosphate carrier, mitochondrial	-	6	0	0	0	0	0	0		0	0	0	0	0	0
AGAP013333	2R	40350229	40354115	-	AGAP013333	Phosphate carrier, mitochondrial	-	19	0	0	0	0	0	0		0	0	0	0	0	0
AGAP003587	2R	40355281	40362119	-	AGAP003587	sodium-independent sulfate anion transporter	-	18	0	0	0	0	0	0		0	0	0	0	0	0
AGAP003588	2R	40362315	40363352	+	VATH	V-type H+-transporting ATPase subunit H	-	15	0	0	0	0	0	0		0	0	0	0	0	0
AGAP003592	2R	40369001	40370901	-	RpLP0	60S ribosomal protein LP0	-	1	0	0	0	0	0	0		0	0	0	0	0	0
AGAP003593	2R	40371249	40375009	-	AGAP003593	Protein arginine methyltransferase RmtB	-	16	0	0	0	0	0	0		0	0	0	0	0	0
AGAP003595	2R	40378222	40382994	+	AGAP003595	rRNA biogenesis protein RRP5	-	39	0	0	0	0	0	0		0	0	0	0	0	0
AGAP003596	2R	40384322	40392531	+	AGAP003596	-	-	21	0	0	0	0	0	0		0	0	0	0	0	0
AGAP003597	2R	40392844	40401314	-	AGAP003597	histone-lysine N-methyltransferase SUV39H	-	12	0	0	0	0	0	0		0	0	0	0	0	0
AGAP003598	2R	40402605	40404314	+	AGAP003598	template-activating factor I	-	8	0	0	0	0	0	0		0	0	0	0	0	0
AGAP003599	2R	40404713	40405928	-	ATPsynO	F-type H+-transporting ATPase oligomycin sensitivity conferral protein	-	3	0	0	0	0	0	0		0	0	0	0	0	0
AGAP003600	2R	40406790	40425548	-	AGAP003600	Elongation of very long chain fatty acids protein	-	27	0	0	0	0	0	0		0	0	0	0	0	0
AGAP003602	2R	40439000	40441564	+	AGAP003602	methyltransferase-like protein 9	-	2	0	0	0	0	0	0		0	0	0	0	0	0
AGAP003605	2R	40463165	40467259	+	AGAP003605	cullin 2	-	19	0	0	0	0	0	0		0	0	0	0	0	0
AGAP003610	2R	40488669	40496599	-	AGAP003610	-	-	10	0	0	0	0	0	0		0	0	0	0	0	0
AGAP003612	2R	40511024	40512566	-	AGAP003612	-	-	8	0	0	0	0	0	0		0	0	0	0	0	0
AGAP003613	2R	40513174	40515128	+	AGAP003613	palmitoyltransferase ZDHHC3	-	4	0	0	0	0	0	0		0	0	0	0	0	0
AGAP003614	2R	40514933	40516149	-	AGAP003614	-	-	11	0	0	0	0	0	0		0	0	0	0	0	0
AGAP003615	2R	40553470	40555226	+	AGAP003615	toll-interacting protein	-	14	0	0	0	0	0	0		0	0	0	0	0	0
AGAP003618	2R	40567282	40576549	-	AGAP003618	serine/threonine-protein kinase LATS1/2	-	37	0	0	0	0	0	0		0	0	0	0	0	0
AGAP003619	2R	40577034	40586604	+	AGAP003619	transcription elongation factor SPT6	-	87	0	0	0	0	0	0		0	0	0	0	0	0
AGAP003620	2R	40588719	40590121	+	AGAP003620	-	-	4	0	0	0	0	0	0		0	0	0	0	0	0
AGAP003621	2R	40592264	40593130	+	AGAP003621	coiled-coil domain-containing protein 25	-	3	0	0	0	0	0	0		0	0	0	0	0	0
AGAP003623	2R	40596519	40621367	+	AGAP003623	long-chain acyl-CoA synthetase	-	54	0	0	0	0	0	0		0	0	0	0	0	0
AGAP013221	2R	40688706	40690136	+	AGAP013221	-	-	14	0	0	0	0	0	0		0	0	0	0	0	0
AGAP012946	2R	40692804	40694168	+	AGAP012946	-	-	9	0	0	0	0	0	0		0	0	0	0	0	0
AGAP003629	2R	40698086	40705049	-	AGAP003629	-	-	57	0	0	0	0	0	0		0	0	0	0	0	0
AGAP003632	2R	40782890	40785367	-	AGAP003632	U3 small nucleolar RNA-associated protein 14	-	4	0	0	0	0	0	0		0	0	0	0	0	0
AGAP003633	2R	40786307	40793705	-	AGAP003633	-	-	17	0	0	0	0	0	0		0	0	0	0	0	0
AGAP003635	2R	40795993	40800819	+	AGAP003635	-	-	60	0	0	0	0	0	0		0	0	0	0	0	0
AGAP003636	2R	40803578	40805894	+	AGAP003636	inositol oxygenase	-	19	0	0	0	0	0	0		0	0	0	0	0	0
AGAP003638	2R	40868693	40876251	+	AGAP003638	-	-	115	0	0	0	0	0	0		0	0	0	0	0	0
AGAP003643	2R	40906652	40923872	+	AGAP003643	ubiquitin carboxyl-terminal hydrolase 34	-	6	0	0	0	0	0	0		0	0	0	0	0	0
AGAP003644	2R	40925112	40926110	+	mRpS11	28S ribosomal protein S11, mitochondrial	-	12	0	0	0	0	0	0		0	0	0	0	0	0
AGAP003647	2R	40951911	40955622	-	AGAP003647	-	-	35	0	0	0	0	0	0		0	0	0	0	0	0
AGAP003648	2R	40956124	40960012	-	AGAP003648	DNA-directed RNA polymerase II subunit RPB2	-	37	0	0	0	0	0	0		0	0	0	0	0	0
AGAP003649	2R	40969296	41001716	-	AGAP003649	-	-	63	0	0	0	0	0	0		0	0	0	0	0	0
AGAP003652	2R	41059871	41062114	+	AGAP003652	aldehyde dehydrogenase (NAD+)	-	25	0	0	0	0	0	0		0	0	0	0	0	0
AGAP013179	2R	41116502	41155563	+	AGAP013179	-	-	4	0	0	0	0	0	0		0	0	0	0	0	0
AGAP003656	2R	41164709	41215391	+	AGAP003656	Terribly reduced optic lobes, isoform B	-	137	0	0	0	0	0	0		0	0	0	0	0	0
AGAP003661	2R	41315027	41320496	+	AGAP003661	-	-	2	0	0	0	0	0	0		0	0	0	0	0	0
AGAP003662	2R	41320424	41324364	-	AGAP003662	Prenylated Rab acceptor protein 1	-	18	0	0	0	0	0	0		0	0	0	0	0	0
AGAP003663	2R	41327508	41338543	+	AGAP003663	ATP-dependent RNA helicase DBP2	-	67	0	0	0	0	0	0		0	0	0	0	0	0
AGAP013457	2R	41327569	41330290	+	AGAP013457	CDC-like kinase 2	-	4	0	0	0	0	0	0		0	0	0	0	0	0
AGAP003666	2R	41363040	41370834	-	AGAP003666	E3 ubiquitin-protein ligase RNF139	-	15	0	0	0	0	0	0		0	0	0	0	0	0
AGAP003678	2R	41827296	41849494	+	LST2	lateral signalling target protein 2	-	72	0	0	0	0	0	0		0	0	0	0	0	0
AGAP003680	2R	41888185	41916752	+	ABCH2	ATP-binding cassette transporter (ABC transporter) family H member 2	ABC transporters	60	0	0	0	0	0	0		0	0	0	0	0	0
AGAP003687	2R	42017755	42028168	-	AGAP003687	glycerol-3-phosphate O-acyltransferase 1/2	-	38	0	0	0	0	0	0		0	0	0	0	0	0
AGAP003689	2R	42042765	42045095	+	CLIPC7	CLIP-domain serine protease	-	6	0	0	0	0	0	0		0	0	0	0	0	0
AGAP003691	2R	42045503	42049135	+	AGAP003691	-	-	20	0	0	0	0	0	0		0	0	0	0	0	0
AGAP003692	2R	42049140	42052668	-	AGAP003692	Aminopeptidase	-	7	0	0	0	0	0	0		0	0	0	0	0	0
AGAP013146	2R	42058810	42063317	+	APN5	aminopeptidase 5	-	36	0	0	0	0	0	0		0	0	0	0	0	0
AGAP013393	2R	42063800	42073464	+	APN2	aminopeptidase N1	-	1	0	0	0	0	0	0		0	0	0	0	0	0
AGAP013188	2R	42094116	42098276	+	APN4	aminopeptidase 4	-	1	0	0	0	0	0	0		0	0	0	0	0	0
AGAP003700	2R	42132715	42134441	+	AGAP003700	methionyl aminopeptidase	-	12	0	0	0	0	0	0		0	0	0	0	0	0
AGAP003702	2R	42149010	42174563	+	AGAP003702	tolkin	-	18	0	0	0	0	0	0		0	0	0	0	0	0
AGAP003705	2R	42204401	42207099	+	AGAP003705	Set1/Ash2 histone methyltransferase complex subunit ASH2	-	1	0	0	0	0	0	0		0	0	0	0	0	0
AGAP003706	2R	42207147	42207560	-	AGAP003706	BolA protein	-	4	0	0	0	0	0	0		0	0	0	0	0	0
AGAP003707	2R	42208384	42208932	+	AGAP003707	Transcription elongation factor 1 homolog	-	1	0	0	0	0	0	0		0	0	0	0	0	0
AGAP003711	2R	42290670	42301436	+	AGAP003711	V-type H+-transporting ATPase subunit I	-	21	0	0	0	0	0	0		0	0	0	0	0	0
AGAP003712	2R	42302848	42328110	-	Ast1	allatostatin 1	-	13	0	0	0	0	0	0		0	0	0	0	0	0
AGAP003713	2R	42306612	42307482	-	AGAP003713	-	-	13	0	0	0	0	0	0		0	0	0	0	0	0
AGAP003714	2R	42368367	42373450	+	HPX3	heme peroxidase 3	-	41	0	0	0	0	0	0		0	0	0	0	0	0
AGAP003715	2R	42401230	42408724	-	AGAP003715	cyclin G-associated kinase	-	18	0	0	0	0	0	0		0	0	0	0	0	0
AGAP003717	2R	42414392	42416771	+	AGAP003717	Twinfilin-1	-	12	0	0	0	0	0	0		0	0	0	0	0	0
AGAP003719	2R	42425264	42426855	-	AGAP003719	Ferrochelatase	-	15	0	0	0	0	0	0		0	0	0	0	0	0
AGAP003720	2R	42428161	42430225	-	AGAP003720	annexin A4	-	7	0	0	0	0	0	0		0	0	0	0	0	0
AGAP003721	2R	42431167	42432963	-	ANXB10B	annexin B10B	-	2	0	0	0	0	0	0		0	0	0	0	0	0
AGAP003722	2R	42434009	42436211	+	ANXB10C	annexin B10C	-	1	0	0	0	0	0	0		0	0	0	0	0	0
AGAP003725	2R	42439236	42466980	+	AGAP003725	Extended synaptotagmin-like protein 2a	-	23	0	0	0	0	0	0		0	0	0	0	0	0
AGAP003726	2R	42470909	42498930	+	AGAP003726	-	-	23	0	0	0	0	0	0		0	0	0	0	0	0
AGAP003727	2R	42625736	42629460	-	AGAP003727	Protein unc-45 homolog B	-	3	0	0	0	0	0	0		0	0	0	0	0	0
AGAP003728	2R	42629752	42630843	+	AGAP003728	Uncharacterized methyltransferase WBSCR22	-	4	0	0	0	0	0	0		0	0	0	0	0	0
AGAP003729	2R	42630844	42631783	-	AGAP003729	-	-	8	0	0	0	0	0	0		0	0	0	0	0	0
AGAP003730	2R	42636748	42641134	+	AGAP003730	neutral ceramidase	-	6	0	0	0	0	0	0		0	0	0	0	0	0
AGAP003731	2R	42641674	42643004	+	Vps37B	vacuolar protein sorting 37B	-	18	0	0	0	0	0	0		0	0	0	0	0	0
AGAP003732	2R	42643212	42643995	+	AGAP003732	-	-	9	0	0	0	0	0	0		0	0	0	0	0	0
AGAP003733	2R	42644059	42650458	-	AGAP003733	alpha-tocopherol transfer protein-like protein	-	1	0	0	0	0	0	0		0	0	0	0	0	0
AGAP003734	2R	42660012	42669291	+	AGAP003734	-	-	10	0	0	0	0	0	0		0	0	0	0	0	0
AGAP029573	2R	42671305	42759991	+	AGAP029573	-	-	57	0	0	0	0	0	0		0	0	0	0	0	0
AGAP003737	2R	42767485	42768614	-	AGAP003737	ESF2/ABP1 family protein	-	2	0	0	0	0	0	0		0	0	0	0	0	0
AGAP013455	2R	42768954	42781647	+	AGAP013455	-	-	12	0	0	0	0	0	0		0	0	0	0	0	0
AGAP003742	2R	42814031	42818544	+	AGAP003742	regulator of chromosome condensation	-	44	0	0	0	0	0	0		0	0	0	0	0	0
AGAP003751	2R	42898087	42933564	+	CPAP1-C	cuticular protein	Cuticle proteins	32	0	0	0	0	0	0		0	0	0	0	0	0
AGAP029052	2R	42938809	43024164	-	AGAP029052	-	-	81	0	0	0	0	0	0		0	0	0	0	0	0
AGAP003755	2R	43034673	43049809	+	AGAP003755	-	-	38	0	0	0	0	0	0		0	0	0	0	0	0
AGAP003757	2R	43089802	43091368	+	AGAP003757	-	-	9	0	0	0	0	0	0		0	0	0	0	0	0
AGAP003759	2R	43094138	43095918	-	AGAP003759	juvenile hormone-inducible protein	-	18	0	0	0	0	0	0		0	0	0	0	0	0
AGAP003762	2R	43099560	43101873	-	AGAP003762	-	-	9	0	0	0	0	0	0		0	0	0	0	0	0
AGAP003766	2R	43114625	43116179	-	AGAP003766	-	-	9	0	0	0	0	0	0		0	0	0	0	0	0
AGAP003767	2R	43119556	43124415	+	AGAP003767	-	-	17	0	0	0	0	0	0		0	0	0	0	0	0
AGAP003768	2R	43124483	43126198	-	RpS2	40S ribosomal protein S2	-	2	0	0	0	0	0	0		0	0	0	0	0	0
AGAP003769	2R	43128273	43134178	-	AGAP003769	importin beta-3	-	28	0	0	0	0	0	0		0	0	0	0	0	0
AGAP003770	2R	43134325	43135314	+	mRpL51	39S ribosomal protein L51, mitochondrial	-	7	0	0	0	0	0	0		0	0	0	0	0	0
AGAP003773	2R	43149729	43150647	+	AGAP003773	-	-	2	0	0	0	0	0	0		0	0	0	0	0	0
AGAP003774	2R	43150568	43151458	-	AGAP003774	-	-	1	0	0	0	0	0	0		0	0	0	0	0	0
AGAP003775	2R	43152189	43153398	+	AGAP003775	-	-	18	0	0	0	0	0	0		0	0	0	0	0	0
AGAP003776	2R	43153600	43154491	+	AGAP003776	-	-	6	0	0	0	0	0	0		0	0	0	0	0	0
AGAP003777	2R	43154562	43155748	+	AGAP003777	-	-	3	0	0	0	0	0	0		0	0	0	0	0	0
AGAP013256	2R	43155719	43157135	+	AGAP013256	-	-	5	0	0	0	0	0	0		0	0	0	0	0	0
AGAP003778	2R	43157367	43158336	+	AGAP003778	-	-	16	0	0	0	0	0	0		0	0	0	0	0	0
AGAP003779	2R	43161941	43164484	-	AGAP003779	serine/threonine-protein phosphatase 4 catalytic subunit	-	2	0	0	0	0	0	0		0	0	0	0	0	0
AGAP003785	2R	43290670	43300083	-	AGAP003785	glucose dehydrogenase (acceptor)	-	29	0	0	0	0	0	0		0	0	0	0	0	0
AGAP003789	2R	43312816	43324328	+	AGAP003789	flotillin	-	4	0	0	0	0	0	0		0	0	0	0	0	0
AGAP003790	2R	43342494	43353480	+	ANXB9	annexin B9	-	34	0	0	0	0	0	0		0	0	0	0	0	0
AGAP003793	2R	43358250	43360760	+	AGAP003793	-	-	1	0	0	0	0	0	0		0	0	0	0	0	0
AGAP003794	2R	43360964	43385406	-	AGAP003794	splicing factor, proline- and glutamine-rich	-	37	0	0	0	0	0	0		0	0	0	0	0	0
AGAP003795	2R	43385943	43388368	+	AGAP003795	-	-	19	0	0	0	0	0	0		0	0	0	0	0	0
AGAP003802	2R	43450490	43467239	+	AGAP003802	-	-	9	0	0	0	0	0	0		0	0	0	0	0	0
AGAP013183	2R	43702897	43712998	+	AGAP013183	-	-	11	0	0	0	0	0	0		0	0	0	0	0	0
AGAP003808	2R	43704845	43706883	-	AGAP003808	pickel	-	11	0	0	0	0	0	0		0	0	0	0	0	0
AGAP003810	2R	43720171	43721586	-	AGAP003810	-	-	2	0	0	0	0	0	0		0	0	0	0	0	0
AGAP003814	2R	43726807	43728114	+	AGAP003814	very-long-chain (3R)-3-hydroxyacyl-(acyl-carrier protein) dehydratase	-	9	0	0	0	0	0	0		0	0	0	0	0	0
AGAP003815	2R	43727972	43729109	-	AGAP003815	very-long-chain (3R)-3-hydroxyacyl-(acyl-carrier protein) dehydratase	-	1	0	0	0	0	0	0		0	0	0	0	0	0
AGAP003816	2R	43729665	43730707	-	RpL30	60S ribosomal protein L30	-	2	0	0	0	0	0	0		0	0	0	0	0	0
AGAP003817	2R	43731219	43739279	+	AGAP003817	-	-	28	0	0	0	0	0	0		0	0	0	0	0	0
AGAP003818	2R	43742748	43755160	-	AGAP003818	DRN-tre	-	2	0	0	0	0	0	0		0	0	0	0	0	0
AGAP003819	2R	43755530	43756407	+	AGAP003819	NADH dehydrogenase (ubiquinone) 1 alpha subcomplex assembly factor 3	-	3	0	0	0	0	0	0		0	0	0	0	0	0
AGAP003820	2R	43756504	43760234	-	AGAP003820	Lin-10 homolog	-	1	0	0	0	0	0	0		0	0	0	0	0	0
AGAP003821	2R	43762454	43770233	+	AGAP003821	ubiquitin carboxyl-terminal hydrolase 20/33	-	5	0	0	0	0	0	0		0	0	0	0	0	0
AGAP003823	2R	43771792	43794688	+	AGAP003823	influenza virus NS1A-binding protein	-	22	0	0	0	0	0	0		0	0	0	0	0	0
AGAP003824	2R	43796558	43799148	+	AGAP003824	conserved oligomeric Golgi complex subunit 2	-	14	0	0	0	0	0	0		0	0	0	0	0	0
AGAP003826	2R	43800511	43801518	+	AGAP003826	proteasome assembly chaperone 2	-	4	0	0	0	0	0	0		0	0	0	0	0	0
AGAP003827	2R	43801804	43840725	-	AGAP003827	-	-	13	0	0	0	0	0	0		0	0	0	0	0	0
AGAP003834	2R	44226213	44229685	-	AGAP003834	-	-	6	0	0	0	0	0	0		0	0	0	0	0	0
AGAP003839	2R	44242505	44250838	-	AGAP003839	Fem-1 homolog c	-	38	0	0	0	0	0	0		0	0	0	0	0	0
AGAP003842	2R	44292087	44294823	-	AGAP003842	proline-, glutamic acid- and leucine-rich protein 1	-	5	0	0	0	0	0	0		0	0	0	0	0	0
AGAP003843	2R	44296128	44297372	-	AGAP003843	cytochrome c heme-lyase	-	22	0	0	0	0	0	0		0	0	0	0	0	0
AGAP003844	2R	44308710	44334962	+	AGAP003844	Class b basic helix-loop-helix protein	-	42	0	0	0	0	0	0		0	0	0	0	0	0
AGAP003845	2R	44340832	44344175	+	AGAP003845	bromodomain-containing protein 8	-	6	0	0	0	0	0	0		0	0	0	0	0	0
AGAP003848	2R	44354488	44356838	+	AGAP003848	acyl-CoA thioesterase 9.1	-	7	0	0	0	0	0	0		0	0	0	0	0	0
AGAP003851	2R	44556040	44556528	+	AGAP003851	26 proteasome complex subunit DSS1	-	3	0	0	0	0	0	0		0	0	0	0	0	0
AGAP003853	2R	44558366	44563337	+	AGAP003853	ubiquitin thioesterase ZRANB1	-	10	0	0	0	0	0	0		0	0	0	0	0	0
AGAP003856	2R	44643127	44644577	+	AGAP003856	-	-	2	0	0	0	0	0	0		0	0	0	0	0	0
AGAP003857	2R	44645377	44651143	+	AGAP003857	ubiquitin-conjugating enzyme E2 A	-	15	0	0	0	0	0	0		0	0	0	0	0	0
AGAP003858	2R	44651654	44653292	+	APG6	autophagy related gene	-	1	0	0	0	0	0	0		0	0	0	0	0	0
AGAP003860	2R	44654795	44675047	+	AGAP003860	proline dehydrogenase	-	25	0	0	0	0	0	0		0	0	0	0	0	0
AGAP003861	2R	44676742	44678068	+	AGAP003861	Peptide deformylase	-	7	0	0	0	0	0	0		0	0	0	0	0	0
AGAP003863	2R	44679723	44692685	-	AGAP003863	-	-	5	0	0	0	0	0	0		0	0	0	0	0	0
AGAP003864	2R	44693516	44693987	-	AGAP003864	-	-	1	0	0	0	0	0	0		0	0	0	0	0	0
AGAP003867	2R	44698600	44700472	+	Med28	mediator of RNA polymerase II transcription subunit 28	-	2	0	0	0	0	0	0		0	0	0	0	0	0
AGAP003869	2R	44704879	44715282	-	AGAP003869	cytosol aminopeptidase	-	11	0	0	0	0	0	0		0	0	0	0	0	0
AGAP003873	2R	44862854	44896680	-	AGAP003873	protein crumbs	-	5	0	0	0	0	0	0		0	0	0	0	0	0
AGAP003878	2R	45078840	45081167	+	AGAP003878	-	-	16	0	0	0	0	0	0		0	0	0	0	0	0
AGAP003879	2R	45082311	45083822	-	VhaAC45	vacuolar H+ ATPase AC45 accessory subunit	-	8	0	0	0	0	0	0		0	0	0	0	0	0
AGAP003883	2R	45498140	45498813	-	AGAP003883	peptidyl-tRNA hydrolase, PTH2 family	-	5	0	0	0	0	0	0		0	0	0	0	0	0
AGAP003884	2R	45499505	45503348	+	AGAP003884	mannosyl-oligosaccharide alpha-1,2-mannosidase	-	1	0	0	0	0	0	0		0	0	0	0	0	0
AGAP003889	2R	45606783	45613838	+	AGAP003889	NADPH-dependent diflavin oxidoreductase 1	-	10	0	0	0	0	0	0		0	0	0	0	0	0
AGAP003890	2R	45611057	45612184	-	AGAP003890	U3 small nucleolar ribonucleoprotein protein IMP4	-	10	0	0	0	0	0	0		0	0	0	0	0	0
AGAP003892	2R	45615562	45625561	+	AGAP003892	solute carrier family 29 (equilibrative nucleoside transporter), member 1/2/3	-	16	0	0	0	0	0	0		0	0	0	0	0	0
AGAP003893	2R	45636131	45675450	-	AGAP003893	C-terminal-binding protein	-	8	0	0	0	0	0	0		0	0	0	0	0	0
AGAP003899	2R	45711438	45717130	-	Sxl	sex-lethal	-	1	0	0	0	0	0	0		0	0	0	0	0	0
AGAP003900	2R	45717446	45718425	+	AGAP003900	NADH dehydrogenase (ubiquinone) 1 alpha subcomplex 7	-	1	0	0	0	0	0	0		0	0	0	0	0	0
AGAP003901	2R	45718934	45753125	-	AGAP003901	-	-	10	0	0	0	0	0	0		0	0	0	0	0	0
AGAP003903	2R	45768320	45770159	+	AGAP003903	Required for meiotic nuclear division 1 homolog (S. cerevisiae)	-	7	0	0	0	0	0	0		0	0	0	0	0	0
AGAP003904	2R	45770628	45774047	+	AGAP003904	AIF-like mitochondrial oxidoreductase (Nfrl)	-	23	0	0	0	0	0	0		0	0	0	0	0	0
AGAP029082	2R	45773939	45774483	-	AGAP029082	-	-	6	0	0	0	0	0	0		0	0	0	0	0	0
AGAP003914	2R	46108009	46246976	-	AGAP003914	-	-	2	0	0	0	0	0	0		0	0	0	0	0	0
AGAP003917	2R	46255351	46258013	+	AGAP003917	peptide alpha-N-acetyltransferase	-	1	0	0	0	0	0	0		0	0	0	0	0	0
AGAP003918	2R	46258968	46265141	-	AGAP003918	-	-	10	0	0	0	0	0	0		0	0	0	0	0	0
AGAP003919	2R	46265509	46266319	-	AGAP003919	-	-	6	0	0	0	0	0	0		0	0	0	0	0	0
AGAP029118	2R	46299073	46327497	-	AGAP029118	-	-	8	0	0	0	0	0	0		0	0	0	0	0	0
AGAP003925	2R	46336076	46357149	+	AGAP003925	kinesin family member 1/13/14	-	6	0	0	0	0	0	0		0	0	0	0	0	0
AGAP003926	2R	46361954	46364584	+	AGAP003926	Aminopeptidase	-	38	0	0	0	0	0	0		0	0	0	0	0	0
AGAP003935	2R	46543806	46544911	+	Prosalpha1	26S proteasome alpha 1 subunit	-	13	0	0	0	0	0	0		0	0	0	0	0	0
AGAP003936	2R	46544899	46545455	-	AGAP003936	small nuclear ribonucleoprotein D2	-	4	0	0	0	0	0	0		0	0	0	0	0	0
AGAP003937	2R	46545896	46551286	-	AGAP003937	-	-	6	0	0	0	0	0	0		0	0	0	0	0	0
AGAP003938	2R	46554797	46556602	-	AGAP003938	-	-	9	0	0	0	0	0	0		0	0	0	0	0	0
AGAP003939	2R	46558397	46565027	-	AGAP003939	-	-	34	0	0	0	0	0	0		0	0	0	0	0	0
AGAP003941	2R	46607896	46608567	-	AGAP003941	LYR motif-containing protein 5	-	8	0	0	0	0	0	0		0	0	0	0	0	0
AGAP003942	2R	46608775	46610857	+	AGAP003942	-	-	1	0	0	0	0	0	0		0	0	0	0	0	0
AGAP003945	2R	46699909	46740093	-	AGAP003945	olypyrimidine tract-binding protein 2	-	57	0	0	0	0	0	0		0	0	0	0	0	0
AGAP003960	2R	47008690	47010877	+	AGAP003960	-	-	6	0	0	0	0	0	0		0	0	0	0	0	0
AGAP029680	2R	47017983	47023594	-	AGAP029680	-	-	3	0	0	0	0	0	0		0	0	0	0	0	0
AGAP003968	2R	47227861	47229963	+	AGAP003968	UMP-CMP kinase	-	7	0	0	0	0	0	0		0	0	0	0	0	0
AGAP029442	2R	47229992	47231734	-	AGAP029442	-	-	3	0	0	0	0	0	0		0	0	0	0	0	0
AGAP003976	2R	47405811	47428891	-	AGAP003976	-	-	5	0	0	0	0	0	0		0	0	0	0	0	0
AGAP003981	2R	47469424	47471712	-	AGAP003981	-	-	2	0	0	0	0	0	0		0	0	0	0	0	0
AGAP003983	2R	47474395	47480822	+	AGAP003983	nuclear pore complex protein Nup121	-	2	0	0	0	0	0	0		0	0	0	0	0	0
AGAP029681	2R	47539636	47546262	+	AGAP029681	Tyrosine-protein kinase	-	33	0	0	0	0	0	0		0	0	0	0	0	0
AGAP003987	2R	47546534	47548071	+	AGAP003987	complement component 1 Q subcomponent-binding protein, mitochondrial	-	13	0	0	0	0	0	0		0	0	0	0	0	0
AGAP003992	2R	47596895	47600808	+	AGAP003992	U3 small nucleolar RNA-associated protein 22	-	14	0	0	0	0	0	0		0	0	0	0	0	0
AGAP003995	2R	47648675	47650906	-	AGAP003995	-	-	25	0	0	0	0	0	0		0	0	0	0	0	0
AGAP003997	2R	47664455	47730436	+	AGAP003997	casein kinase 1, gamma	-	19	0	0	0	0	0	0		0	0	0	0	0	0
AGAP013423	2R	47694437	47696167	-	SG9	salivary gland protein 9	-	8	0	0	0	0	0	0		0	0	0	0	0	0
AGAP003999	2R	47721856	47723195	-	AGAP003999	-	-	4	0	0	0	0	0	0		0	0	0	0	0	0
AGAP004000	2R	47745257	47805423	-	AGAP004000	myosin IX	-	29	0	0	0	0	0	0		0	0	0	0	0	0
AGAP004002	2R	47807543	47811366	-	AGAP004002	60 kDa heat shock protein, mitochondrial precursor	-	32	0	0	0	0	0	0		0	0	0	0	0	0
AGAP004011	2R	47862452	47863669	+	AGAP004011	survival motor neuron protein	-	3	0	0	0	0	0	0		0	0	0	0	0	0
AGAP013186	2R	47880461	47881914	+	AGAP013186	-	-	9	0	0	0	0	0	0		0	0	0	0	0	0
AGAP004017	2R	47883293	47884594	-	AGAP004017	-	-	2	0	0	0	0	0	0		0	0	0	0	0	0
AGAP004018	2R	47887680	47910298	-	AGAP004018	-	-	3	0	0	0	0	0	0		0	0	0	0	0	0
AGAP004028	2R	47930721	47970933	+	AGAP004028	intron-binding protein aquarius	-	11	0	0	0	0	0	0		0	0	0	0	0	0
AGAP004026	2R	47949604	47963509	-	GPRMTH6	methuselah receptor 6	-	11	0	0	0	0	0	0		0	0	0	0	0	0
AGAP004031	2R	47973189	47975067	-	AGAP004031	mitochondrial electron transfer flavoprotein subunit alpha	-	12	0	0	0	0	0	0		0	0	0	0	0	0
AGAP004038	2R	48266124	48268778	+	HPX8	heme peroxidase 8	-	29	0	0	0	0	0	0		0	0	0	0	0	0
AGAP004039	2R	48305176	48341497	+	AGAP004039	afadin	-	36	0	0	0	0	0	0		0	0	0	0	0	0
AGAP013096	2R	48419631	48425431	+	AGAP013096	-	-	46	0	0	0	0	0	0		0	0	0	0	0	0
AGAP004046	2R	48525536	48628521	+	AGAP004046	Mpv17-like protein	-	6	0	0	0	0	0	0		0	0	0	0	0	0
AGAP004049	2R	48632408	48637468	+	AGAP004049	MAD, mothers against decapentaplegic interacting protein	-	1	0	0	0	0	0	0		0	0	0	0	0	0
AGAP004050	2R	48703664	48788460	-	AGAP004050	Doublesex female isoform	-	50	0	0	0	0	0	0		0	0	0	0	0	0
AGAP004055	2R	49085519	49089717	-	AGAP004055	2-oxoglutarate dehydrogenase E2 component (dihydrolipoamide succinyltransferas	-	20	0	0	0	0	0	0		0	0	0	0	0	0
AGAP004056	2R	49098703	49099389	+	AGAP004056	-	-	1	0	0	0	0	0	0		0	0	0	0	0	0
AGAP004063	2R	49275930	49277056	-	Med4	Mediator of RNA polymerase II transcription subunit 4	-	1	0	0	0	0	0	0		0	0	0	0	0	0
AGAP004064	2R	49279349	49283013	+	AGAP004064	RNA-binding protein Nob1	-	13	0	0	0	0	0	0		0	0	0	0	0	0
AGAP004065	2R	49283408	49286477	+	AGAP004065	hemomucin	-	5	0	0	0	0	0	0		0	0	0	0	0	0
AGAP004071	2R	49467087	49492708	+	AGAP004071	fimbrin	-	15	0	0	0	0	0	0		0	0	0	0	0	0
AGAP004078	2R	49503353	49510627	-	AGAP004078	DNA topoisomerase I	-	17	0	0	0	0	0	0		0	0	0	0	0	0
AGAP004079	2R	49510946	49511906	-	AGAP004079	low molecular weight phosphotyrosine protein phosphatase	-	2	0	0	0	0	0	0		0	0	0	0	0	0
AGAP004089	2R	49539479	49541388	-	AGAP004089	-	-	9	0	0	0	0	0	0		0	0	0	0	0	0
AGAP004090	2R	49541940	49551051	+	AGAP004090	5'-3' exoribonuclease 2	-	5	0	0	0	0	0	0		0	0	0	0	0	0
AGAP004091	2R	49681622	49683278	+	mRpS5	28S ribosomal protein S5, mitochondrial	-	8	0	0	0	0	0	0		0	0	0	0	0	0
AGAP004092	2R	49683916	49707603	+	APG2	autophagy related gene	-	44	0	0	0	0	0	0		0	0	0	0	0	0
AGAP004094	2R	49717597	49718384	+	AGAP004094	Sterol carrier protein-2	-	3	0	0	0	0	0	0		0	0	0	0	0	0
AGAP004095	2R	49723466	49725286	+	AGAP004095	-	-	3	0	0	0	0	0	0		0	0	0	0	0	0
AGAP004096	2R	49731928	49751313	-	AGAP004096	Serine/threonine-protein phosphatase 2A 56 kDa regulatory subunit epsilon	-	16	0	0	0	0	0	0		0	0	0	0	0	0
AGAP004098	2R	49753998	49757394	+	AGAP004098	GTP-binding protein SAR1	-	16	0	0	0	0	0	0		0	0	0	0	0	0
AGAP004097	2R	49757508	49759158	-	AGAP004097	3-hydroxyisobutyryl-CoA hydrolase, mitochondrial	-	4	0	0	0	0	0	0		0	0	0	0	0	0
AGAP004102	2R	49763463	49764948	-	AGAP004102	-	-	9	0	0	0	0	0	0		0	0	0	0	0	0
AGAP004103	2R	49766968	49768176	+	AGAP004103	dehydrogenase/reductase SDR family member 11 precursor	-	2	0	0	0	0	0	0		0	0	0	0	0	0
AGAP004104	2R	49770246	49773314	-	AGAP004104	-	-	5	0	0	0	0	0	0		0	0	0	0	0	0
AGAP004107	2R	49938996	49967641	-	AGAP004107	-	-	3	0	0	0	0	0	0		0	0	0	0	0	0
AGAP004109	2R	50052770	50062130	+	AGAP004109	Xaa-Pro aminopeptidase	-	27	0	0	0	0	0	0		0	0	0	0	0	0
AGAP004110	2R	50063461	50064404	+	AGAP004110	-	-	5	0	0	0	0	0	0		0	0	0	0	0	0
AGAP004112	2R	50093398	50161692	-	AGAP004112	-	-	25	0	0	0	0	0	0		0	0	0	0	0	0
AGAP004113	2R	50162317	50162863	-	mRpL55	39S ribosomal protein L55, mitochondrial	-	6	0	0	0	0	0	0		0	0	0	0	0	0
AGAP004116	2R	50167816	50178488	+	AGAP004116	cystinosin	-	14	0	0	0	0	0	0		0	0	0	0	0	0
AGAP004115	2R	50171785	50177084	+	AGAP004115	cystinosin	-	14	0	0	0	0	0	0		0	0	0	0	0	0
AGAP004117	2R	50180442	50238069	+	AGAP004117	G protein-coupled receptor kinase	-	2	0	0	0	0	0	0		0	0	0	0	0	0
AGAP004136	2R	50645202	50669460	-	AGAP004136	-	-	1	0	0	0	0	0	0		0	0	0	0	0	0
AGAP013524	2R	50688987	50692370	-	AGAP013524	-	-	3	0	0	0	0	0	0		0	0	0	0	0	0
AGAP004142	2R	50701848	50704609	+	AGAP004142	aspartate aminotransferase, cytoplasmic	-	33	0	0	0	0	0	0		0	0	0	0	0	0
AGAP004143	2R	50704747	50716680	-	AGAP004143	-	-	1	0	0	0	0	0	0		0	0	0	0	0	0
AGAP004144	2R	50718412	50731520	-	AGAP004144	-	-	32	0	0	0	0	0	0		0	0	0	0	0	0
AGAP004145	2R	50731713	50732853	-	AGAP004145	RNA-binding protein PNO1	-	7	0	0	0	0	0	0		0	0	0	0	0	0
AGAP012989	2R	50733331	50734571	+	AGAP012989	-	-	5	0	0	0	0	0	0		0	0	0	0	0	0
AGAP004146	2R	50736655	50740147	-	AGAP004146	Ras-related protein Rab-1A	-	8	0	0	0	0	0	0		0	0	0	0	0	0
AGAP004147	2R	50740404	50742791	+	Exo5	exocyst complex component 5	-	3	0	0	0	0	0	0		0	0	0	0	0	0
AGAP004148	2R	50743017	50744780	-	CLIPB5	CLIP-domain serine protease	-	11	0	0	0	0	0	0		0	0	0	0	0	0
AGAP004151	2R	50756898	50759689	-	AGAP004151	protein phosphatase 5	-	11	0	0	0	0	0	0		0	0	0	0	0	0
AGAP004153	2R	50777544	50778534	-	AGAP004153	serine palmitoyltransferase small subunit A	-	1	0	0	0	0	0	0		0	0	0	0	0	0
AGAP004158	2R	50946609	50948000	+	AGAP004158	UDP-sugar diphosphatase	UDPGTs	7	0	0	0	0	0	0		0	0	0	0	0	0
AGAP004159	2R	50947787	50952802	-	AGAP004159	malate dehydrogenase (oxaloacetate-decarboxylating)(NADP+)	-	9	0	0	0	0	0	0		0	0	0	0	0	0
AGAP004161	2R	50962814	50968812	+	AGAP004161	myofilin variant C	-	2	0	0	0	0	0	0		0	0	0	0	0	0
AGAP004164	2R	50997215	51001446	+	GSTD1-4	glutathione S-transferase delta class 1	GSTs	20	0	0	0	0	0	0		0	0	0	0	0	0
AGAP004169	2R	51061642	51147282	+	AGAP004169	-	-	2	0	0	0	0	0	0		0	0	0	0	0	0
AGAP004175	2R	51224954	51227124	-	AGAP004175	uridine monophosphate synthetase	-	30	0	0	0	0	0	0		0	0	0	0	0	0
AGAP004176	2R	51228101	51234926	-	AGAP004176	serine/threonine-protein kinase/endoribonuclease IRE1	-	31	0	0	0	0	0	0		0	0	0	0	0	0
AGAP004179	2R	51252318	51309178	-	AGAP004179	EF-hand domain family, member A1	-	5	0	0	0	0	0	0		0	0	0	0	0	0
AGAP004188	2R	51541045	51550960	-	AGAP004188	polyhomeotic-like protein 1	-	17	0	0	0	0	0	0		0	0	0	0	0	0
AGAP013462	2R	51631967	51636331	-	AGAP013462	-	-	5	0	0	0	0	0	0		0	0	0	0	0	0
AGAP004191	2R	51639864	51640488	-	Med22	Mediator of RNA polymerase II transcription subunit 22	-	3	0	0	0	0	0	0		0	0	0	0	0	0
AGAP004192	2R	51641145	51645315	+	AGAP004192	heat shock 70kDa protein 5	-	49	0	0	0	0	0	0		0	0	0	0	0	0
AGAP004194	2R	51646718	51692172	-	AGAP004194	dynactin 1	-	46	0	0	0	0	0	0		0	0	0	0	0	0
AGAP004195	2R	51670724	51674835	+	AGAP004195	D-2-hydroxyglutarate dehydrogenase, mitochondrial	-	4	0	0	0	0	0	0		0	0	0	0	0	0
AGAP004196	2R	51674838	51675884	-	AGAP004196	-	-	7	0	0	0	0	0	0		0	0	0	0	0	0
AGAP004197	2R	51676369	51680752	-	AGAP004197	6-phosphogluconate dehydrogenase, decarboxylating	-	21	0	0	0	0	0	0		0	0	0	0	0	0
AGAP004199	2R	51698336	51707894	-	AGAP004199	solute carrier family 5 (sodium-coupled monocarboxylate transporter), member 8	-	35	0	0	0	0	0	0		0	0	0	0	0	0
AGAP004201	2R	51712390	51769021	-	AGAP004201	a disintegrin and metalloproteinase with thrombospondin motifs 9	-	3	0	0	0	0	0	0		0	0	0	0	0	0
AGAP004204	2R	51854817	51857343	-	AGAP004204	Ras-related protein Rab-4B	-	28	0	0	0	0	0	0		0	0	0	0	0	0
AGAP004209	2R	51878100	51908821	+	AGAP004209	diacylglycerol kinase (ATP dependent)	-	4	0	0	0	0	0	0		0	0	0	0	0	0
AGAP004210	2R	51916958	51918491	+	AGAP004210	-	-	2	0	0	0	0	0	0		0	0	0	0	0	0
AGAP004211	2R	51919221	51934694	+	AGAP004211	-	-	41	0	0	0	0	0	0		0	0	0	0	0	0
AGAP004212	2R	51937245	51941209	-	Crc	calreticulin	-	25	0	0	0	0	0	0		0	0	0	0	0	0
AGAP004214	2R	51945891	51947994	-	AGAP004214	-	-	8	0	0	0	0	0	0		0	0	0	0	0	0
AGAP004225	2R	52184769	52187532	+	AGAP004225	pre-mRNA-splicing factor	-	2	0	0	0	0	0	0		0	0	0	0	0	0
AGAP004227	2R	52190093	52194254	+	AGAP004227	ADP-ribosylation factor-like protein	-	24	0	0	0	0	0	0		0	0	0	0	0	0
AGAP004232	2R	52870666	52927202	-	AGAP004232	pellino	-	13	0	0	0	0	0	0		0	0	0	0	0	0
AGAP004233	2R	52930443	52952709	-	AGAP004233	transcription factor IIIB 90 kDa subunit	-	47	0	0	0	0	0	0		0	0	0	0	0	0
AGAP029614	2R	52941336	52951612	+	AGAP029614	-	-	47	0	0	0	0	0	0		0	0	0	0	0	0
AGAP004236	2R	52956914	52958016	+	AGAP004236	-	-	2	0	0	0	0	0	0		0	0	0	0	0	0
AGAP004237	2R	52958149	52963168	-	AGAP004237	nuclear lamin L1 alpha	-	8	0	0	0	0	0	0		0	0	0	0	0	0
AGAP004238	2R	52965982	52968625	-	CCT1	Chaperonin containing TCP1 subunit 1	-	23	0	0	0	0	0	0		0	0	0	0	0	0
AGAP012952	2R	52983320	52986319	+	AGAP012952	-	-	10	0	0	0	0	0	0		0	0	0	0	0	0
AGAP004244	2R	53102308	53128239	+	AGAP004244	Rolling pebbles	-	5	0	0	0	0	0	0		0	0	0	0	0	0
AGAP004245	2R	53131569	53133181	+	AGAP004245	-	-	3	0	0	0	0	0	0		0	0	0	0	0	0
AGAP004246	2R	53134096	53179401	-	AGAP004246	Receptor protein-tyrosine phosphatase 10d	-	17	0	0	0	0	0	0		0	0	0	0	0	0
AGAP004247	2R	53207049	53209548	+	GPXH1	glutathione peroxidase 1	-	9	0	0	0	0	0	0		0	0	0	0	0	0
AGAP004248	2R	53209757	53211971	+	GPXH3	glutathione peroxidase 3	-	2	0	0	0	0	0	0		0	0	0	0	0	0
AGAP004251	2R	53271838	53316442	-	AGAP004251	solute carrier family 20 (sodium-dependent phosphate transporter)	-	48	0	0	0	0	0	0		0	0	0	0	0	0
AGAP004255	2R	53327319	53330003	-	AGAP004255	-	-	13	0	0	0	0	0	0		0	0	0	0	0	0
AGAP004256	2R	53330421	53368510	+	AGAP004256	-	-	46	0	0	0	0	0	0		0	0	0	0	0	0
AGAP004263	2R	53467885	53469763	+	TO1	takeout 1	-	8	0	0	0	0	0	0		0	0	0	0	0	0
AGAP004264	2R	53470705	53472323	+	AGAP004264	-	-	5	0	0	0	0	0	0		0	0	0	0	0	0
AGAP012999	2R	53471717	53472322	+	AGAP012999	-	-	3	0	0	0	0	0	0		0	0	0	0	0	0
AGAP004266	2R	53495896	53497357	-	AGAP004266	chaperone BCS1	-	3	0	0	0	0	0	0		0	0	0	0	0	0
AGAP004271	2R	53524364	53525854	-	AGAP004271	phospholipase/carboxylesterase	-	3	0	0	0	0	0	0		0	0	0	0	0	0
AGAP004273	2R	53538292	53566330	-	AGAP004273	Synapse-associated protein	-	53	0	0	0	0	0	0		0	0	0	0	0	0
AGAP004280	2R	53719122	53799244	+	AGAP004280	Groucho protein	-	33	0	0	0	0	0	0		0	0	0	0	0	0
AGAP004283	2R	53865404	53872751	-	AGAP004283	AP-1 complex subunit sigma 1/2	-	3	0	0	0	0	0	0		0	0	0	0	0	0
AGAP004284	2R	53882841	53884852	+	AGAP004284	tubulin--tyrosine ligase-like protein 12	-	3	0	0	0	0	0	0		0	0	0	0	0	0
AGAP029662	2R	53988256	54037389	-	AGAP029662	-	-	14	0	0	0	0	0	0		0	0	0	0	0	0
AGAP013168	2R	54127743	54128805	+	Mocs2	Molybdopterin synthase catalytic subunit	-	1	0	0	0	0	0	0		0	0	0	0	0	0
AGAP004293	2R	54137852	54140002	+	AGAP004293	-	-	7	0	0	0	0	0	0		0	0	0	0	0	0
AGAP004294	2R	54154050	54157694	+	Ubqn	ubiquilin	-	28	0	0	0	0	0	0		0	0	0	0	0	0
AGAP004296	2R	54159108	54159731	-	AGAP004296	signal peptidase complex subunit 1	-	3	0	0	0	0	0	0		0	0	0	0	0	0
AGAP004297	2R	54160060	54162508	+	AGAP004297	-	-	13	0	0	0	0	0	0		0	0	0	0	0	0
AGAP004298	2R	54164660	54180674	-	AGAP004298	calcineurin beta subunit	-	6	0	0	0	0	0	0		0	0	0	0	0	0
AGAP004300	2R	54202388	54204464	+	AGAP004300	-	-	15	0	0	0	0	0	0		0	0	0	0	0	0
AGAP004301	2R	54204311	54205677	-	AGAP004301	phosphatidylinositol glycan, class K	-	7	0	0	0	0	0	0		0	0	0	0	0	0
AGAP013294	2R	54258945	54307321	-	AGAP013294	ubiquitin-like 3	-	16	0	0	0	0	0	0		0	0	0	0	0	0
AGAP004307	2R	54319768	54320886	-	AGAP004307	aprataxin	-	1	0	0	0	0	0	0		0	0	0	0	0	0
AGAP004310	2R	54329120	54369878	+	AGAP004310	-	-	61	0	0	0	0	0	0		0	0	0	0	0	0
AGAP004315	2R	54388141	54390980	+	AGAP004315	-	-	12	0	0	0	0	0	0		0	0	0	0	0	0
AGAP004316	2R	54392954	54393521	+	AGAP004316	-	-	5	0	0	0	0	0	0		0	0	0	0	0	0
AGAP012966	2R	54393884	54394355	+	AGAP012966	-	-	2	0	0	0	0	0	0		0	0	0	0	0	0
AGAP004317	2R	54396441	54400861	-	CLIPC2	CLIP-domain serine protease	-	12	0	0	0	0	0	0		0	0	0	0	0	0
AGAP004318	2R	54405749	54412784	-	CLIPC3	CLIP-domain serine protease	-	19	0	0	0	0	0	0		0	0	0	0	0	0
AGAP004320	2R	54419522	54453478	-	AGAP004320	Dedicator of cytokinesis protein 1	-	18	0	0	0	0	0	0		0	0	0	0	0	0
AGAP004321	2R	54457727	54458835	+	AGAP004321	peptidyl-prolyl cis-trans isomerase NIMA-interacting 1	-	3	0	0	0	0	0	0		0	0	0	0	0	0
AGAP004322	2R	54458643	54461050	-	AGAP004322	pumilio homology domain family member 6	-	11	0	0	0	0	0	0		0	0	0	0	0	0
AGAP004324	2R	54488978	54491365	-	AGAP004324	Protein yellow	-	8	0	0	0	0	0	0		0	0	0	0	0	0
AGAP004327	2R	54639519	54651014	-	AGAP004327	-	-	1	0	0	0	0	0	0		0	0	0	0	0	0
AGAP004332	2R	54680895	54683376	-	AGAP004332	Macrophage erythroblast attacher	-	11	0	0	0	0	0	0		0	0	0	0	0	0
AGAP004333	2R	54687048	54734460	-	AGAP004333	-	-	17	0	0	0	0	0	0		0	0	0	0	0	0
AGAP004334	2R	54712445	54713717	-	SG5	salivary gland protein 5	-	4	0	0	0	0	0	0		0	0	0	0	0	0
AGAP004335	2R	54773020	54819966	+	AGAP004335	filamin	-	72	0	0	0	0	0	0		0	0	0	0	0	0
AGAP004336	2R	54821622	54822553	+	AGAP004336	UTP11-like, U3 small nucleolar ribonucleoprotein	-	3	0	0	0	0	0	0		0	0	0	0	0	0
AGAP004338	2R	54824657	54826763	+	AGAP004338	-	-	1	0	0	0	0	0	0		0	0	0	0	0	0
AGAP013385	2R	54834149	54835343	+	AGAP013385	-	-	6	0	0	0	0	0	0		0	0	0	0	0	0
AGAP004340	2R	54835347	54837595	-	AGAP004340	-	-	9	0	0	0	0	0	0		0	0	0	0	0	0
AGAP004341	2R	54844977	54880648	-	AGAP004341	metastasis-associated protein MTA	-	27	0	0	0	0	0	0		0	0	0	0	0	0
AGAP004348	2R	54927911	54933639	+	AGAP004348	-	-	31	0	0	0	0	0	0		0	0	0	0	0	0
AGAP004349	2R	54935977	54938560	-	AGAP004349	-	-	8	0	0	0	0	0	0		0	0	0	0	0	0
AGAP004351	2R	54942954	54945573	+	AGAP004351	ATP-dependent RNA helicase DDX43	-	4	0	0	0	0	0	0		0	0	0	0	0	0
AGAP004352	2R	54946117	54948447	-	AGAP004352	succinyl-CoA synthetase beta subunit	-	22	0	0	0	0	0	0		0	0	0	0	0	0
AGAP004353	2R	54950928	54983428	-	AGAP004353	dual specificity phosphatase	-	27	0	0	0	0	0	0		0	0	0	0	0	0
AGAP004361	2R	55042457	55055101	+	AGAP004361	-	-	20	0	0	0	0	0	0		0	0	0	0	0	0
AGAP004362	2R	55056008	55067729	-	AGAP004362	glutamate dehydrogenase (NAD(P)+)	-	17	0	0	0	0	0	0		0	0	0	0	0	0
AGAP004363	2R	55068647	55074287	+	AGAP004363	transcription elongation factor B, polypeptide 3	-	9	0	0	0	0	0	0		0	0	0	0	0	0
AGAP004366	2R	55075445	55082461	-	AGAP004366	1-pyrroline-5-carboxylate dehydrogenase	-	32	0	0	0	0	0	0		0	0	0	0	0	0
AGAP004372	2R	55372537	55394660	+	AGAP004372	elongation of very long chain fatty acids protein 1	-	19	0	0	0	0	0	0		0	0	0	0	0	0
AGAP004373	2R	55424979	55461284	+	AGAP004373	elongation of very long chain fatty acids protein 1	-	11	0	0	0	0	0	0		0	0	0	0	0	0
AGAP004374	2R	55465982	55469716	+	AGAP004374	WD repeat-containing protein 37	-	9	0	0	0	0	0	0		0	0	0	0	0	0
AGAP004378	2R	55501882	55502739	+	GSTD11	glutathione S-transferase delta class 11	GSTs	4	0	0	0	0	0	0		0	0	0	0	0	0
AGAP004391	2R	55560828	55570145	+	AGAP004391	N-acylneuraminate-9-phosphatase	-	35	0	0	0	0	0	0		0	0	0	0	0	0
AGAP013338	2R	55562286	55564771	+	AGAP013338	-	-	22	0	0	0	0	0	0		0	0	0	0	0	0
AGAP004392	2R	55570547	55588690	-	AGAP004392	DNA polymerase alpha subunit B	-	10	0	0	0	0	0	0		0	0	0	0	0	0
AGAP004394	2R	55590910	55593570	+	AGAP004394	dipeptidyl-peptidase III	-	12	0	0	0	0	0	0		0	0	0	0	0	0
AGAP004395	2R	55593894	55596974	+	AGAP004395	nucleophosmin 3	-	21	0	0	0	0	0	0		0	0	0	0	0	0
AGAP004396	2R	55598215	55603069	-	AGAP004396	acetyl-CoA hydrolase/transferase (Precursor)	-	10	0	0	0	0	0	0		0	0	0	0	0	0
AGAP004399	2R	55667156	55669473	-	Pgm	phosphoglycerate mutase	-	10	0	0	0	0	0	0		0	0	0	0	0	0
AGAP004402	2R	55680021	55697274	+	AGAP004402	solute carrier family 17 member 7	-	32	0	0	0	0	0	0		0	0	0	0	0	0
AGAP004405	2R	55719931	55811152	-	AGAP004405	glucose-repressible alcohol dehydrogenase transcriptional effector homolog	-	2	0	0	0	0	0	0		0	0	0	0	0	0
AGAP004407	2R	55811304	55813585	+	AGAP004407	lectin, mannose-binding 2	-	8	0	0	0	0	0	0		0	0	0	0	0	0
AGAP004410	2R	55824582	55827091	-	AGAP004410	-	-	21	0	0	0	0	0	0		0	0	0	0	0	0
AGAP004417	2R	55851278	55853091	-	AGAP004417	zinc finger protein	-	10	0	0	0	0	0	0		0	0	0	0	0	0
AGAP004418	2R	55853261	55855185	-	AGAP004418	-	-	2	0	0	0	0	0	0		0	0	0	0	0	0
AGAP004419	2R	55855356	55857777	+	AGAP004419	oligosaccharidyl-lipid flippase family	-	2	0	0	0	0	0	0		0	0	0	0	0	0
AGAP004420	2R	55857880	55860042	-	AGAP004420	DCN1-like protein 1	-	8	0	0	0	0	0	0		0	0	0	0	0	0
AGAP029128	2R	55887720	55932349	+	AGAP029128	-	-	24	0	0	0	0	0	0		0	0	0	0	0	0
AGAP004430	2R	55935449	55941608	+	AGAP004430	5'-3' exoribonuclease 1	-	11	0	0	0	0	0	0		0	0	0	0	0	0
AGAP004431	2R	55941884	55943989	+	AGAP004431	-	-	7	0	0	0	0	0	0		0	0	0	0	0	0
AGAP004435	2R	55995047	55996266	+	AGAP004435	-	-	7	0	0	0	0	0	0		0	0	0	0	0	0
AGAP004437	2R	55996972	56006061	+	AGAP004437	Glycerol-3-phosphate dehydrogenase	-	17	0	0	0	0	0	0		0	0	0	0	0	0
AGAP004438	2R	56014342	56023020	+	AGAP004438	transcription factor Sp, invertebrate	-	1	0	0	0	0	0	0		0	0	0	0	0	0
AGAP013507	2R	56026542	56027196	-	AGAP013507	-	-	1	0	0	0	0	0	0		0	0	0	0	0	0
AGAP004440	2R	56059451	56087292	+	AGAP004440	spectrin beta	-	71	0	0	0	0	0	0		0	0	0	0	0	0
AGAP004441	2R	56090933	56092035	-	AGAP004441	-	-	3	0	0	0	0	0	0		0	0	0	0	0	0
AGAP004443	2R	56134217	56181225	-	AGAP004443	glycogen synthase kinase 3 beta	-	13	0	0	0	0	0	0		0	0	0	0	0	0
AGAP004446	2R	56182511	56191679	-	AGAP004446	-	-	16	0	0	0	0	0	0		0	0	0	0	0	0
AGAP004448	2R	56338579	56343473	-	AGAP004448	segment polarity protein dishevelled	-	1	0	0	0	0	0	0		0	0	0	0	0	0
AGAP004450	2R	56347496	56374324	+	AGAP004450	-	-	16	0	0	0	0	0	0		0	0	0	0	0	0
AGAP004451	2R	56364927	56366452	+	AGAP004451	UDPglucose--hexose-1-phosphate uridylyltransferase	UDPGTs	9	0	0	0	0	0	0		0	0	0	0	0	0
AGAP013238	2R	56377523	56378235	+	AGAP013238	LSM domain containing 1	-	10	0	0	0	0	0	0		0	0	0	0	0	0
AGAP013542	2R	56378236	56378647	-	AGAP013542	-	-	2	0	0	0	0	0	0		0	0	0	0	0	0
AGAP004456	2R	56684432	56686157	-	GNBPB5	3-glucan binding protein	-	2	0	0	0	0	0	0		0	0	0	0	0	0
AGAP004457	2R	56689964	56694425	-	AGAP004457	Sugar transporter ERD6-like 4	-	8	0	0	0	0	0	0		0	0	0	0	0	0
AGAP004458	2R	56695814	56702772	-	AGAP004458	Leucine-rich repeat-containing protein 58	-	7	0	0	0	0	0	0		0	0	0	0	0	0
AGAP004461	2R	56709929	56712287	-	AGAP004461	solute carrier family 30 (zinc transporter), member 5/7	-	3	0	0	0	0	0	0		0	0	0	0	0	0
AGAP004463	2R	56713726	56714798	-	AGAP004463	ribosomal RNA-processing protein 17	-	4	0	0	0	0	0	0		0	0	0	0	0	0
AGAP004464	2R	56715179	56717620	+	AGAP004464	-	-	16	0	0	0	0	0	0		0	0	0	0	0	0
AGAP004465	2R	56717687	56718713	-	AGAP004465	18S rRNA (adenine1779-N6/adenine1780-N6)-dimethyltransferase	-	2	0	0	0	0	0	0		0	0	0	0	0	0
AGAP004469	2R	56727800	56729425	-	AGAP004469	phosphatidylinositol transfer protein, beta like	-	2	0	0	0	0	0	0		0	0	0	0	0	0
AGAP004470	2R	56729698	56731889	+	AGAP004470	STE24 endopeptidase	-	4	0	0	0	0	0	0		0	0	0	0	0	0
AGAP004471	2R	56732011	56733549	-	AGAP004471	-	-	1	0	0	0	0	0	0		0	0	0	0	0	0
AGAP004478	2R	56789219	56790049	-	AGAP004478	ATP synthase subunit s, mitochondrial precursor	ABC transporters	9	0	0	0	0	0	0		0	0	0	0	0	0
AGAP004479	2R	56790192	56793566	-	AGAP004479	reduction in cnn dots 1	-	9	0	0	0	0	0	0		0	0	0	0	0	0
AGAP004481	2R	56795453	56796250	-	mRpS26	28S ribosomal protein S26, mitochondrial	-	2	0	0	0	0	0	0		0	0	0	0	0	0
AGAP004483	2R	56803324	56817286	+	AGAP004483	Lethal giant larvae	-	33	0	0	0	0	0	0		0	0	0	0	0	0
AGAP004484	2R	56830732	56832550	+	AGAP004484	CDGSH iron sulfur domain-containing protein 2 homolog	-	4	0	0	0	0	0	0		0	0	0	0	0	0
AGAP004486	2R	56838476	56843183	+	AGAP004486	adiponectin receptor	-	16	0	0	0	0	0	0		0	0	0	0	0	0
AGAP004487	2R	56844471	56847032	-	AGAP004487	SNX5 protein	-	7	0	0	0	0	0	0		0	0	0	0	0	0
AGAP004489	2R	56849805	56854256	+	AGAP004489	-	-	2	0	0	0	0	0	0		0	0	0	0	0	0
AGAP004490	2R	56854636	56856485	+	AGAP004490	-	-	2	0	0	0	0	0	0		0	0	0	0	0	0
AGAP004492	2R	56860842	56862796	-	AGAP004492	upstream activation factor subunit UAF30	-	1	0	0	0	0	0	0		0	0	0	0	0	0
AGAP004494	2R	56974583	57045214	+	AGAP004494	-	-	7	0	0	0	0	0	0		0	0	0	0	0	0
AGAP004502	2R	57100178	57128444	-	AGAP004502	Serine/threonine-protein phosphatase 2A 55 kDa regulatory subunit B alpha isoform	-	14	0	0	0	0	0	0		0	0	0	0	0	0
AGAP004504	2R	57139382	57149573	+	AGAP004504	-	-	15	0	0	0	0	0	0		0	0	0	0	0	0
AGAP004507	2R	57162612	57229800	-	AGAP004507	Dedicator of cytokinesis	-	26	0	0	0	0	0	0		0	0	0	0	0	0
AGAP004508	2R	57169740	57175415	+	AGAP004508	-	-	11	0	0	0	0	0	0		0	0	0	0	0	0
AGAP004510	2R	57198550	57208537	+	AGAP004510	Innexin inx2	-	14	0	0	0	0	0	0		0	0	0	0	0	0
AGAP004513	2R	57244033	57245857	-	AGAP004513	4-hydroxybenzoate hexaprenyltransferase	-	15	0	0	0	0	0	0		0	0	0	0	0	0
AGAP004514	2R	57249507	57251592	+	AGAP004514	nuclear GTP-binding protein	-	12	0	0	0	0	0	0		0	0	0	0	0	0
AGAP004518	2R	57296818	57309862	+	AGAP004518	-	-	2	0	0	0	0	0	0		0	0	0	0	0	0
AGAP004519	2R	57327167	57329910	+	AGAP004519	sideroflexin 1,2,3	-	6	0	0	0	0	0	0		0	0	0	0	0	0
AGAP004520	2R	57330198	57333643	-	AGAP004520	Ran-binding protein 3	-	9	0	0	0	0	0	0		0	0	0	0	0	0
AGAP004521	2R	57333937	57335960	+	AGAP004521	SNW domain-containing protein 1	-	4	0	0	0	0	0	0		0	0	0	0	0	0
AGAP004524	2R	57354430	57391032	+	AGAP004524	-	-	6	0	0	0	0	0	0		0	0	0	0	0	0
AGAP004528	2R	57392999	57393968	-	AGAP004528	-	-	2	0	0	0	0	0	0		0	0	0	0	0	0
AGAP004532	2R	57445995	57451993	+	AGAP004532	3-ketoacyl-CoA reductase	-	8	0	0	0	0	0	0		0	0	0	0	0	0
AGAP004533	2R	57453814	57455736	+	AGAP004533	cathepsin B	-	8	0	0	0	0	0	0		0	0	0	0	0	0
AGAP004535	2R	57457975	57465423	+	AGAP004535	exportin 7	-	3	0	0	0	0	0	0		0	0	0	0	0	0
AGAP004541	2R	57467448	57477484	-	AGAP004541	-	-	1	0	0	0	0	0	0		0	0	0	0	0	0
AGAP004543	2R	57477626	57478795	-	AGAP004543	-	-	6	0	0	0	0	0	0		0	0	0	0	0	0
AGAP004546	2R	57515161	57519630	+	AGAP004546	RNA-binding protein 25	-	3	0	0	0	0	0	0		0	0	0	0	0	0
AGAP004549	2R	57532036	57536666	+	AGAP004549	Protein yellow	-	9	0	0	0	0	0	0		0	0	0	0	0	0
AGAP004550	2R	57537138	57537857	+	AGAP004550	dolichol-phosphate mannosyltransferase subunit 3	-	3	0	0	0	0	0	0		0	0	0	0	0	0
AGAP004551	2R	57539256	57542711	+	GILT1	gamma-interferon-inducible lysosomal thiol reductase	-	9	0	0	0	0	0	0		0	0	0	0	0	0
AGAP004556	2R	57587577	57589224	+	AGAP004556	ribosome biogenesis protein SSF1/2	-	3	0	0	0	0	0	0		0	0	0	0	0	0
AGAP004559	2R	57595300	57600255	+	AGAP004559	Ras-related protein	-	5	0	0	0	0	0	0		0	0	0	0	0	0
AGAP004560	2R	57602586	57609457	+	AGAP004560	cohesin complex subunit SCC1	-	3	0	0	0	0	0	0		0	0	0	0	0	0
AGAP004563	2R	57617421	57622835	+	ANCE9	angiotensin-converting enzyme 9	-	39	0	0	0	0	0	0		0	0	0	0	0	0
AGAP013053	2R	57707832	57709766	+	AGAP013053	-	-	16	0	0	0	0	0	0		0	0	0	0	0	0
AGAP004573	2R	57710456	57736484	-	AGAP004573	E3 ubiquitin-protein ligase RNF19A	-	15	0	0	0	0	0	0		0	0	0	0	0	0
AGAP013469	2R	57752838	57755877	-	AGAP013469	-	-	8	0	0	0	0	0	0		0	0	0	0	0	0
AGAP004584	2R	57980100	57984881	-	AGAP004584	-	-	1	0	0	0	0	0	0		0	0	0	0	0	0
AGAP004585	2R	57989423	57993690	+	AGAP004585	Translin-associated factor X	-	1	0	0	0	0	0	0		0	0	0	0	0	0
AGAP004588	2R	58122901	58125331	+	AGAP004588	-	-	2	0	0	0	0	0	0		0	0	0	0	0	0
AGAP004591	2R	58131078	58132909	+	AGAP004591	acid phosphatase	-	11	0	0	0	0	0	0		0	0	0	0	0	0
AGAP004592	2R	58135368	58142209	-	AGAP004592	splicing factor, arginine/serine-rich 4/5/6	-	23	0	0	0	0	0	0		0	0	0	0	0	0
AGAP004593	2R	58143737	58165981	+	AGAP004593	EH domain-containing protein 1	-	14	0	0	0	0	0	0		0	0	0	0	0	0
AGAP004596	2R	58245636	58249228	-	PyK	pyruvate kinase	-	15	0	0	0	0	0	0		0	0	0	0	0	0
AGAP004597	2R	58257284	58258393	+	AGAP004597	guanosine-3',5'-bis(diphosphate) 3'-pyrophosphohydrolase	-	4	0	0	0	0	0	0		0	0	0	0	0	0
AGAP004598	2R	58257922	58259916	-	AGAP004598	Phosphoserine aminotransferase	-	12	0	0	0	0	0	0		0	0	0	0	0	0
AGAP004604	2R	58275020	58333586	+	AGAP004604	-	-	3	0	0	0	0	0	0		0	0	0	0	0	0
AGAP004606	2R	58338735	58339503	+	AGAP004606	HYPK	-	1	0	0	0	0	0	0		0	0	0	0	0	0
AGAP004607	2R	58339541	58341592	-	AGAP004607	-	-	2	0	0	0	0	0	0		0	0	0	0	0	0
AGAP004609	2R	58356124	58358702	-	AGAP004609	protein kinase C substrate 80K-H	-	16	0	0	0	0	0	0		0	0	0	0	0	0
AGAP004610	2R	58359989	58362110	-	AGAP004610	signal recognition particle subunit SRP54	-	5	0	0	0	0	0	0		0	0	0	0	0	0
AGAP013331	2R	58391274	58391809	+	AGAP013331	-	-	1	0	0	0	0	0	0		0	0	0	0	0	0
AGAP004612	2R	58392105	58394400	+	AGAP004612	phosphotransferase LOC123688	-	3	0	0	0	0	0	0		0	0	0	0	0	0
AGAP004616	2R	58514966	58515705	-	ATPsynCF6	F-type H+-transporting ATPase subunit 6	-	1	0	0	0	0	0	0		0	0	0	0	0	0
AGAP004625	2R	58631175	58634268	+	AGAP004625	cortactin	-	7	0	0	0	0	0	0		0	0	0	0	0	0
AGAP004627	2R	58635633	58636149	+	AGAP004627	-	-	2	0	0	0	0	0	0		0	0	0	0	0	0
AGAP004631	2R	58673319	58676161	-	AGAP004631	-	-	5	0	0	0	0	0	0		0	0	0	0	0	0
AGAP013218	2R	58693206	58695862	+	AGAP013218	sodium-independent sulfate anion transporter	-	3	0	0	0	0	0	0		0	0	0	0	0	0
AGAP004636	2R	58709755	58711871	+	AGAP004636	sodium-independent sulfate anion transporter	-	1	0	0	0	0	0	0		0	0	0	0	0	0
AGAP013117	2R	58802087	58803297	+	AGAP013117	-	-	1	0	0	0	0	0	0		0	0	0	0	0	0
AGAP004638	2R	58803241	58804480	-	AGAP004638	-	-	3	0	0	0	0	0	0		0	0	0	0	0	0
AGAP004640	2R	58817394	58839360	+	AGAP004640	-	-	7	0	0	0	0	0	0		0	0	0	0	0	0
AGAP004641	2R	58846092	58847165	-	AGAP004641	ATP synthase mitochondrial F1 complex assembly factor 1	ABC transporters	4	0	0	0	0	0	0		0	0	0	0	0	0
AGAP004643	2R	58898682	58908703	+	SCRB6	Class B Scavenger Receptor (CD36 domain).	-	1	0	0	0	0	0	0		0	0	0	0	0	0
AGAP004645	2R	59003966	59022336	-	AGAP004645	juvenile hormone diol kinase	-	4	0	0	0	0	0	0		0	0	0	0	0	0
AGAP004653	2R	59553072	59554350	-	AGAP004653	electron transfer flavoprotein subunit beta, mitochondrial	-	4	0	0	0	0	0	0		0	0	0	0	0	0
AGAP004654	2R	59555197	59556472	+	AGAP004654	3'(2'), 5'-bisphosphate nucleotidase	-	4	0	0	0	0	0	0		0	0	0	0	0	0
AGAP004655	2R	59556530	59558576	-	AGAP004655	-	-	3	0	0	0	0	0	0		0	0	0	0	0	0
AGAP004657	2R	59570477	59571963	+	AGAP004657	mitochondrial inner membrane translocase subunit (TIM17)	-	5	0	0	0	0	0	0		0	0	0	0	0	0
AGAP004668	2R	60786120	60786889	-	AGAP004668	coiled-coil domain-containing protein 12	-	1	0	0	0	0	0	0		0	0	0	0	0	0
AGAP004671	2R	61176240	61192895	+	AGAP004671	nuclear pore complex protein Nup160	-	1	0	0	0	0	0	0		0	0	0	0	0	0
AGAP004672	2R	61230781	61254533	+	AGAP004672	-	-	3	0	0	0	0	0	0		0	0	0	0	0	0
AGAP004674	2R	61303692	61306248	-	AGAP004674	Phenoloxidase inhibitor protein	-	6	0	0	0	0	0	0		0	0	0	0	0	0
AGAP004677	2L	157348	186936	-	AGAP004677	methylenetetrahydrofolate dehydrogenase(NAD+) / 5,10-methenyltetrahydrofolate	-	1	0	0	0	0	0	0		0	0	0	0	0	0
AGAP004678	2L	203779	205293	+	AGAP004678	-	-	4	0	0	0	0	0	0		0	0	0	0	0	0
AGAP004679	2L	207894	210460	+	AGAP004679	Folylpolyglutamate synthase	-	5	0	0	0	0	0	0		0	0	0	0	0	0
AGAP004682	2L	433503	461627	-	AGAP004682	U4/U6 small nuclear ribonucleoprotein PRP3	-	3	0	0	0	0	0	0		0	0	0	0	0	0
AGAP004684	2L	492965	493569	+	AGAP004684	rRNA-processing protein CGR1	-	2	0	0	0	0	0	0		0	0	0	0	0	0
AGAP004686	2L	742004	789572	+	AGAP004686	-	-	5	0	0	0	0	0	0		0	0	0	0	0	0
AGAP004689	2L	1052036	1057434	+	AGAP004689	-	-	10	0	0	0	0	0	0		0	0	0	0	0	0
AGAP004691	2L	1270280	1301008	-	AGAP004691	LIM domain-binding protein 1	-	2	0	0	0	0	0	0		0	0	0	0	0	0
AGAP028433	2L	1315238	1333056	+	AGAP028433	-	-	8	0	0	0	0	0	0		0	0	0	0	0	0
AGAP004692	2L	1411011	1441380	+	AGAP004692	-	-	9	0	0	0	0	0	0		0	0	0	0	0	0
AGAP004696	2L	1923904	1965505	-	exd	Homeobox protein extradenticle	-	14	0	0	0	0	0	0		0	0	0	0	0	0
AGAP004698	2L	1967083	1971192	-	AGAP004698	Pre-mRNA-splicing factor 38B	-	2	0	0	0	0	0	0		0	0	0	0	0	0
AGAP004715	2L	2615613	2620722	+	AGAP004715	Pyruvate dehydrogenase phosphatase regulatory subunit, mitochondrial	-	6	0	0	0	0	0	0		0	0	0	0	0	0
AGAP029688	2L	2751786	2752176	-	AGAP029688	-	-	2	0	0	0	0	0	0		0	0	0	0	0	0
AGAP004723	2L	2756404	2760473	+	AGAP004723	chromobox protein homolog 1	-	1	0	0	0	0	0	0		0	0	0	0	0	0
AGAP004725	2L	2797664	2801444	+	eIF3c	Eukaryotic translation initiation factor 3 subunit C	-	6	0	0	0	0	0	0		0	0	0	0	0	0
AGAP004731	2L	2867037	2886486	-	AGAP004731	secretory phospholipase A2	-	1	0	0	0	0	0	0		0	0	0	0	0	0
AGAP029113	2L	2895973	2931030	-	AGAP029113	-	-	30	0	0	0	0	0	0		0	0	0	0	0	0
AGAP004737	2L	2970597	2972774	+	AGAP004737	Rhomboid-4, isoform B	-	1	0	0	0	0	0	0		0	0	0	0	0	0
AGAP004739	2L	2976111	2978335	+	AGAP004739	H/ACA ribonucleoprotein complex subunit 4	-	13	0	0	0	0	0	0		0	0	0	0	0	0
AGAP004742	2L	2998916	3008084	-	AGAP004742	Pyruvate carboxylase	-	16	0	0	0	0	0	0		0	0	0	0	0	0
AGAP004743	2L	3020238	3021140	+	AGAP004743	Transmembrane emp24 domain-containing protein	-	1	0	0	0	0	0	0		0	0	0	0	0	0
AGAP004744	2L	3021774	3025711	+	skap	succinyl-CoA ligase beta subunit	-	10	0	0	0	0	0	0		0	0	0	0	0	0
AGAP004745	2L	3026512	3030332	-	AGAP004745	transcription elongation regulator 1	-	1	0	0	0	0	0	0		0	0	0	0	0	0
AGAP004747	2L	3034014	3037695	-	AGAP004747	Uncharacterized protein C05D11.1	-	5	0	0	0	0	0	0		0	0	0	0	0	0
AGAP004748	2L	3037963	3038411	-	AGAP004748	-	-	1	0	0	0	0	0	0		0	0	0	0	0	0
AGAP004749	2L	3038604	3040277	+	AGAP004749	coproporphyrinogen III oxidase	-	1	0	0	0	0	0	0		0	0	0	0	0	0
AGAP004750	2L	3040861	3052055	-	AGAP004750	Translation initiation factor 4G	-	20	0	0	0	0	0	0		0	0	0	0	0	0
AGAP013546	2L	3068708	3069527	+	AGAP013546	Vacuolar ATPase assembly integral membrane protein VMA21 homolog	-	2	0	0	0	0	0	0		0	0	0	0	0	0
AGAP004757	2L	3069282	3070456	+	AGAP004757	-	-	7	0	0	0	0	0	0		0	0	0	0	0	0
AGAP004758	2L	3070600	3072473	-	Rpn13	26S proteasome 26S non-ATPase subunit N13	-	6	0	0	0	0	0	0		0	0	0	0	0	0
AGAP004762	2L	3150315	3152338	+	AGAP004762	alpha-tocopherol transfer protein-like protein	-	8	0	0	0	0	0	0		0	0	0	0	0	0
AGAP004766	2L	3163010	3178079	+	AGAP004766	endophilin-A	-	10	0	0	0	0	0	0		0	0	0	0	0	0
AGAP004768	2L	3288076	3290094	-	AGAP004768	periodic tryptophan protein 1	-	6	0	0	0	0	0	0		0	0	0	0	0	0
AGAP004769	2L	3292998	3321093	+	AGAP004769	Ras-related protein Rap-1b precursor	-	31	0	0	0	0	0	0		0	0	0	0	0	0
AGAP004772	2L	3342981	3377271	-	AGAP004772	SLIT-ROBO Rho GTPase activating protein	-	1	0	0	0	0	0	0		0	0	0	0	0	0
AGAP004774	2L	3387728	3400498	+	AGAP004774	host cell factor	-	14	0	0	0	0	0	0		0	0	0	0	0	0
AGAP004775	2L	3401014	3447379	-	AGAP004775	Xaa-Pro dipeptidase	-	73	0	0	0	0	0	0		0	0	0	0	0	0
AGAP004776	2L	3402582	3404685	+	AGAP004776	pre-mRNA-processing factor SLU7	-	14	0	0	0	0	0	0		0	0	0	0	0	0
AGAP004778	2L	3445900	3447091	+	AGAP004778	-	-	4	0	0	0	0	0	0		0	0	0	0	0	0
AGAP004780	2L	3452433	3461274	-	AGAP004780	cyclin-dependent kinase 12/13	-	3	0	0	0	0	0	0		0	0	0	0	0	0
AGAP004784	2L	3519838	3522515	+	AGAP004784	fatty acyl-CoA reductase 2	-	5	0	0	0	0	0	0		0	0	0	0	0	0
AGAP004786	2L	3545835	3548422	+	AGAP004786	Pyruvate dehydrogenase E1 component subunit alpha	-	2	0	0	0	0	0	0		0	0	0	0	0	0
AGAP004787	2L	3552528	3554809	-	AGAP004787	Fatty acyl-CoA reductase	-	11	0	0	0	0	0	0		0	0	0	0	0	0
AGAP004792	2L	3579851	3583746	+	AGAP004792	StAR-related lipid transfer protein 7	-	15	0	0	0	0	0	0		0	0	0	0	0	0
AGAP004793	2L	3585262	3590507	+	AGAP004793	ornithine--oxo-acid transaminase	-	2	0	0	0	0	0	0		0	0	0	0	0	0
AGAP004794	2L	3596961	3598493	+	AGAP004794	pancreatic triacylglycerol lipase	-	11	0	0	0	0	0	0		0	0	0	0	0	0
AGAP004795	2L	3612748	3632162	-	AGAP004795	RNA polymerase II elongation factor ELL	-	6	0	0	0	0	0	0		0	0	0	0	0	0
AGAP004798	2L	3638641	3645721	-	AGAP004798	Coatomer protein complex, subunit beta 2	-	13	0	0	0	0	0	0		0	0	0	0	0	0
AGAP004799	2L	3720848	3721878	-	AGAP004799	-	-	4	0	0	0	0	0	0		0	0	0	0	0	0
AGAP004801	2L	3733801	3744679	+	AGAP004801	Huntingtin interacting protein	-	19	0	0	0	0	0	0		0	0	0	0	0	0
AGAP004802	2L	3745921	3747552	+	AGAP004802	4-hydroxyphenylpyruvate dioxygenase	-	12	0	0	0	0	0	0		0	0	0	0	0	0
AGAP004805	2L	3751358	3778548	+	AGAP004805	-	-	28	0	0	0	0	0	0		0	0	0	0	0	0
AGAP004809	2L	3793554	3797323	-	APN1	alanyl aminopeptidase N 1	-	31	0	0	0	0	0	0		0	0	0	0	0	0
AGAP004812	2L	3803320	3807553	-	AGAP004812	calcium-independent phospholipase A2	-	11	0	0	0	0	0	0		0	0	0	0	0	0
AGAP004817	2L	3842964	3856049	-	lig	protein lingerer	-	25	0	0	0	0	0	0		0	0	0	0	0	0
AGAP004818	2L	3858794	3859471	+	mRpS16	28S ribosomal protein S16, mitochondrial	-	5	0	0	0	0	0	0		0	0	0	0	0	0
AGAP004819	2L	3860781	3870396	-	AGAP004819	receptor expression-enhancing protein 5	-	8	0	0	0	0	0	0		0	0	0	0	0	0
AGAP004824	2L	3952883	3981152	-	AGAP004824	translation initiation factor 5B	-	17	0	0	0	0	0	0		0	0	0	0	0	0
AGAP029342	2L	3981764	3982678	-	AGAP029342	-	-	2	0	0	0	0	0	0		0	0	0	0	0	0
AGAP004830	2L	4182749	4186024	-	AGAP004830	-	-	7	0	0	0	0	0	0		0	0	0	0	0	0
AGAP004833	2L	4233302	4239966	+	AGAP004833	serine/threonine-protein kinase PRP4	-	1	0	0	0	0	0	0		0	0	0	0	0	0
AGAP004834	2L	4243321	4252291	-	AGAP004834	-	-	2	0	0	0	0	0	0		0	0	0	0	0	0
AGAP029668	2L	4349340	4362703	-	AGAP029668	-	-	37	0	0	0	0	0	0		0	0	0	0	0	0
AGAP004839	2L	4376907	4377479	+	mRpL52	39S ribosomal protein L52, mitochondrial	-	2	0	0	0	0	0	0		0	0	0	0	0	0
AGAP004841	2L	4379773	4388291	-	AGAP004841	-	-	4	0	0	0	0	0	0		0	0	0	0	0	0
AGAP004842	2L	4388592	4392419	+	AGAP004842	ubiquinone biosynthesis protein COQ9, mitochondrial	-	1	0	0	0	0	0	0		0	0	0	0	0	0
AGAP004845	2L	4396212	4402689	+	AGAP004845	scavenger receptor class B member	-	1	0	0	0	0	0	0		0	0	0	0	0	0
AGAP004846	2L	4404139	4428751	+	SCRB9	Class B Scavenger Receptor (CD36 domain).	-	19	0	0	0	0	0	0		0	0	0	0	0	0
AGAP004847	2L	4429859	4438349	+	SCRB7	Class B Scavenger Receptor (CD36 domain).	-	10	0	0	0	0	0	0		0	0	0	0	0	0
AGAP004848	2L	4438474	4441484	-	AGAP004848	-	-	15	0	0	0	0	0	0		0	0	0	0	0	0
AGAP004852	2L	4465356	4475550	-	AGAP004852	Adducin	-	32	0	0	0	0	0	0		0	0	0	0	0	0
AGAP004853	2L	4476401	4479536	-	AGAP004853	Ral GEF with PH domain and SH3-binding motif 1	-	4	0	0	0	0	0	0		0	0	0	0	0	0
AGAP004854	2L	4483668	4490466	+	AGAP004854	histone demethylase JARID1	-	8	0	0	0	0	0	0		0	0	0	0	0	0
AGAP004855	2L	4492189	4494085	+	CLIPB13	CLIP-domain serine protease	-	15	0	0	0	0	0	0		0	0	0	0	0	0
AGAP004859	2L	4501583	4503073	-	AGAP004859	serine protease snake	-	3	0	0	0	0	0	0		0	0	0	0	0	0
AGAP004860	2L	4506869	4510053	-	AGAP004860	protease m1 zinc metalloprotease	-	42	0	0	0	0	0	0		0	0	0	0	0	0
AGAP004861	2L	4512323	4531632	-	AGAP004861	Tetraspanin	-	7	0	0	0	0	0	0		0	0	0	0	0	0
AGAP004864	2L	4586760	4591451	-	AGAP004864	-	-	1	0	0	0	0	0	0		0	0	0	0	0	0
AGAP004866	2L	4666898	4676560	-	AGAP004866	-	-	5	0	0	0	0	0	0		0	0	0	0	0	0
AGAP004867	2L	4676920	4678867	+	AGAP004867	V-type H+-transporting ATPase subunit G	-	5	0	0	0	0	0	0		0	0	0	0	0	0
AGAP029807	2L	4680081	4692071	-	AGAP029807	-	-	8	0	0	0	0	0	0		0	0	0	0	0	0
AGAP004870	2L	4692543	4698202	+	AGAP004870	tripeptidyl-peptidase II	-	16	0	0	0	0	0	0		0	0	0	0	0	0
AGAP004873	2L	4768400	4817320	-	AGAP004873	-	-	4	0	0	0	0	0	0		0	0	0	0	0	0
AGAP004877	2L	4851777	4866265	+	AGAP004877	paramyosin	-	35	0	0	0	0	0	0		0	0	0	0	0	0
AGAP004880	2L	4905326	4908734	+	AGAP004880	L-lactate dehydrogenase	-	1	0	0	0	0	0	0		0	0	0	0	0	0
AGAP004882	2L	4934985	4944994	-	AGAP004882	transmembrane 9 superfamily member 3	-	11	0	0	0	0	0	0		0	0	0	0	0	0
AGAP004883	2L	4939315	4940319	+	AGAP004883	-	-	7	0	0	0	0	0	0		0	0	0	0	0	0
AGAP004884	2L	4948029	4953343	-	AGAP004884	muskelin	-	15	0	0	0	0	0	0		0	0	0	0	0	0
AGAP004885	2L	4953470	4954359	+	AGAP004885	CDGSH iron sulfur domain-containing protein 3, mitochondrial	-	4	0	0	0	0	0	0		0	0	0	0	0	0
AGAP004886	2L	4956109	4968464	-	AGAP004886	microtubule-associated protein, RP/EB family	-	8	0	0	0	0	0	0		0	0	0	0	0	0
AGAP004889	2L	4974901	4977615	-	AGAP004889	ubiquitin-conjugating enzyme (huntingtin interacting protein 2)	-	2	0	0	0	0	0	0		0	0	0	0	0	0
AGAP004890	2L	4976558	4986660	+	AGAP004890	ribose-phosphate pyrophosphokinase	-	26	0	0	0	0	0	0		0	0	0	0	0	0
AGAP004892	2L	5002254	5042389	+	AGAP004892	-	-	20	0	0	0	0	0	0		0	0	0	0	0	0
AGAP029346	2L	5605327	5606838	-	AGAP029346	-	-	10	0	0	0	0	0	0		0	0	0	0	0	0
AGAP004900	2L	5634117	5635270	-	AGAP004900	trypsin type 4	-	3	0	0	0	0	0	0		0	0	0	0	0	0
AGAP029369	2L	5639620	5640502	+	AGAP029369	-	-	2	0	0	0	0	0	0		0	0	0	0	0	0
AGAP004903	2L	5768982	5769889	-	AGAP004903	-	-	4	0	0	0	0	0	0		0	0	0	0	0	0
AGAP004904	2L	5771985	5780988	+	CAT1	Catalase	-	7	0	0	0	0	0	0		0	0	0	0	0	0
AGAP004906	2L	5793347	5794156	+	AGAP004906	Mitochondrial pyruvate carrier	-	8	0	0	0	0	0	0		0	0	0	0	0	0
AGAP004912	2L	5826320	5831336	+	AGAP004912	ATP-dependent RNA helicase DDX5/DBP2	-	7	0	0	0	0	0	0		0	0	0	0	0	0
AGAP004916	2L	5996795	5997803	-	AGAP004916	-	-	2	0	0	0	0	0	0		0	0	0	0	0	0
AGAP004918	2L	6008201	6009301	-	AGAP004918	fibrinogen	-	4	0	0	0	0	0	0		0	0	0	0	0	0
AGAP004928	2L	6109050	6113907	-	LL6	lipopolysaccharide-induced TNF-alpha transcription factor (LITAF-like 6)	-	19	0	0	0	0	0	0		0	0	0	0	0	0
AGAP004929	2L	6114439	6115700	+	AIMP3	aminoacyl tRNA synthase complex-interacting multifunctional protein 3	-	5	0	0	0	0	0	0		0	0	0	0	0	0
AGAP028394	2L	6133739	6157959	+	AGAP028394	-	-	7	0	0	0	0	0	0		0	0	0	0	0	0
AGAP004932	2L	6175400	6189662	+	AGAP004932	solute carrier family 6 (neurotransmitter transporter), invertebrate	-	34	0	0	0	0	0	0		0	0	0	0	0	0
AGAP004933	2L	6194082	6195739	-	AGAP004933	ankyrin repeat and MYND domain-containing protein 2	-	12	0	0	0	0	0	0		0	0	0	0	0	0
AGAP004934	2L	6196305	6202195	-	GALE3	galectin 3, peroxin 23	-	1	0	0	0	0	0	0		0	0	0	0	0	0
AGAP004936	2L	6207723	6209539	+	AGAP004936	-	-	8	0	0	0	0	0	0		0	0	0	0	0	0
AGAP004937	2L	6209886	6223316	-	AGAP004937	-	-	73	0	0	0	0	0	0		0	0	0	0	0	0
AGAP004938	2L	6223902	6228021	-	AGAP004938	zinc finger, DHHC-type containing 15	-	1	0	0	0	0	0	0		0	0	0	0	0	0
AGAP004940	2L	6228852	6267521	+	AGAP004940	cAMP-dependent protein kinase regulator	-	68	0	0	0	0	0	0		0	0	0	0	0	0
AGAP004942	2L	6374776	6437542	-	AGAP004942	poly(rC)-binding protein 2/3/4	-	30	0	0	0	0	0	0		0	0	0	0	0	0
AGAP004944	2L	6544141	6546511	-	AGAP004944	heat shock 70kDa protein 1/8	-	27	0	0	0	0	0	0		0	0	0	0	0	0
AGAP004945	2L	6551148	6553909	-	AGAP004945	-	-	12	0	0	0	0	0	0		0	0	0	0	0	0
AGAP004946	2L	6554680	6559375	-	AGAP004946	NCK-associated protein 1	-	9	0	0	0	0	0	0		0	0	0	0	0	0
AGAP004948	2L	6692915	6694970	-	AGAP004948	duplex-specific nuclease	-	6	0	0	0	0	0	0		0	0	0	0	0	0
AGAP004950	2L	6916167	7007099	+	AGAP004950	CUG-BP- and ETR3-like factor	-	3	0	0	0	0	0	0		0	0	0	0	0	0
AGAP004952	2L	7172678	7174184	+	AGAP004952	CBF1 interacting corepressor	-	8	0	0	0	0	0	0		0	0	0	0	0	0
AGAP004953	2L	7174132	7176492	-	AGAP004953	G protein pathway suppressor 1	-	6	0	0	0	0	0	0		0	0	0	0	0	0
AGAP004955	2L	7181937	7182959	+	AGAP004955	-	-	6	0	0	0	0	0	0		0	0	0	0	0	0
AGAP004960	2L	7195880	7197257	-	Prosalpha3	26S proteasome alpha 3 subunit	-	5	0	0	0	0	0	0		0	0	0	0	0	0
AGAP004963	2L	7219030	7221562	+	AGAP004963	cyclin B	-	2	0	0	0	0	0	0		0	0	0	0	0	0
AGAP028425	2L	7289296	7296394	+	AGAP028425	-	-	33	0	0	0	0	0	0		0	0	0	0	0	0
AGAP004977	2L	7452207	7454977	-	PPO6	prophenoloxidase 6	-	5	0	0	0	0	0	0		0	0	0	0	0	0
AGAP004983	2L	7537857	7541687	-	AGAP004983	-	-	5	0	0	0	0	0	0		0	0	0	0	0	0
AGAP004985	2L	7540007	7541032	-	mRpL16	39S ribosomal protein L16, mitochondrial	-	5	0	0	0	0	0	0		0	0	0	0	0	0
AGAP004986	2L	7541759	7542559	+	Seleno	15 kDa selenoprotein	-	8	0	0	0	0	0	0		0	0	0	0	0	0
AGAP004987	2L	7545673	7546442	+	AGAP004987	-	-	8	0	0	0	0	0	0		0	0	0	0	0	0
AGAP004988	2L	7550405	7551445	+	AGAP004988	-	-	9	0	0	0	0	0	0		0	0	0	1	0	11.1111
AGAP004990	2L	7585796	7587650	+	mbf1	multiprotein bridging factor 1	-	11	0	0	0	0	0	0		0	0	0	0	0	0
AGAP004991	2L	7587832	7588801	-	AGAP004991	20S proteasome subunit beta 6	-	6	0	0	0	0	0	0		0	0	0	0	0	0
AGAP004992	2L	7589632	7591130	+	AGAP004992	microsomal prostaglandin-E synthase 2	-	11	0	0	0	0	0	0		0	0	0	0	0	0
AGAP004993	2L	7592420	7608179	+	AGAP004993	laminin subunit alpha	-	67	0	0	0	0	0	0		0	0	0	0	0	0
AGAP005003	2L	7788430	7792161	-	AGAP005003	melanotransferrin	-	7	0	0	0	0	0	0		0	0	0	0	0	0
AGAP005004	2L	7792331	7794417	+	AGAP005004	kelch domain-containing protein 10	-	6	0	0	0	0	0	0		0	0	0	0	0	0
AGAP005005	2L	7794965	7806455	+	AGAP005005	-	-	68	0	0	0	0	0	0		0	0	0	3	1	4.41176
AGAP005006	2L	7807740	7811896	+	AGAP005006	U2-associated protein SR140	-	6	0	0	0	0	0	0		0	0	0	0	0	0
AGAP005007	2L	7816277	7818115	-	AGAP005007	kelch domain containing 4	-	6	0	0	0	0	0	0		0	0	0	0	0	0
AGAP005008	2L	7820730	7916998	-	AGAP005008	-	-	6	0	0	0	0	0	0		0	0	0	0	0	0
AGAP005009	2L	7897791	7899967	+	AGAP005009	Pyrroline-5-carboxylate reductase	-	6	0	0	0	0	0	0		0	0	0	0	0	0
AGAP005015	2L	8300313	8324177	-	AGAP005015	heterogeneous nuclear ribonucleoprotein K	-	24	0	0	0	0	0	0		0	0	0	0	0	0
AGAP005020	2L	8329676	8344790	-	AGAP005020	-	-	35	0	0	0	0	0	0		0	0	0	0	0	0
AGAP005021	2L	8334586	8337858	-	AGAP005021	Transcription elongation factor SPT5	-	33	0	0	0	0	0	0		0	0	0	0	0	0
AGAP005029	2L	8569090	8581151	+	AGAP005029	serine-threonine kinase receptor-associated protein	-	40	0	0	0	0	0	0		0	0	0	0	0	0
AGAP005030	2L	8584148	8603663	-	AGAP005030	-	-	36	0	0	0	0	0	0		0	0	0	0	0	0
AGAP005031	2L	8612239	8621142	-	PIAS	E3 SUMO-protein ligase PIAS2	-	2	0	0	0	0	0	0		0	0	0	0	0	0
AGAP005032	2L	8622980	8628110	+	AGAP005032	calnexin	-	28	0	0	0	0	0	0		0	0	0	0	0	0
AGAP005033	2L	8628215	8638600	-	AGAP005033	U3 small nucleolar RNA-associated protein 20	-	6	0	0	0	0	0	0		0	0	0	0	0	0
AGAP005039	2L	8703190	8707908	-	AGAP005039	-	-	24	0	0	0	0	0	0		0	0	0	0	0	0
AGAP005040	2L	8709248	8712165	-	AGAP005040	RILP-like protein-like protein	-	9	0	0	0	0	0	0		0	0	0	0	0	0
AGAP005042	2L	8750113	8760559	+	AGAP005042	-	-	49	0	0	0	0	0	0		0	0	0	0	0	0
AGAP005043	2L	8767466	8779576	-	AGAP005043	Inactive dipeptidyl peptidase 10	-	14	0	0	0	0	0	0		0	0	0	0	0	0
AGAP005055	2L	8858489	8887616	+	ITP	ion-transport peptide CHH-like	-	26	0	0	0	0	0	0		0	0	0	0	0	0
AGAP005056	2L	8887752	8889485	-	AGAP005056	cyclin-related protein FAM58A	-	2	0	0	0	0	0	0		0	0	0	0	0	0
AGAP005057	2L	8892483	8912235	+	AGAP005057	-	-	63	0	0	0	0	0	0		0	0	0	1	0	1.5873
AGAP005060	2L	9149032	9150830	-	GPRNND2	putative GPCR class d orphan receptor 2	-	9	0	0	0	0	0	0		0	0	0	0	0	0
AGAP005061	2L	9150880	9153646	+	RpS9	40S ribosomal protein S9	-	1	0	0	0	0	0	0		0	0	0	0	0	0
AGAP005062	2L	9155189	9159529	+	AGAP005062	cleavage and polyadenylation specificity factor subunit 6/7	-	37	0	0	0	0	0	0		0	0	0	0	0	0
AGAP005063	2L	9166657	9183508	-	AGAP005063	RAN binding protein 9	-	45	0	0	0	0	0	0		0	0	0	1	0	2.22222
AGAP005071	2L	9486328	9493057	-	AGAP005071	calcium release-activated calcium channel protein 1	-	21	0	0	0	0	0	0		0	0	0	0	0	0
AGAP005075	2L	9642985	9651954	+	AGAP005075	-	-	4	0	0	0	0	0	0		0	0	0	0	0	0
AGAP005076	2L	9657060	9693793	+	AGAP005076	bridging integrator	-	39	0	0	0	0	0	0		0	0	0	1	0	2.5641
AGAP005079	2L	9735321	9746596	+	AGAP005079	guanine nucleotide-binding protein G(q) alpha subunit	-	18	0	0	0	0	0	0		0	0	0	0	0	0
AGAP005080	2L	9757386	9758334	-	AGAP005080	Ribulose-phosphate 3-epimerase	-	8	0	0	0	0	0	0		0	0	0	0	0	0
AGAP005081	2L	9758828	9759668	+	AGAP005081	mesoderm development candidate 2	-	11	0	0	0	0	0	0		0	0	0	0	0	0
AGAP005082	2L	9760009	9779905	+	Vps13	vacuolar protein sorting 13	-	127	0	0	0	0	0	0		0	0	0	0	0	0
AGAP005088	2L	9873604	9884956	+	AGAP005088	-	-	98	0	0	0	0	0	0		0	0	0	0	0	0
AGAP005091	2L	9898848	9941997	+	AGAP005091	protein GDAP2 homolog	-	34	0	0	0	0	0	0		0	0	0	0	0	0
AGAP005093	2L	9948612	9957132	+	AGAP005093	-	-	1	0	0	0	0	0	0		0	0	0	0	0	0
AGAP005095	2L	9969229	9971786	+	AGAP005095	actin beta/gamma 1	-	17	0	0	0	0	0	0		0	0	0	0	0	0
AGAP005100	2L	10116617	10117747	+	Vps60	vacuolar protein sorting 60	-	6	0	0	0	0	0	0		0	0	0	0	0	0
AGAP005102	2L	10126033	10127958	-	APG7B	autophagy related gene	-	4	0	0	0	0	0	0		0	0	0	0	0	0
AGAP005103	2L	10139697	10142653	-	AGAP005103	-	-	14	0	0	0	0	0	0		0	0	0	0	0	0
AGAP005108	2L	10198419	10202718	+	AGAP005108	Proliferation-associated 2G4	-	11	0	0	0	0	0	0		0	0	0	0	0	0
AGAP005109	2L	10202690	10203577	-	AGAP005109	MICOS complex subunit MIC13	-	1	0	0	0	0	0	0		0	0	0	0	0	0
AGAP005110	2L	10203864	10206481	+	Actincytosk	-	-	13	0	0	0	0	0	0		0	0	0	0	0	0
AGAP005111	2L	10207803	10228414	+	AGAP005111	palmitoyltransferase ZDHHC14	-	19	0	0	0	0	0	0		0	0	0	0	0	0
AGAP005113	2L	10231009	10232687	-	AGAP005113	Thiamine pyrophosphate carrier	-	21	0	0	0	0	0	0		0	0	0	0	0	0
AGAP005114	2L	10232779	10234005	-	AGAP005114	-	-	3	0	0	0	0	0	0		0	0	0	0	0	0
AGAP005115	2L	10234339	10238636	-	AGAP005115	-	-	1	0	0	0	0	0	0		0	0	0	0	0	0
AGAP005117	2L	10241196	10244380	-	AGAP005117	polyadenylate-binding protein 2	-	8	0	0	0	0	0	0		0	0	0	0	0	0
AGAP005118	2L	10244607	10245368	+	mRpS17	28S ribosomal protein S17, mitochondrial	-	8	0	0	0	0	0	0		0	0	0	0	0	0
AGAP005119	2L	10245476	10248521	-	AGAP005119	RNA polymerase II subunit A C-terminal domain phosphatase	-	5	0	0	0	0	0	0		0	0	0	0	0	0
AGAP005120	2L	10248945	10251399	-	AGAP005120	-	-	1	0	0	0	0	0	0		0	0	0	0	0	0
AGAP005121	2L	10251723	10252977	+	AGAP005121	PRA1 family protein	-	18	0	0	0	0	0	0		0	0	0	0	0	0
AGAP005122	2L	10253229	10255149	-	AGAP005122	UBX domain-containing protein 1	-	22	0	0	0	0	0	0		0	0	0	0	0	0
AGAP005124	2L	10257652	10274971	-	AGAP005124	aldehyde dehydrogenase	-	26	0	0	0	0	0	0		0	0	0	0	0	0
AGAP005127	2L	10331961	10336460	-	AGAP005127	RNA-binding protein 15	-	29	0	0	0	0	0	0		0	0	0	0	0	0
AGAP005128	2L	10336780	10338420	+	AGAP005128	elongation factor Tu	-	5	0	0	0	0	0	0		0	0	0	0	0	0
AGAP005129	2L	10338714	10339920	-	AGAP005129	5'-methylthioadenosine phosphorylase	-	9	0	0	0	0	0	0		0	0	0	0	0	0
AGAP005131	2L	10342081	10343123	-	RpS24	40S ribosomal protein S24	-	2	0	0	0	0	0	0		0	0	0	0	0	0
AGAP005132	2L	10343504	10345513	+	AGAP005132	-	-	4	0	0	0	0	0	0		0	0	0	0	0	0
AGAP005133	2L	10345607	10354585	-	AGAP005133	-	-	31	0	0	0	0	0	0		0	0	0	0	0	0
AGAP005134	2L	10355282	10358610	+	AGAP005134	F-type H+-transporting ATPase subunit alpha	-	1	0	0	0	0	0	0		0	0	0	0	0	0
AGAP005136	2L	10370242	10370878	+	AGAP005136	U6 snRNA-associated Sm-like protein LSm2	-	4	0	0	0	0	0	0		0	0	0	1	0	25
AGAP005142	2L	10472272	10475218	+	AGAP005142	mRNA-capping enzyme	-	27	0	0	0	0	0	0		0	0	0	0	0	0
AGAP005143	2L	10475316	10498130	-	AGAP005143	E3 ubiquitin-protein ligase RNF144	-	29	0	0	0	0	0	0		0	0	0	0	0	0
AGAP005147	2L	10565256	10575531	-	AGAP005147	-	-	36	0	0	0	0	0	0		0	0	0	0	0	0
AGAP005148	2L	10575676	10577666	+	AGAP005148	-	-	2	0	0	0	0	0	0		0	0	0	0	0	0
AGAP005150	2L	10579751	10582776	-	AGAP005150	-	-	21	0	0	0	0	0	0		0	0	0	0	0	0
AGAP029363	2L	10582806	10587700	-	AGAP029363	-	-	8	0	0	0	0	0	0		0	0	0	0	0	0
AGAP005152	2L	10589199	10590944	+	AGAP005152	-	-	2	0	0	0	0	0	0		0	0	0	1	1	50
AGAP005153	2L	10600456	10604439	+	AGAP005153	cysteine dioxygenase	-	17	0	0	0	0	0	0		0	0	0	0	0	0
AGAP005155	2L	10608476	10646189	+	AGAP005155	-	-	85	0	0	0	0	0	0		0	0	0	0	0	0
AGAP005160	2L	10785074	10811531	-	AGAP005160	Ras homolog gene family, member A	-	7	0	0	0	0	0	0		0	0	0	1	0	14.2857
AGAP005162	2L	10817121	10849984	-	AGAP005162	dystroglycan 1	-	71	0	0	0	0	0	0		0	0	0	0	0	0
AGAP005164	2L	11052366	11119385	-	AGAP005164	-	-	9	0	0	0	0	0	0		0	0	0	0	0	0
AGAP005170	2L	11284393	11334901	-	AGAP005170	-	-	30	0	0	0	0	0	0		0	0	0	0	0	0
AGAP005174	2L	11376450	11378030	-	AGAP005174	nucleoporin SEH1	-	4	0	0	0	0	0	0		0	0	0	0	0	0
AGAP005175	2L	11378371	11405181	+	AGAP005175	acetyl-CoA carboxylase / biotin carboxylase	-	102	0	0	0	0	0	0		0	0	0	0	0	0
AGAP005178	2L	11410730	11414253	-	AGAP005178	-	-	5	0	0	0	0	0	0		0	0	0	0	0	0
AGAP005187	2L	12117746	12138374	+	AGAP005187	-	-	42	0	0	0	0	0	0		0	0	0	0	0	0
AGAP005188	2L	12140996	12149296	+	AGAP005188	-	-	23	0	0	0	0	0	0		0	0	0	0	0	0
AGAP005189	2L	12149345	12152250	-	AGAP005189	Biogenesis of lysosome-related organelles complex 1 subunit 6	-	4	0	0	0	0	0	0		0	0	0	0	0	0
AGAP005190	2L	12150414	12151432	-	AGAP005190	protein KTI12	-	1	0	0	0	0	0	0		0	0	0	0	0	0
AGAP005192	2L	12158269	12160475	-	AGAP005192	N-acetyltransferase 15	-	7	0	0	0	0	0	0		0	0	0	0	0	0
AGAP005194	2L	12168087	12169243	-	AGAP005194	-	-	13	0	0	0	0	0	0		0	0	0	0	0	0
AGAP005196	2L	12176816	12178137	-	AGAP005196	-	-	3	0	0	0	0	0	0		0	0	0	0	0	0
AGAP005197	2L	12182849	12186929	-	ben	E2 ubiquitin-conjugating enzyme, bendless	-	60	0	0	0	0	0	0		0	0	0	0	0	0
AGAP005198	2L	12189849	12191436	+	AGAP005198	-	-	20	0	0	0	0	0	0		0	0	0	0	0	0
AGAP005202	2L	12198694	12199481	+	AGAP005202	RING-box protein 1	-	11	0	0	0	0	0	0		0	0	0	0	0	0
AGAP005203	2L	12199478	12208630	-	PGRPLC	peptidoglycan recognition protein (long)	-	24	0	0	0	0	0	0		0	0	0	0	0	0
AGAP005205	2L	12210831	12220900	-	PGRPLA	peptidoglycan recognition protein (long)	-	11	0	0	0	0	0	0		0	0	0	0	0	0
AGAP005207	2L	12234779	12316842	-	AGAP005207	SCY1-like protein 2	-	4	0	0	0	0	0	0		0	0	0	0	0	0
AGAP005208	2L	12288238	12289603	+	OBP20	odorant-binding protein 20	-	4	0	0	0	0	0	0		0	0	0	0	0	0
AGAP005209	2L	12353162	12356183	-	AGAP005209	Uridine kinase	-	29	0	0	0	0	0	0		0	0	0	0	0	0
AGAP005210	2L	12357077	12358920	+	AGAP005210	translation initiation factor eIF-2B subunit gamma	-	4	0	0	0	0	0	0		0	0	0	0	0	0
AGAP005211	2L	12358996	12360867	-	AGAP005211	CDK5 regulatory subunit-associated protein 1-like 1	-	5	0	0	0	0	0	0		0	0	0	0	0	0
AGAP005216	2L	12411118	12418346	+	AGAP005216	1-phosphatidylinositol-3-phosphate 5-kinase	-	43	0	0	0	0	0	0		0	0	0	0	0	0
AGAP005218	2L	12430178	12431915	-	AGAP005218	Zinc finger Ran-binding domain-containing protein 2	-	5	0	0	0	0	0	0		0	0	0	0	0	0
AGAP005221	2L	12501101	12503861	+	AGAP005221	ribosomal RNA methyltransferase Nop2	-	33	0	0	0	0	0	0		0	0	0	0	0	0
AGAP005222	2L	12504545	12515179	+	AGAP005222	-	-	12	0	0	0	0	0	0		0	0	0	0	0	0
AGAP005227	2L	12535007	12538519	+	AGAP005227	-	-	20	0	0	0	0	0	0		0	0	0	0	0	0
AGAP005228	2L	12539063	12539876	-	Med9	mediator of RNA polymerase II transcription subunit 9	-	4	0	0	0	0	0	0		0	0	0	0	0	0
AGAP029579	2L	12594158	12641773	-	AGAP029579	-	-	1	0	0	0	0	0	0		0	0	0	0	0	0
AGAP005234	2L	12656739	12660717	-	CuSOD2	copper-zinc superoxide dismutase 2	-	30	0	0	0	0	0	0		0	0	0	1	0	3.33333
AGAP005236	2L	12692890	12694273	-	AGAP005236	solute carrier family 50 (sugar transporter)	-	4	0	0	0	0	0	0		0	0	0	0	0	0
AGAP005237	2L	12695111	12704057	+	AGAP005237	facilitated glucose transporter (solute carrier family 2)	-	11	0	0	0	0	0	0		0	0	0	0	0	0
AGAP005238	2L	12704418	12707969	+	AGAP005238	facilitated glucose transporter (solute carrier family 2)	-	41	0	0	0	0	0	0		0	0	0	1	0	2.43902
AGAP005240	2L	12710806	12712852	+	AGAP005240	-	-	20	0	0	0	0	0	0		0	0	0	0	0	0
AGAP005242	2L	12718453	12728685	+	AGAP005242	-	-	24	0	0	0	0	0	0		0	0	0	0	0	0
AGAP005243	2L	12728806	12767581	-	AGAP005243	-	-	31	0	0	0	0	0	0		0	0	0	2	0	6.45161
AGAP005244	2L	12776819	12860540	-	AGAP005244	-	-	27	0	0	0	0	0	0		0	0	0	0	0	0
AGAP005245	2L	12875392	12980092	+	AGAP005245	-	-	51	0	0	0	0	0	0		0	0	0	0	0	0
AGAP005246	2L	12996143	13001344	-	SRPN10	serine protease inhibitor (serpin) 10	-	13	0	0	0	0	0	0		0	0	0	0	0	0
AGAP005247	2L	13062848	13068104	+	AGAP005247	-	-	7	0	0	0	0	0	0		0	0	0	0	0	0
AGAP005249	2L	13125288	13128644	-	AGAP005249	multiple RNA-binding domain-containing protein 1	-	2	0	0	0	0	0	0		0	0	0	0	0	0
AGAP005250	2L	13129636	13132824	+	AGAP005250	protein kintoun	-	53	0	0	0	0	0	0		0	0	0	0	0	0
AGAP005252	2L	13194812	13196613	-	MYD	TOLL pathway signalling.	-	2	0	0	0	0	0	0		0	0	0	0	0	0
AGAP005253	2L	13206074	13208762	+	AGAP005253	-	-	2	0	0	0	0	0	0		0	0	0	0	0	0
AGAP005255	2L	13244005	13250634	-	AGAP005255	Ras-related protein Rab-3C	-	1	0	0	0	0	0	0		0	0	0	0	0	0
AGAP029530	2L	13257525	13338702	+	AGAP029530	-	-	1	0	0	0	0	0	0		0	0	0	0	0	0
AGAP005261	2L	13357762	13362271	+	AGAP005261	G protein pathway suppressor 2	-	1	0	0	0	0	0	0		0	0	0	0	0	0
AGAP005263	2L	13377926	13387389	+	AGAP005263	protein transport protein SEC24	-	41	0	0	0	0	0	0		0	0	0	0	0	0
AGAP005267	2L	13494051	13495408	+	Arl2	ADP-ribosylation factor-like protein 2	-	8	0	0	0	0	0	0		0	0	0	0	0	0
AGAP005268	2L	13494790	13495156	-	AGAP005268	-	-	3	0	0	0	0	0	0		0	0	0	0	0	0
AGAP005270	2L	13502754	13504208	-	AGAP005270	protein phosphatase	-	2	0	0	0	0	0	0		0	0	0	0	0	0
AGAP005275	2L	13532519	13544666	+	AGAP005275	-	-	56	0	0	0	0	0	0		0	0	0	0	0	0
AGAP005279	2L	13547841	13588550	+	AGAP005279	Rho-type gtpase activating protein	-	34	0	0	0	0	0	0		0	0	0	0	0	0
AGAP005282	2L	13620351	13622456	+	AGAP005282	guanine deaminase	-	10	0	0	0	0	0	0		0	0	0	0	0	0
AGAP005287	2L	13667398	13672489	-	AGAP005287	-	-	12	0	0	0	0	0	0		0	0	0	0	0	0
AGAP005288	2L	13687736	13715570	+	AGAP005288	bitesize	-	48	0	0	0	0	0	0		0	0	0	0	0	0
AGAP005289	2L	13719396	13720030	+	AGAP005289	myostatin	-	4	0	0	0	0	0	0		0	0	0	0	0	0
AGAP005291	2L	13737172	13748463	+	AGAP005291	-	-	100	0	0	0	0	0	0		0	0	0	0	0	0
AGAP005292	2L	13753940	13780618	-	AGAP005292	nucleolysin TIA-1/TIAR	-	3	0	0	0	0	0	0		0	0	0	0	0	0
AGAP005293	2L	13791811	13796657	+	AGAP005293	beta-tubulin isotype I	-	22	0	0	0	0	0	0		0	0	0	0	0	0
AGAP005294	2L	13798321	13801103	+	AGAP005294	-	-	19	0	0	0	0	0	0		0	0	0	0	0	0
AGAP005295	2L	13801354	13802660	-	AGAP005295	evolutionarily conserved signaling intermediate in Toll pathways	-	10	0	0	0	0	0	0		0	0	0	0	0	0
AGAP005298	2L	13807365	13808828	-	AGAP005298	DnaJ homolog subfamily C member 8	-	2	0	0	0	0	0	0		0	0	0	0	0	0
AGAP005299	2L	13809195	13811906	+	AGAP005299	cereblon	-	4	0	0	0	0	0	0		0	0	0	0	0	0
AGAP005300	2L	13816597	13858982	-	CNCC	nuclear factor erythroid 2, invertebrate	Detox-associated transcription factor	45	0	0	0	0	0	0		0	0	0	0	0	0
AGAP005305	2L	13900469	13910563	+	AGAP005305	-	-	55	0	0	0	0	0	0		0	0	0	0	0	0
AGAP005306	2L	13911835	13923741	-	AGAP005306	calcium/calmodulin-dependent protein kinase I	-	110	0	0	0	0	0	0		0	0	0	1	0	0.909091
AGAP005314	2L	14018273	14019013	-	AGAP005314	U6 snRNA-associated Sm-like protein LSm6	-	1	0	0	0	0	0	0		0	0	0	0	0	0
AGAP005316	2L	14020375	14022148	-	AGAP005316	charged multivesicular body protein 4	-	18	0	0	0	0	0	0		0	0	0	2	0	11.1111
AGAP005317	2L	14022986	14025209	-	AGAP005317	MFS transporter, PCFT/HCP family, solute carrier family 46 (folate transporter	-	19	0	0	0	0	0	0		0	0	0	0	0	0
AGAP005319	2L	14029223	14032092	+	AGAP005319	-	-	1	0	0	0	0	0	0		0	0	0	0	0	0
AGAP005320	2L	14033559	14035128	+	AGAP005320	U3 small nucleolar RNA-interacting protein 2	-	17	0	0	0	0	0	0		0	0	0	0	0	0
AGAP005322	2L	14040677	14052634	+	AGAP005322	serine/threonine-protein kinase SRPK1	-	22	0	0	0	0	0	0		0	0	0	0	0	0
AGAP005323	2L	14057406	14073092	+	AGAP005323	D-aspartate oxidase	-	11	0	0	0	0	0	0		0	0	0	0	0	0
AGAP005324	2L	14075295	14100657	+	AGAP005324	ubiquitin-conjugating enzyme E2 W	-	53	0	0	0	0	0	0		0	0	0	0	0	0
AGAP005325	2L	14101665	14108886	+	AGAP005325	spermine synthase	-	17	0	0	0	0	0	0		0	0	0	0	0	0
AGAP005327	2L	14114567	14115657	+	AGAP005327	ribonuclease UK114	-	10	0	0	0	0	0	0		0	0	0	0	0	0
AGAP005334	2L	14232533	14233424	+	CTLMA2	C-type lectin (CTL) - mannose binding	-	13	0	0	0	0	0	0		0	0	0	0	0	0
AGAP005335	2L	14233403	14234307	-	CTL4	C-type lectin (CTL)	-	12	0	0	0	0	0	0		0	0	0	0	0	0
AGAP005336	2L	14237025	14239080	+	AGAP005336	SWI/SNF-related matrix-associated actin-dependent regulator of chromatin subfamily D member 1	-	9	0	0	0	0	0	0		0	0	0	0	0	0
AGAP005340	2L	14264824	14265747	-	AGAP005340	-	-	18	0	0	0	0	0	0		0	0	0	0	0	0
AGAP005341	2L	14269657	14288258	-	AGAP005341	myotubularin related protein 6	-	11	0	0	0	0	0	0		0	0	0	0	0	0
AGAP005344	2L	14295648	14296771	+	Vps28	vacuolar protein sorting 28	-	3	0	0	0	0	0	0		0	0	0	0	0	0
AGAP005350	2L	14436207	14440952	+	AGAP005350	-	-	22	0	0	0	0	0	0		0	0	0	0	0	0
AGAP005351	2L	14444873	14450861	-	AGAP005351	DEAD box polypeptide 5	-	14	0	0	0	0	0	0		0	0	0	0	0	0
AGAP005352	2L	14451489	14475060	+	AGAP005352	tyrosine-protein phosphatase non-receptor type 1	-	49	0	0	0	0	0	0		0	0	0	0	0	0
AGAP029370	2L	14479940	14480535	+	AGAP029370	-	-	4	0	0	0	0	0	0		0	0	0	0	0	0
AGAP005359	2L	14613204	14645171	+	AGAP005359	F-box and WD-40 domain protein 7	-	92	0	0	0	0	0	0		0	0	0	0	0	0
AGAP005360	2L	14645741	14647433	+	AGAP005360	PQ loop repeat-containing protein 3	-	8	0	0	0	0	0	0		0	0	0	0	0	0
AGAP005364	2L	14654367	14658275	+	AGAP005364	protein BAT5	-	54	0	0	0	0	0	0		0	0	0	0	0	0
AGAP005365	2L	14658769	14660171	-	AGAP005365	ribosome biogenesis protein BRX1	-	19	0	0	0	0	0	0		0	0	0	0	0	0
AGAP005366	2L	14660703	14666613	+	AGAP005366	serine/arginine repetitive matrix protein 1	-	39	0	0	0	0	0	0		0	0	0	0	0	0
AGAP005369	2L	14698778	14706996	-	AGAP005369	-	-	81	0	0	0	0	0	0		0	0	0	0	0	0
AGAP005374	2L	14709493	14724339	+	AGAP005374	-	-	29	0	0	0	0	0	0		0	0	0	1	0	3.44828
AGAP005372	2L	14714193	14716037	-	COEBE3C	carboxylesterase beta esterase	Carboxylesterases	29	0	0	0	0	0	0		0	0	0	1	0	3.44828
AGAP005375	2L	14724450	14726177	+	AGAP005375	nonsense-mediated mRNA decay protein	-	13	0	0	0	0	0	0		0	0	0	0	0	0
AGAP005376	2L	14726207	14728132	-	AGAP005376	-	-	15	0	0	0	0	0	0		0	0	0	0	0	0
AGAP005377	2L	14728293	14728858	+	AGAP005377	-	-	2	0	0	0	0	0	0		0	0	0	0	0	0
AGAP005378	2L	14738117	14809846	-	AGAP005378	-	-	37	0	0	0	0	0	0		0	0	0	0	0	0
AGAP005380	2L	14831049	14832574	+	AGAP005380	-	-	21	0	0	0	0	0	0		0	0	0	0	0	0
AGAP005381	2L	14832803	14835786	-	AGAP005381	hexosaminidase	-	30	0	0	0	0	0	0		0	0	0	0	0	0
AGAP005382	2L	14836158	14837553	+	AGAP005382	transcription initiation factor TFIIE subunit beta	-	1	0	0	0	0	0	0		0	0	0	0	0	0
AGAP005391	2L	14897553	14902668	+	AGAP005391	ATP-dependent RNA helicase DDX20	-	19	0	0	0	0	0	0		0	0	0	0	0	0
AGAP005393	2L	14905569	14909679	+	AGAP005393	Ras-related protein Rab-2A	-	29	0	0	0	0	0	0		0	0	0	0	0	0
AGAP005394	2L	14911787	14922482	-	AGAP005394	-	-	27	0	0	0	0	0	0		0	0	0	0	0	0
AGAP005396	2L	14974487	14977568	+	AGAP005396	-	-	4	0	0	0	0	0	0		0	0	0	0	0	0
AGAP005398	2L	15016928	15020798	+	AGAP005398	-	-	1	0	0	0	0	0	0		0	0	0	0	0	0
AGAP005399	2L	15035025	15038781	+	AGAP005399	-	-	49	0	0	0	0	0	0		0	0	0	0	0	0
AGAP005400	2L	15054808	15075117	+	AGAP005400	four and a half LIM domains	-	42	0	0	0	0	0	0		0	0	0	0	0	0
AGAP005401	2L	15080231	15083982	-	AGAP005401	karyopherin (Importin) alpha 6	-	10	0	0	0	0	0	0		0	0	0	0	0	0
AGAP005402	2L	15084467	15085590	+	AGAP005402	coiled-coil domain-containing protein 58	-	15	0	0	0	0	0	0		0	0	0	0	0	0
AGAP005404	2L	15147019	15150154	-	AGAP005404	lectin, mannose-binding 1	-	11	0	0	0	0	0	0		0	0	0	0	0	0
AGAP005405	2L	15159566	15177852	-	AGAP005405	solute carrier family 39 (zinc transporter), member 10	-	36	0	0	0	0	0	0		0	0	0	0	0	0
AGAP005406	2L	15181478	15184552	-	AGAP005406	RNA exonuclease 1	-	27	0	0	0	0	0	0		0	0	0	0	0	0
AGAP005410	2L	15211390	15213382	+	AGAP005410	peptide alpha-N-acetyltransferase	-	17	0	0	0	0	0	0		0	0	0	0	0	0
AGAP005411	2L	15214798	15270783	-	AGAP005411	-	-	9	0	0	0	0	0	0		0	0	0	0	0	0
AGAP005413	2L	15337110	15338402	+	AGAP005413	survival of motor neuron protein-interacting protein 1	-	11	0	0	0	0	0	0		0	0	0	0	0	0
AGAP005414	2L	15338664	15340635	-	AGAP005414	misexpression suppressor of ras 6	-	24	0	0	0	0	0	0		0	0	0	0	0	0
AGAP005418	2L	15361091	15362969	-	AIMP2	aminoacyl tRNA synthase complex-interacting multifunctional protein 2	-	18	0	0	0	0	0	0		0	0	0	0	0	0
AGAP005421	2L	15373100	15374728	+	AGAP005421	mitochondrial inner membrane protein OXA1L	-	21	0	0	0	0	0	0		0	0	0	0	0	0
AGAP005422	2L	15374680	15375352	-	AGAP005422	-	-	3	0	0	0	0	0	0		0	0	0	0	0	0
AGAP005423	2L	15375471	15376556	+	Prosalpha4	26S proteasome alpha 4 subunit	-	9	0	0	0	0	0	0		0	0	0	0	0	0
AGAP005425	2L	15380545	15420233	-	AGAP005425	actin-binding LIM protein	-	58	0	0	0	0	0	0		0	0	0	0	0	0
AGAP005427	2L	15420858	15422462	+	RpL28	60S ribosomal protein L28	-	2	0	0	0	0	0	0		0	0	0	0	0	0
AGAP005428	2L	15423019	15423774	-	AGAP005428	transcription elongation factor SPT4 1	-	1	0	0	0	0	0	0		0	0	0	0	0	0
AGAP005430	2L	15425105	15426179	-	AGAP005430	-	-	7	0	0	0	0	0	0		0	0	0	0	0	0
AGAP005431	2L	15426523	15428376	+	AGAP005431	thioredoxin domain-containing protein	-	1	0	0	0	0	0	0		0	0	0	0	0	0
AGAP005432	2L	15428668	15429457	-	AGAP005432	programmed cell death protein 5	-	6	0	0	0	0	0	0		0	0	0	0	0	0
AGAP005433	2L	15429893	15458971	+	AGAP005433	-	-	48	0	0	0	0	0	0		0	0	0	0	0	0
AGAP005434	2L	15452920	15454742	-	AGAP005434	vitellogenic carboxypeptidase-like protein	-	1	0	0	0	0	0	0		0	0	0	0	0	0
AGAP005435	2L	15466771	15467829	+	AGAP005435	Iodotyrosine dehalogenase	-	1	0	0	0	0	0	0		0	0	0	0	0	0
AGAP005437	2L	15468462	15469285	-	AGAP005437	-	-	14	0	0	0	0	0	0		0	0	0	0	0	0
AGAP005438	2L	15469592	15473157	+	AGAP005438	ribosome biogenesis protein MAK21	-	30	0	0	0	0	0	0		0	0	0	0	0	0
AGAP029473	2L	15536505	15546680	-	AGAP029473	-	-	104	0	0	0	0	0	0		0	0	0	0	0	0
AGAP005456	2L	15758476	15760047	+	CPR15	cuticular protein RR-1 family 15	Cuticle proteins	10	0	0	0	0	0	0		0	0	0	0	0	0
AGAP005459	2L	15797627	15801993	+	CPR16	cuticular protein RR-1 family 16	Cuticle proteins	21	0	0	0	0	0	0		0	0	0	0	0	0
AGAP005460	2L	15808176	15809859	+	AGAP005460	phosphopantetheine adenylyltransferase / dephospho-CoA kinase	-	5	0	0	0	0	0	0		0	0	0	0	0	0
AGAP005462	2L	15814662	15816029	+	AGAP005462	-	-	13	0	0	0	0	0	0		0	0	0	0	0	0
AGAP005467	2L	15963587	15980283	+	AGAP005467	vigilin	-	132	0	0	0	0	0	0		0	0	0	0	0	0
AGAP005471	2L	15990634	16057766	+	AGAP005471	-	-	143	0	0	0	0	0	0		0	0	0	0	0	0
AGAP005474	2L	16070116	16071133	-	AGAP005474	-	-	1	0	0	0	0	0	0		0	0	0	0	0	0
AGAP005486	2L	16132000	16133180	-	mRpL50	39S ribosomal protein L50, mitochondrial	-	8	0	0	0	0	0	0		0	0	0	0	0	0
AGAP005496	2L	16215221	16218700	+	LRIM12	leucine-rich immune protein (Short)	-	3	0	0	0	0	0	0		0	0	0	0	0	0
AGAP005498	2L	16235991	16255422	-	AGAP005498	phospholipid scramblase 2	-	12	0	0	0	0	0	0		0	0	0	0	0	0
AGAP005499	2L	16238832	16239769	-	AGAP005499	dehydrogenase/reductase SDR family member 11 precursor	-	4	0	0	0	0	0	0		0	0	0	0	0	0
AGAP005502	2L	16247181	16249286	+	AGAP005502	dehydrogenase/reductase SDR family member 11 precursor	-	8	0	0	0	0	0	0		0	0	0	0	0	0
AGAP005504	2L	16259340	16281009	-	AGAP005504	phospholipid scramblase 1	-	27	0	0	0	0	0	0		0	0	0	0	0	0
[truncated: 3,575 more rows]
